# Supplementary material for: Synthesis and structural characterization of four di­chlorido­bis­(cyclo­propyl­alkynyl­amidine)­metal complexes
Source: Acta Crystallogr E Crystallogr Commun. 2018 Oct 26;74(Pt 11):1658–64. doi: 10.1107/S2056989018014895 (PMC6218897; doi:10.1107/S2056989018014895)
Supplement: Supplementary file 1 [file e-74-01658-sup1.cif]

##############################################################################
#                                                                            #
# This CIF contains the data in a paper accepted for publication in          #
# Acta Crystallographica Section E. It conforms to the requirements of       #
# Notes for Authors for Acta Crystallographica Section E, and has been       #
# peer reviewed under the auspices of the IUCr Commission on Journals.       #
#                                                                            #
# Full details of the Crystallographic Information File format               #
# are given in the paper "The Crystallographic Information File (CIF):       #
# a New Standard Archive File for Crystallography" by S. R. Hall, F. H.      #
# Allen and I. D. Brown [Acta Cryst. (1991), A47, 655-685].                  #
#                                                                            #
# The current version of the core CIF dictionary is obtainable from          #
# ftp://ftp.iucr.org/pub/cif_core.dic.                                       #
#                                                                            #
# Software is freely available for graphical display of the structure(s)     #
# in this CIF. For information consult the CIF software page                 #
# http://www.iucr.org/resources/cif/software.                                #
#                                                                            #
# This file may be used for bona fide research purposes within the           #
# scientific community so long as proper attribution is given to the journal # 
# article from which it was obtained.                                        #
#                                                                            #
##############################################################################
data_3
_audit_creation_method     'SHELXL-2018/3'
_journal_date_recd_electronic     2018-10-17
_journal_date_accepted     2018-10-21
_journal_name_full     'Acta Crystallographica, Section E'
_journal_year     2018
_journal_volume     74
_journal_issue     11
_journal_page_first     1658
_journal_page_last     1664
_journal_paper_category     GM
_journal_paper_doi     10.1107/S2056989018014895
_journal_coeditor_code     ZL2740
_publ_contact_author_name     'Frank T. Edelmann'
_publ_contact_author_address
;
Chemisches Institut der Otto-von-Guericke-Universit\"at Magdeburg,
 Universit\"atsplatz 2, 39106 Magdeburg, Germany
;
_publ_contact_author_email     'frank.edelmann@ovgu.de'
_publ_contact_author_fax     '+49-391-6742933'
_publ_contact_author_phone     '+49-391-6758327'
_publ_section_title
;
Synthesis and structural characterization of four
dichloridobis(cyclopropylalkynylamidine)metal complexes
;
loop_
    _publ_author_name
    _publ_author_footnote
    _publ_author_address
    'Wang, Sida' .
;
Chemisches Institut der Otto-von-Guericke-Universit\"at Magdeburg,
Universit\"atsplatz 2, 39106 Magdeburg, Germany
;
    'Liebing, Phil' .
;
Chemisches Institut der Otto-von-Guericke-Universit\"at Magdeburg,
Universit\"atsplatz 2, 39106 Magdeburg, Germany
;
    'Engelhardt, Felix' .
;
Chemisches Institut der Otto-von-Guericke-Universit\"at Magdeburg,
Universit\"atsplatz 2, 39106 Magdeburg, Germany
;
    'Hilfert, Liane' .
;
Chemisches Institut der Otto-von-Guericke-Universit\"at Magdeburg,
Universit\"atsplatz 2, 39106 Magdeburg, Germany
;
    'Busse, Sabine' .
;
Chemisches Institut der Otto-von-Guericke-Universit\"at Magdeburg,
Universit\"atsplatz 2, 39106 Magdeburg, Germany
;
    'Edelmann, Frank T.' .
;
Chemisches Institut der Otto-von-Guericke-Universit\"at Magdeburg,
Universit\"atsplatz 2, 39106 Magdeburg, Germany
;
_publ_section_synopsis
;
Transition-metal amidine complexes of the type
<i>M</i>Cl~2~[<i>c</i>-C~3~H~5~---C\\tb C(N<i>R'</i>)(NH<i>R</i>')]~2~
(<i>M</i> = Mn, Fe, Co) are readily available by a two-step synthesis starting
from cycloproplacetylene.
;
_chemical_name_systematic
;\
Dichloridobis(3-cyclopropyl-<i>N</i>,<i>N</i>'-diisopropyl\
prop-2-ynamidine)manganese(II)
;
_chemical_name_common     ?
_chemical_formula_moiety     'C24 H40 Cl2 Mn N4'
_chemical_formula_sum     'C24 H40 Cl2 Mn N4'
_chemical_formula_iupac     '[Mn Cl2 (C12 H20 N2)2]'
_chemical_formula_weight     510.44
_chemical_melting_point     ?
_chemical_absolute_configuration     ad
_space_group_crystal_system     orthorhombic
_space_group_name_H-M_alt     'F d d 2'
_space_group_name_Hall     'F 2 -2d'
loop_
    _space_group_symop_operation_xyz
    'x, y, z'
    '-x, -y, z'
    '-x+1/4, y+1/4, z+1/4'
    'x+3/4, -y+3/4, z+1/4'
    'x, y+1/2, z+1/2'
    '-x, -y+1/2, z+1/2'
    '-x+1/4, y+3/4, z+3/4'
    'x+3/4, -y+5/4, z+3/4'
    'x+1/2, y, z+1/2'
    '-x+1/2, -y, z+1/2'
    '-x+3/4, y+1/4, z+3/4'
    'x+5/4, -y+3/4, z+3/4'
    'x+1/2, y+1/2, z'
    '-x+1/2, -y+1/2, z'
    '-x+3/4, y+3/4, z+1/4'
    'x+5/4, -y+5/4, z+1/4'
_cell_length_a     17.6701(10)
_cell_length_b     30.9809(19)
_cell_length_c     10.1452(5)
_cell_angle_alpha     90
_cell_angle_beta     90
_cell_angle_gamma     90
_cell_volume     5553.8(5)
_cell_formula_units_Z     8
_cell_measurement_reflns_used     5371
_cell_measurement_theta_min     2.406
_cell_measurement_theta_max     25.990
_cell_measurement_temperature     153(2)
_exptl_crystal_description     plate
_exptl_crystal_colour     colorless
_exptl_crystal_size_max     0.330
_exptl_crystal_size_mid     0.240
_exptl_crystal_size_min     0.100
_exptl_crystal_density_diffrn     1.221
_exptl_crystal_density_meas     ?
_exptl_crystal_density_method     ?
_exptl_crystal_F_000     2168
_exptl_absorpt_coefficient_mu     0.685
_exptl_absorpt_correction_type     numerical
_exptl_absorpt_process_details
;
X-Area and X-Red (Stoe & Cie, 2002)
;
_exptl_absorpt_correction_T_min     0.8508
_exptl_absorpt_correction_T_max     0.9315
_diffrn_ambient_temperature     153(2)
_diffrn_source     'fine-focus sealed tube'
_diffrn_radiation_type     MoK\a
_diffrn_radiation_wavelength     0.71073
_diffrn_measurement_device_type     'Stoe IPDS 2T'
_diffrn_measurement_method     'area detector'
_diffrn_detector_area_resol_mean     6.67
_diffrn_reflns_number     5371
_diffrn_reflns_av_R_equivalents     0.0295
_diffrn_reflns_av_unetI/netI     0.0344
_diffrn_reflns_theta_min     2.406
_diffrn_reflns_theta_max     25.990
_diffrn_reflns_theta_full     25.242
_diffrn_measured_fraction_theta_max     1.000
_diffrn_measured_fraction_theta_full     1.000
_diffrn_reflns_limit_h_min     -21
_diffrn_reflns_limit_h_max     19
_diffrn_reflns_limit_k_min     -38
_diffrn_reflns_limit_k_max     36
_diffrn_reflns_limit_l_min     -10
_diffrn_reflns_limit_l_max     12
_refine_special_details     ?
_reflns_number_total     2432
_reflns_number_gt     2203
_reflns_threshold_expression     'I > 2\s(I)'
_refine_ls_structure_factor_coef     Fsqd
_refine_ls_matrix_type     full
_refine_ls_R_factor_all     0.0312
_refine_ls_R_factor_gt     0.0261
_refine_ls_wR_factor_gt     0.0532
_refine_ls_wR_factor_ref     0.0543
_refine_ls_goodness_of_fit_ref     0.981
_refine_ls_restrained_S_all     0.981
_refine_ls_number_reflns     2432
_refine_ls_number_parameters     148
_refine_ls_number_restraints     2
_refine_ls_hydrogen_treatment     mixed
_refine_ls_weighting_scheme     calc
_refine_ls_weighting_details
                      'w=1/[\s^2^(Fo^2^)+(0.0295P)^2^] where P=(Fo^2^+2Fc^2^)/3'
_atom_sites_solution_hydrogens     mixed
_atom_sites_solution_primary     dual
_atom_sites_solution_secondary     ?
_refine_ls_shift/su_max     0.000
_refine_ls_shift/su_mean     0.000
_refine_diff_density_max     0.171
_refine_diff_density_min     -0.164
_refine_ls_extinction_method     none
_refine_ls_extinction_coef     .
_refine_ls_abs_structure_details
;
Flack <i>x</i> determined using 804 quotients
[(<i>I</i>^+^)-(<i>I</i>^-^)]/[(<i>I</i>^+^)+(<i>I</i>^-^)]
(Parsons <i>et al.</i>,  2013).
;
_refine_ls_abs_structure_Flack     0.005(17)
loop_
    _atom_type_symbol
    _atom_type_description
    _atom_type_scat_dispersion_real
    _atom_type_scat_dispersion_imag
    _atom_type_scat_source
    'C' 'C' 0.0033 0.0016
                         'International Tables Vol C Tables 4.2.6.8 and 6.1.1.4'
    'H' 'H' 0.0000 0.0000
                         'International Tables Vol C Tables 4.2.6.8 and 6.1.1.4'
    'Cl' 'Cl' 0.1484 0.1585
                         'International Tables Vol C Tables 4.2.6.8 and 6.1.1.4'
    'N' 'N' 0.0061 0.0033
                         'International Tables Vol C Tables 4.2.6.8 and 6.1.1.4'
    'Mn' 'Mn' 0.3368 0.7283
                         'International Tables Vol C Tables 4.2.6.8 and 6.1.1.4'
_computing_data_collection
;
X-Area (Stoe & Cie, 2002)
;
_computing_cell_refinement
;
X-Area (Stoe & Cie, 2002)
;
_computing_data_reduction
;
X-Area and X-Red (Stoe & Cie, 2002)
;
_computing_structure_solution
;
<i>SHELXT2014/5</i> (Sheldrick, 2015a)
;
_computing_structure_refinement
;
<i>SHELXL2018/3</i> (Sheldrick, 2015b)
;
_computing_molecular_graphics
;
Diamond (Brandenburg, 1999)
;
_computing_publication_material
;
publCIF (Westrip, 2010)
;
loop_
    _atom_site_type_symbol
    _atom_site_label
    _atom_site_fract_x
    _atom_site_fract_y
    _atom_site_fract_z
    _atom_site_U_iso_or_equiv
    _atom_site_adp_type
    _atom_site_calc_flag
    _atom_site_occupancy
    _atom_site_disorder_assembly
    _atom_site_disorder_group
    C C1 0.36882(15) 0.54929(8) 0.4904(3) 0.0249(6) Uani d 1 . .
    C C2 0.33550(15) 0.58031(8) 0.5793(3) 0.0275(6) Uani d 1 . .
    C C3 0.30913(16) 0.60729(9) 0.6494(3) 0.0302(7) Uani d 1 . .
    C C4 0.28074(18) 0.63992(9) 0.7356(3) 0.0356(7) Uani d 1 . .
    H H2 0.319053 0.653154 0.795855 0.043 Uiso calc 1 . .
    C C5 0.20206(19) 0.63718(12) 0.7899(4) 0.0499(9) Uani d 1 . .
    H H4 0.170588 0.612238 0.763079 0.060 Uiso calc 1 . .
    H H3 0.193744 0.647216 0.881390 0.060 Uiso calc 1 . .
    C C6 0.2193(2) 0.66970(11) 0.6900(4) 0.0533(10) Uani d 1 . .
    H H5 0.221801 0.700214 0.718620 0.064 Uiso calc 1 . .
    H H6 0.198644 0.665236 0.600306 0.064 Uiso calc 1 . .
    C C7 0.48948(16) 0.58097(9) 0.5311(3) 0.0306(7) Uani d 1 . .
    H H7 0.459936 0.594392 0.604475 0.037 Uiso calc 1 . .
    C C8 0.5092(2) 0.61607(9) 0.4321(4) 0.0483(9) Uani d 1 . .
    H H8 0.462550 0.629138 0.398310 0.072 Uiso calc 1 . .
    H H9 0.537769 0.603441 0.358799 0.072 Uiso calc 1 . .
    H H10 0.539979 0.638262 0.475250 0.072 Uiso calc 1 . .
    C C9 0.55984(19) 0.56063(11) 0.5888(5) 0.0523(10) Uani d 1 . .
    H H11 0.545423 0.536465 0.645823 0.078 Uiso calc 1 . .
    H H12 0.587472 0.582183 0.640576 0.078 Uiso calc 1 . .
    H H13 0.592242 0.550058 0.517331 0.078 Uiso calc 1 . .
    C C10 0.24079(15) 0.51535(9) 0.4664(3) 0.0309(6) Uani d 1 . .
    H H14 0.231615 0.528595 0.554861 0.037 Uiso calc 1 . .
    C C11 0.1891(2) 0.53643(15) 0.3699(5) 0.0730(14) Uani d 1 . .
    H H15 0.198631 0.567589 0.368767 0.110 Uiso calc 1 . .
    H H16 0.136417 0.531090 0.395577 0.110 Uiso calc 1 . .
    H H17 0.198092 0.524486 0.281836 0.110 Uiso calc 1 . .
    C C12 0.2262(2) 0.46796(10) 0.4771(5) 0.0589(11) Uani d 1 . .
    H H18 0.263622 0.454904 0.536161 0.088 Uiso calc 1 . .
    H H19 0.230123 0.454725 0.389606 0.088 Uiso calc 1 . .
    H H20 0.175270 0.463185 0.512437 0.088 Uiso calc 1 . .
    Cl Cl 0.40889(4) 0.46957(2) 0.20903(8) 0.03750(19) Uani d 1 . .
    N N1 0.44187(12) 0.54779(6) 0.4682(2) 0.0244(5) Uani d 1 . .
    N N2 0.32035(14) 0.52226(8) 0.4319(3) 0.0329(6) Uani d 1 . .
    H H1 0.3386(17) 0.5071(10) 0.370(3) 0.039 Uiso d 1 . .
    Mn Mn 0.500000 0.500000 0.35079(6) 0.02229(14) Uani d 1 . .
loop_
    _atom_site_aniso_label
    _atom_site_aniso_U_11
    _atom_site_aniso_U_22
    _atom_site_aniso_U_33
    _atom_site_aniso_U_12
    _atom_site_aniso_U_13
    _atom_site_aniso_U_23
    C1 0.0270(13) 0.0210(12) 0.0267(16) 0.0043(11) 0.0022(12) -0.0021(10)
    C2 0.0233(13) 0.0260(13) 0.0333(18) -0.0001(11) 0.0014(13) -0.0054(12)
    C3 0.0241(14) 0.0314(14) 0.0350(17) -0.0011(12) 0.0005(13) -0.0042(12)
    C4 0.0299(15) 0.0393(15) 0.038(2) 0.0014(12) 0.0019(15) -0.0162(14)
    C5 0.0372(19) 0.056(2) 0.057(2) -0.0006(17) 0.0173(18) -0.0191(17)
    C6 0.054(2) 0.052(2) 0.055(3) 0.0212(17) 0.0009(19) -0.0145(18)
    C7 0.0229(15) 0.0293(14) 0.0396(18) 0.0019(12) 0.0027(13) -0.0124(12)
    C8 0.045(2) 0.0315(15) 0.068(3) -0.0095(14) 0.0084(19) -0.0053(15)
    C9 0.0413(17) 0.0463(17) 0.069(3) 0.0074(15) -0.020(2) -0.024(2)
    C10 0.0228(14) 0.0325(13) 0.0372(18) 0.0001(11) 0.0046(15) -0.0029(12)
    C11 0.0348(18) 0.099(3) 0.085(4) 0.014(2) 0.005(2) 0.044(3)
    C12 0.0396(18) 0.0394(17) 0.098(4) -0.0071(15) 0.008(2) 0.005(2)
    Cl 0.0345(4) 0.0426(4) 0.0354(4) 0.0088(3) -0.0083(4) -0.0170(3)
    N1 0.0231(11) 0.0225(10) 0.0276(14) 0.0023(8) 0.0001(11) -0.0048(10)
    N2 0.0239(12) 0.0346(12) 0.0402(17) -0.0013(10) 0.0060(11) -0.0183(11)
    Mn 0.0229(3) 0.0206(2) 0.0234(3) 0.0048(3) 0.000 0.000
_geom_special_details
;
 All esds (except the esd in the dihedral angle between two l.s. planes)
 are estimated using the full covariance matrix.  The cell esds are taken
 into account individually in the estimation of esds in distances, angles
 and torsion angles; correlations between esds in cell parameters are only
 used when they are defined by crystal symmetry.  An approximate (isotropic)
 treatment of cell esds is used for estimating esds involving l.s. planes.
;
loop_
    _geom_bond_atom_site_label_1
    _geom_bond_atom_site_label_2
    _geom_bond_site_symmetry_2
    _geom_bond_distance
    _geom_bond_publ_flag
    C1 N1 . 1.311(3) ?
    C1 N2 . 1.337(4) ?
    C1 C2 . 1.444(4) ?
    C2 C3 . 1.192(4) ?
    C3 C4 . 1.428(4) ?
    C4 C5 . 1.498(4) ?
    C4 C6 . 1.498(5) ?
    C4 H2 . 1.0000 ?
    C5 C6 . 1.461(6) ?
    C5 H4 . 0.9900 ?
    C5 H3 . 0.9900 ?
    C6 H5 . 0.9900 ?
    C6 H6 . 0.9900 ?
    C7 N1 . 1.473(3) ?
    C7 C9 . 1.512(4) ?
    C7 C8 . 1.521(5) ?
    C7 H7 . 1.0000 ?
    C8 H8 . 0.9800 ?
    C8 H9 . 0.9800 ?
    C8 H10 . 0.9800 ?
    C9 H11 . 0.9800 ?
    C9 H12 . 0.9800 ?
    C9 H13 . 0.9800 ?
    C10 N2 . 1.465(3) ?
    C10 C11 . 1.491(5) ?
    C10 C12 . 1.494(4) ?
    C10 H14 . 1.0000 ?
    C11 H15 . 0.9800 ?
    C11 H16 . 0.9800 ?
    C11 H17 . 0.9800 ?
    C12 H18 . 0.9800 ?
    C12 H19 . 0.9800 ?
    C12 H20 . 0.9800 ?
    Cl Mn . 2.3556(8) ?
    N1 Mn . 2.160(2) ?
    N2 H1 . 0.85(2) ?
loop_
    _geom_angle_atom_site_label_1
    _geom_angle_atom_site_label_2
    _geom_angle_atom_site_label_3
    _geom_angle_site_symmetry_1
    _geom_angle_site_symmetry_3
    _geom_angle
    _geom_angle_publ_flag
    N1 C1 N2 . . 122.2(2) ?
    N1 C1 C2 . . 122.2(2) ?
    N2 C1 C2 . . 115.7(2) ?
    C3 C2 C1 . . 177.2(3) ?
    C2 C3 C4 . . 177.5(3) ?
    C3 C4 C5 . . 120.7(3) ?
    C3 C4 C6 . . 120.1(3) ?
    C5 C4 C6 . . 58.4(2) ?
    C3 C4 H2 . . 115.3 ?
    C5 C4 H2 . . 115.3 ?
    C6 C4 H2 . . 115.3 ?
    C6 C5 C4 . . 60.8(2) ?
    C6 C5 H4 . . 117.7 ?
    C4 C5 H4 . . 117.7 ?
    C6 C5 H3 . . 117.7 ?
    C4 C5 H3 . . 117.7 ?
    H4 C5 H3 . . 114.8 ?
    C5 C6 C4 . . 60.8(2) ?
    C5 C6 H5 . . 117.7 ?
    C4 C6 H5 . . 117.7 ?
    C5 C6 H6 . . 117.7 ?
    C4 C6 H6 . . 117.7 ?
    H5 C6 H6 . . 114.8 ?
    N1 C7 C9 . . 110.3(2) ?
    N1 C7 C8 . . 110.1(3) ?
    C9 C7 C8 . . 111.4(3) ?
    N1 C7 H7 . . 108.3 ?
    C9 C7 H7 . . 108.3 ?
    C8 C7 H7 . . 108.3 ?
    C7 C8 H8 . . 109.5 ?
    C7 C8 H9 . . 109.5 ?
    H8 C8 H9 . . 109.5 ?
    C7 C8 H10 . . 109.5 ?
    H8 C8 H10 . . 109.5 ?
    H9 C8 H10 . . 109.5 ?
    C7 C9 H11 . . 109.5 ?
    C7 C9 H12 . . 109.5 ?
    H11 C9 H12 . . 109.5 ?
    C7 C9 H13 . . 109.5 ?
    H11 C9 H13 . . 109.5 ?
    H12 C9 H13 . . 109.5 ?
    N2 C10 C11 . . 111.6(3) ?
    N2 C10 C12 . . 109.1(2) ?
    C11 C10 C12 . . 111.9(3) ?
    N2 C10 H14 . . 108.1 ?
    C11 C10 H14 . . 108.1 ?
    C12 C10 H14 . . 108.1 ?
    C10 C11 H15 . . 109.5 ?
    C10 C11 H16 . . 109.5 ?
    H15 C11 H16 . . 109.5 ?
    C10 C11 H17 . . 109.5 ?
    H15 C11 H17 . . 109.5 ?
    H16 C11 H17 . . 109.5 ?
    C10 C12 H18 . . 109.5 ?
    C10 C12 H19 . . 109.5 ?
    H18 C12 H19 . . 109.5 ?
    C10 C12 H20 . . 109.5 ?
    H18 C12 H20 . . 109.5 ?
    H19 C12 H20 . . 109.5 ?
    C1 N1 C7 . . 117.6(2) ?
    C1 N1 Mn . . 125.95(18) ?
    C7 N1 Mn . . 116.44(16) ?
    C1 N2 C10 . . 126.9(2) ?
    C1 N2 H1 . . 116(2) ?
    C10 N2 H1 . . 117(2) ?
    N1 Mn N1 . 2_665 113.06(13) ?
    N1 Mn Cl . . 106.62(6) ?
    N1 Mn Cl 2_665 . 112.79(6) ?
    N1 Mn Cl . 2_665 112.80(6) ?
    N1 Mn Cl 2_665 2_665 106.62(6) ?
    Cl Mn Cl . 2_665 104.74(5) ?
loop_
    _geom_torsion_atom_site_label_1
    _geom_torsion_atom_site_label_2
    _geom_torsion_atom_site_label_3
    _geom_torsion_atom_site_label_4
    _geom_torsion_site_symmetry_1
    _geom_torsion_site_symmetry_2
    _geom_torsion_site_symmetry_3
    _geom_torsion_site_symmetry_4
    _geom_torsion
    _geom_torsion_publ_flag
    C3 C4 C5 C6 . . . . -108.6(4) ?
    C3 C4 C6 C5 . . . . 109.7(3) ?
    N2 C1 N1 C7 . . . . 176.0(3) ?
    C2 C1 N1 C7 . . . . -3.8(4) ?
    N2 C1 N1 Mn . . . . -5.5(4) ?
    C2 C1 N1 Mn . . . . 174.66(19) ?
    C9 C7 N1 C1 . . . . 135.9(3) ?
    C8 C7 N1 C1 . . . . -100.7(3) ?
    C9 C7 N1 Mn . . . . -42.7(3) ?
    C8 C7 N1 Mn . . . . 80.7(2) ?
    N1 C1 N2 C10 . . . . 167.7(3) ?
    C2 C1 N2 C10 . . . . -12.5(4) ?
    C11 C10 N2 C1 . . . . 104.8(4) ?
    C12 C10 N2 C1 . . . . -131.2(3) ?
loop_
    _geom_hbond_atom_site_label_D
    _geom_hbond_atom_site_label_H
    _geom_hbond_atom_site_label_A
    _geom_hbond_site_symmetry_A
    _geom_hbond_distance_DH
    _geom_hbond_distance_HA
    _geom_hbond_distance_DA
    _geom_hbond_angle_DHA
    _geom_hbond_publ_flag
    N2 H1 Cl . 0.85(2) 2.36(2) 3.197(3) 170(3) yes
    C8 H9 Cl 2_665 0.98 2.88 3.776(4) 151.8 yes
    C5 H4 Cl 10_565 0.99 2.95 3.931(4) 171.6 yes
    C10 H14 Cl 10_565 1.00 2.93 3.643(3) 128.6 yes
    C4 H2 Cl 11 1.00 2.67 3.516(3) 142.6 yes
_shelx_space_group_comment
;
The symmetry employed for this shelxl refinement is uniquely defined
by the following loop, which should always be used as a source of
symmetry information in preference to the above space-group names.
They are only intended as comments.
;
_shelx_estimated_absorpt_T_min     0.806
_shelx_estimated_absorpt_T_max     0.935
_shelx_hkl_file
;
   0   0   2    3.58   12.30
   0   0   4 2432.45   28.47
   0   0   6   11.41   11.40
   0   0   8 1829.98   22.65
   0   0  10    3.85   13.54
   0   0  12   67.61   15.91
  -2   0   0    0.99    4.04
  -2   0   2  615.48   16.83
  -2   0   4    2.66   10.54
   2   0   4   -3.18   13.32
  -2   0   6 1092.97   17.24
   2   0   6 1078.84   21.62
   2   0   8   -0.73   12.08
  -2   0   8  -10.14   12.54
   2   0  10   82.91   14.09
  -2   0  10   73.03   13.79
  -2   0  12   10.20   15.86
   2   0  12    0.64   18.57
  -4   0   0 6534.09   48.57
  -4   0  -2   -0.02   15.18
  -4   0   2    0.64   12.85
  -4   0   4  605.53   12.39
  -4   0   6    2.09    7.65
   4   0   6   -0.61   13.47
  -4   0   8   53.47    9.15
   4   0   8   54.00   15.93
  -4   0  10    4.82    9.70
   4   0  10   -2.21   13.57
   4   0  12  112.11   23.41
  -4   0  12  105.04   16.19
  -6   0   0    1.49    8.42
  -6   0   2 4166.91   27.84
  -6   0  -2 4095.98   44.01
  -6   0   4    1.62    7.95
  -6   0   6   47.00   11.54
  -6   0   8    8.04    8.79
  -6   0  10  496.82   16.21
  -6   0  12    9.49   15.74
  -8   0   0   91.41    8.67
  -8   0   2   -0.96    8.42
  -8   0  -2   21.72   11.00
  -8   0   4  216.57   12.45
  -8   0   6   33.08   11.75
  -8   0   8  283.45   10.81
  -8   0  10   13.92   14.12
 -10   0   0    1.55    7.91
 -10   0  -2 2943.13   26.82
 -10   0   2 2897.80   20.79
 -10   0  -4    0.16   12.25
 -10   0   4    9.07    8.09
 -10   0   6 1330.48   17.10
 -10   0   8    8.52    8.87
 -10   0  10  182.93   11.34
 -12   0   0 1387.20   16.59
 -12   0   2   -3.15    8.14
 -12   0  -2   -2.71    8.40
 -12   0   4  154.18   12.67
 -12   0  -4  134.73   14.82
 -12   0   6    3.70    8.62
 -12   0   8  384.15   11.64
 -12   0  10   -0.36   15.41
 -14   0   0    3.93    8.73
 -14   0  -2  161.08   13.91
 -14   0   2  112.68   13.65
 -14   0  -4    4.15   13.17
 -14   0   4   -3.13    8.59
 -14   0   6  251.66   10.29
 -14   0   8   -1.07   10.32
 -16   0   0  232.35   10.55
 -16   0   2  -17.41   12.96
 -16   0  -2   -4.33   13.05
 -16   0  -4  542.23   18.12
 -16   0   4  523.85   12.11
 -16   0   6   -3.91   13.40
 -16   0   8   77.53   11.02
 -18   0   0   -4.49    9.67
 -18   0  -2  160.07   14.59
 -18   0   2  202.12   10.52
 -18   0   4   -5.02   10.00
 -18   0  -4    1.23   14.43
 -18   0   6   -0.09   14.99
 -20   0   0  169.24   15.38
 -20   0   2   10.28   10.40
 -20   0  -2  -12.25   15.18
 -20   0  -4   83.56   16.70
 -20   0   4   91.01   11.47
   1  -1  -1 1797.47   32.71
  -1   1   1 1885.78   33.78
   1   1   3  595.51   21.01
  -1   1   3  599.68   17.97
   1   1   5  453.23   16.12
  -1   1   5  455.44   14.67
  -1  -1   5  439.60   12.12
   1  -1   5  465.23   15.86
   1   1   7  675.82   17.46
  -1  -1   7  674.58   15.95
  -1   1   7  653.70   13.66
   1  -1   7  669.89   17.15
   1  -1   9  133.53   14.01
  -1  -1   9  136.62   13.88
   1   1   9  131.07   14.02
  -1   1   9  142.37   10.59
  -1  -1  11   24.13   14.34
   1  -1  11   19.68   14.56
  -1   1  11    9.43   10.36
   1   1  11   14.92   14.54
   3  -1  -1  742.48   17.56
  -3   1  -1  726.85   26.42
  -3   1   1  691.00   19.36
   3  -1   1  693.74   24.02
  -3   1   3  556.51   15.82
   3  -1   3  600.91   29.53
  -3  -1   5  464.60   13.69
   3  -1   5  485.27   20.30
   3   1   5  465.51   18.96
  -3   1   5  465.74   13.80
  -3  -1   7  256.41   10.31
   3   1   7  262.25   15.05
  -3   1   7  261.05   13.77
   3  -1   7  266.91   15.13
   3   1   9  217.88   15.09
  -3   1   9  220.32   10.73
  -3  -1   9  218.95   14.11
   3  -1   9  204.78   14.84
  -3  -1  11  152.94   14.99
  -3   1  11  151.31   15.23
   3  -1  11  145.02   18.68
   3   1  11  151.26   15.99
  -5   1   1  368.73   12.67
  -5  -1   1  379.73   12.78
  -5   1  -1  335.10   16.63
  -5  -1  -1  335.09   13.89
   5  -1  -1  342.49   12.42
  -5   1   3 2964.08   23.27
  -5  -1   3 3123.56   24.98
  -5   1   5  831.58   13.18
  -5  -1   5  885.87   15.52
   5  -1   7   72.72   24.21
  -5  -1   7   81.34    8.94
   5  -1   7   80.55   22.57
  -5   1   7   79.61    9.29
  -5   1   9   23.09   12.93
  -5  -1   9   11.77    9.16
   5  -1   9   17.46   20.37
   5  -1   9   17.16   20.62
  -5   1  11  309.28   16.46
  -5  -1  11  299.27   15.92
  -7  -1   1 1447.90   17.69
  -7   1   1 1426.98   17.53
  -7   1  -1 1395.14   22.23
  -7  -1  -1 1433.55   22.27
  -7   1  -3  711.61   24.44
  -7  -1  -3  712.11   24.98
  -7   1   3  716.06   15.32
  -7  -1   3  741.76   12.94
  -7  -1   5  889.03   13.11
  -7   1   5  895.82   13.09
  -7   1   7  130.13    9.57
  -7  -1   7  120.87   13.08
  -7   1   9  111.54    9.89
  -7  -1   9  134.67   10.02
  -7   1  11  131.23   15.48
  -7  -1  11  135.48   11.49
  -9   1  -1  707.48   14.46
  -9  -1   1  659.96   12.55
  -9   1   1  660.99   12.53
  -9  -1  -1  706.71   16.43
  -9   1   3   88.96    8.79
  -9   1  -3   87.30   13.13
  -9  -1   3   98.85    8.70
  -9  -1  -3   89.47   12.44
  -9  -1   5  591.78   11.76
  -9   1   5  611.28   14.27
  -9  -1   7  393.97   14.09
  -9   1   7  403.47   13.57
  -9   1   9   32.35    9.36
  -9  -1   9   48.61   13.32
  -9   1  11   57.24   15.49
  -9  -1  11   22.71   11.16
 -11  -1   1 1400.88   17.64
 -11   1  -1 1325.61   16.98
 -11  -1  -1 1373.21   19.10
 -11   1   1 1411.12   17.85
 -11  -1  -3   12.41   11.96
 -11   1  -3   10.97   12.25
 -11  -1   3    7.17    8.21
 -11   1   3   -4.06   11.55
 -11  -1   5  151.06    9.36
 -11   1   5  146.29    9.61
 -11   1   7  153.27   13.04
 -11  -1   7  139.71    9.61
 -11  -1   9  203.98   14.85
 -11   1   9  201.58   10.79
 -13   1  -1  244.23   13.74
 -13  -1   1  263.37   13.64
 -13  -1  -1  253.49   10.88
 -13   1   1  268.45   13.65
 -13  -1  -3   31.89   12.62
 -13   1   3   30.04    8.57
 -13   1  -3   28.23    8.98
 -13  -1   3   17.62    8.61
 -13   1  -5  634.88   28.64
 -13   1   5  583.37   11.57
 -13  -1   5  569.49   14.75
 -13  -1  -5  635.97   32.95
 -13   1   7  103.96   13.27
 -13  -1   7   94.77    9.67
 -13  -1   9   15.02   14.77
 -13   1   9   42.41   14.83
 -15   1  -1  553.81   12.77
 -15  -1   1  626.60   12.40
 -15   1   1  634.47   12.32
 -15  -1  -1  574.52   15.65
 -15   1   3  211.14   13.61
 -15  -1  -3  168.10   14.07
 -15   1  -3  162.46   14.01
 -15  -1   3  193.73    9.81
 -15  -1  -5  366.80   25.26
 -15   1  -5  385.31   22.47
 -15   1   5  315.36   14.23
 -15  -1   5  301.83   10.67
 -15  -1   7   88.40   13.96
 -15   1   7   73.37    9.88
 -15  -1   9  105.86   16.47
 -15   1   9  111.98   16.55
 -17  -1  -1  228.27   14.50
 -17   1   1  253.65   10.84
 -17  -1   1  255.73   10.66
 -17   1  -1  234.13   10.75
 -17   1   3  248.62   14.35
 -17   1  -3  236.35   15.53
 -17  -1  -3  226.08   15.55
 -17  -1   3  238.24   10.52
 -17  -1   5   71.70   10.16
 -17  -1  -5   83.14   19.38
 -17   1   5   88.04   10.51
 -17   1  -5  100.43   19.06
 -17   1   7   28.95   10.71
 -17  -1   7   26.51   10.62
 -19   1  -1  106.71   10.92
 -19   1   1  126.57   10.53
 -19  -1  -1  122.01   10.79
 -19  -1   1  136.92   14.49
 -19   1   3   87.03   14.53
 -19   1  -3   66.55   11.11
 -19  -1   3   72.19   10.61
 -19  -1  -3   74.80   14.91
 -19   1   5   43.17   10.73
 -19  -1  -5   46.48   19.79
 -19   1  -5   44.86   16.54
 -19  -1   5   35.16   11.07
 -21  -1  -1   93.29   16.20
 -21  -1   1   73.52   11.28
 -21   1  -1  104.04   11.35
 -21   1   1   89.26   11.40
 -21   1  -3    6.63   16.13
 -21   1   3  -10.76   16.03
 -21  -1  -3    3.92   11.67
 -21  -1   3   12.99   11.27
   0  -2  -2 5040.27   51.10
   0   2   2 5321.59   52.80
   0   2   4    4.39   11.43
   0  -2   6  790.85   14.61
   0   2   6  762.51   15.08
   0  -2   8   -1.52   12.70
   0   2   8    2.26    9.04
   0   2  10   29.46   13.47
   0  -2  10   40.53   13.98
   0   2  12   -6.56   15.45
   0  -2  12    5.40   10.96
  -2   2   0 1424.94   29.42
   2  -2  -2 1767.72   26.94
   2  -2   2 1888.83   39.79
  -2   2   2 1760.00   27.54
   2   2   2 1831.93   48.03
  -2  -2  -2 1699.14   46.29
   2   2   4  434.15   17.83
  -2   2   4  422.36   12.28
  -2  -2   6  202.26    9.35
   2   2   6  201.06   14.00
   2  -2   6  200.19   13.61
  -2   2   6  191.28    9.72
  -2  -2   8  401.08   14.48
  -2   2   8  382.20   11.83
   2  -2   8  395.39   13.15
   2   2   8  421.45   16.23
   2   2  10   51.61   13.93
   2  -2  10   54.50   13.78
  -2  -2  10   56.82   13.24
  -2   2  10   54.84   10.18
  -2   2  12  102.94   16.26
  -2  -2  12  104.73   16.66
   2  -2  12  103.07   16.63
   2   2  12   96.19   16.06
  -4   2   0  761.86   19.34
   4  -2   0  778.38   18.97
  -4   2   2 4237.52   32.42
  -4   2  -2 4075.78   52.30
   4  -2   2 4328.43   54.17
   4  -2  -2 4066.07   30.39
   4  -2   4  138.92   18.21
  -4   2   4  119.88    8.98
  -4  -2   6  449.28   13.64
  -4   2   6  395.50   11.09
   4   2   6  429.88   21.31
   4  -2   6  432.21   19.82
   4  -2   8   37.96   13.05
  -4  -2   8   56.22    8.85
   4   2   8   45.01   16.14
  -4   2   8   44.37   12.62
   4   2  10  546.56   23.46
   4  -2  10  537.31   22.33
  -4   2  10  516.85   16.29
  -4  -2  10  502.11   12.74
   4   2  12   24.62   22.29
   4  -2  12   19.86   19.18
  -4   2  12   22.18   15.83
  -4  -2  12   18.29   11.26
   4  -2  12   23.56   19.03
   6  -2   0   33.45    8.64
  -6   2   0   35.81    8.68
  -6   2  -2  107.70   13.24
  -6   2   2  115.34   12.43
   6  -2   2  107.59   12.79
   6  -2  -2  120.64   11.63
  -6  -2  -2  106.56   12.46
  -6  -2   4 4064.53   26.30
  -6   2   4 3844.80   24.52
  -6  -2   6   19.93   11.09
  -6   2   6   16.08   11.36
  -6   2   8  140.48    9.56
  -6  -2   8  139.34   12.65
  -6   2  10   90.39   14.25
  -6  -2  10   99.92   14.00
  -6   2  12  192.93   17.23
  -6  -2  12  229.69   13.09
  -8   2   0  836.10   16.30
  -8  -2   0  885.51   16.69
   8  -2   0  891.28   14.79
  -8  -2   2  537.42   12.02
  -8   2   2  515.48   12.08
  -8   2  -2  514.49   17.03
  -8  -2  -2  521.65   16.46
  -8   2  -4   13.19   13.75
  -8  -2   4   16.86   11.09
  -8   2   4   33.35   11.18
  -8   2   6  637.16   11.96
  -8  -2   6  660.74   11.70
  -8  -2   8   97.70    9.33
  -8   2   8   95.62    9.21
  -8  -2  10   95.10   10.57
  -8   2  10   92.67   10.57
 -10  -2   0  920.65   16.16
 -10   2   0  841.61   13.83
 -10  -2   2   31.63   11.16
 -10  -2  -2   28.60   11.27
 -10   2   2   21.09    7.98
 -10   2  -2   24.30   11.77
 -10   2   4  256.37   12.97
 -10   2  -4  251.31   18.42
 -10  -2  -4  246.33   18.91
 -10  -2   4  256.76   12.73
 -10  -2   6   84.09   12.69
 -10   2   6   92.21   12.75
 -10  -2   8  117.08    9.63
 -10   2   8  131.37   14.04
 -10  -2  10   32.78   14.63
 -10   2  10   16.54   10.49
 -12  -2   0   58.97   12.32
 -12   2   0   46.06   12.58
 -12   2  -2  385.91   14.88
 -12  -2  -2  411.27   14.90
 -12  -2   2  373.58   10.38
 -12   2   2  371.30   13.41
 -12   2  -4  186.60   15.28
 -12  -2   4  177.71   12.75
 -12  -2  -4  176.45   15.31
 -12   2   4  187.13    9.49
 -12  -2   6  577.81   11.76
 -12   2   6  594.60   14.50
 -12  -2   8   89.19   13.73
 -12   2   8   92.21    9.99
 -12  -2  10   57.38   10.98
 -12   2  10   21.64   15.39
 -14  -2   0   60.40    9.16
 -14   2   0   56.72    9.36
 -14   2  -2   13.11    9.19
 -14  -2   2    6.77   12.64
 -14   2   2   10.60    9.14
 -14  -2  -2    6.58    9.22
 -14   2  -4  396.19   16.58
 -14  -2  -4  360.37   19.00
 -14  -2   4  369.22   13.80
 -14   2   4  342.10   10.69
 -14  -2   6   52.83   12.84
 -14   2   6   57.13   13.04
 -14  -2   8  106.88   14.77
 -14   2   8   91.17   10.81
 -16  -2   0   40.55   13.09
 -16   2   0   45.73   13.00
 -16  -2   2  777.30   12.75
 -16   2   2  812.31   16.03
 -16  -2  -2  752.94   17.23
 -16   2  -2  732.27   14.39
 -16   2  -4    6.41   13.59
 -16  -2  -4    7.79   13.41
 -16   2   4   11.60   13.52
 -16  -2   4   18.32   13.50
 -16   2   6  136.54   10.22
 -16  -2   6  150.76   13.81
 -16   2   8   35.46   11.25
 -16  -2   8   27.39   10.72
 -18  -2   0   49.46   10.01
 -18   2   0   42.64    9.86
 -18   2  -2   19.58   14.05
 -18  -2  -2   12.52    9.83
 -18   2   2   14.56   13.37
 -18  -2   2    8.19   10.05
 -18  -2  -4  305.49   16.48
 -18  -2   4  274.13   14.92
 -18   2  -4  298.52   16.74
 -18   2   4  284.25   11.13
 -18   2   6    6.42   15.37
 -18  -2   6   17.64   10.67
 -20  -2   0   -0.55   15.00
 -20   2   0   24.42   10.72
 -20   2  -2  115.31   15.68
 -20   2   2  102.67   11.04
 -20  -2   2  128.26   15.40
 -20  -2  -2  146.42   15.70
 -20   2  -4   35.39   16.38
 -20   2   4   50.20   11.12
 -20  -2   4   48.09   11.12
 -20  -2  -4   30.12   16.01
  -1   3   1 6659.81   55.35
   1   3   1 6885.44   68.83
   1  -3  -1 6540.27   54.32
  -1  -3  -1 6684.88   67.58
  -1  -3  -3  399.84   17.66
   1  -3  -3  413.47   15.90
  -1   3   3  391.46   13.51
   1   3   3  399.04   17.59
   1   3   5  232.67   14.16
  -1   3   5  257.33   13.52
   1  -3   7  882.82   18.08
  -1  -3   7  836.27   14.31
   1   3   7  827.96   15.88
  -1   3   7  861.56   17.50
   1   3   9  269.87   14.89
   1  -3   9  251.04   14.35
  -1  -3   9  262.71   14.23
  -1   3   9  217.06   14.81
  -1  -3  11    8.39   14.56
   1   3  11    8.16   14.18
  -1   3  11    6.42   14.21
   1  -3  11   15.36   14.45
  -3   3  -1  248.20   14.55
  -3   3   1  252.18   13.43
   3  -3  -1  262.49   13.07
   3  -3  -3 2613.81   25.60
   3  -3   3 2741.29   39.74
   3   3   3 2757.91   49.33
  -3  -3  -3 2592.03   49.45
  -3   3   3 2484.40   24.02
  -3   3   5 2408.27   21.31
   3   3   5 2524.26   36.02
  -3   3   7  235.68   10.42
   3   3   7  245.32   15.05
   3  -3   7  248.58   14.39
  -3  -3   7  241.70   13.05
  -3   3   9   37.63    9.31
   3  -3   9   34.68   12.65
   3   3   9   40.12   15.54
  -3  -3   9   37.17    9.07
   3  -3  11   50.89   14.87
  -3  -3  11   48.34   10.48
  -3   3  11   43.76   10.57
   3   3  11   46.46   14.37
  -5   3   1 1379.15   19.48
   5  -3  -1 1321.15   18.81
  -5   3  -1 1275.53   23.97
   5  -3  -3  809.75   13.75
  -5   3  -3  887.65   24.71
  -5   3   3  803.60   13.75
   5  -3   3  852.28   25.74
  -5  -3  -3  848.54   34.13
   5  -3   5  104.92   17.58
  -5  -3   5  118.86    8.46
  -5   3   5   97.81    8.56
  -5  -3   7   28.78    8.78
   5  -3   7   30.82   15.21
  -5   3   7   30.17    9.12
   5  -3   7   37.39   16.94
  -5   3   9  243.48   13.97
   5  -3   9  229.42   19.64
   5  -3   9  242.91   19.29
  -5  -3   9  211.40   10.31
  -5  -3  11  154.23   15.36
   5  -3  11  159.57   28.62
   5  -3  11  147.76   26.48
  -5   3  11  139.99   11.50
  -7   3   1  615.61   12.85
   7  -3  -1  591.57   12.53
  -7   3  -1  565.45   16.96
  -7   3  -3  675.00   21.66
  -7  -3  -3  654.89   22.75
   7  -3  -3  673.93   12.51
   7  -3   3  684.73   19.88
  -7   3   3  645.12   14.94
  -7  -3   5  389.28   10.54
  -7   3   5  392.11   10.49
  -7  -3   7  204.54   12.82
  -7   3   7  169.93   13.61
  -7   3   9  240.90   10.33
  -7  -3   9  227.38   10.67
  -7  -3  11  140.82   15.00
  -7   3  11  140.47   15.95
   9  -3  -1  663.53   14.38
  -9   3   1  531.62   11.79
  -9  -3  -1  643.80   15.55
  -9  -3   1  562.40   11.83
  -9   3  -1  617.94   16.04
  -9  -3  -3 2187.50   29.77
   9  -3   3 2149.47   27.83
  -9   3   3 1966.09   17.41
  -9  -3   3 2114.82   19.48
  -9   3  -3 2144.23   28.72
  -9   3   5  310.43   10.13
  -9  -3   5  320.68   10.25
  -9  -3   7  650.76   15.58
  -9   3   7  636.77   15.06
  -9   3   9   62.50    9.85
  -9  -3   9   70.53    9.88
  -9   3  11   47.38   11.11
  -9  -3  11   56.65   11.28
 -11   3   1  813.50   13.19
 -11  -3   1  850.06   13.24
 -11  -3  -1  895.19   14.48
 -11   3  -1  861.70   16.48
 -11   3  -3   23.48   12.44
 -11   3   3   21.65    8.22
 -11  -3  -3   16.73   11.88
 -11  -3   3   21.45    7.97
 -11   3   5  399.80   10.71
 -11  -3   5  446.70   10.86
 -11  -3   7  450.66   11.10
 -11   3   7  440.88   11.06
 -11  -3   9  222.98   11.36
 -11   3   9  211.26   10.71
 -13  -3   1  552.45   11.83
 -13  -3  -1  571.10   15.40
 -13   3   1  501.98   11.87
 -13   3  -1  508.63   12.14
 -13  -3   3  533.79   13.97
 -13   3  -3  484.74   13.50
 -13   3   3  445.07   11.02
 -13  -3  -3  482.45   16.03
 -13   3  -5  211.38   19.05
 -13   3   5  168.15    9.50
 -13  -3   5  179.44    9.89
 -13  -3  -5  196.77   26.00
 -13  -3   7  162.59   13.13
 -13   3   7  157.66    9.83
 -13   3   9   50.19   10.43
 -13  -3   9   51.23   10.64
 -15   3  -1   17.00    9.12
 -15  -3   1   27.48   12.47
 -15  -3  -1   28.64   12.90
 -15   3   1   19.43   12.37
 -15   3   3   73.69   12.89
 -15  -3   3   61.72    8.79
 -15  -3  -3   54.02   13.51
 -15   3  -3   49.51   13.36
 -15  -3   5  178.55   10.07
 -15  -3  -5  178.78   20.17
 -15   3   5  180.33   10.06
 -15   3  -5  189.38   19.11
 -15   3   7   78.90    9.72
 -15  -3   7   62.88    9.93
 -15   3   9   53.26   16.11
 -15  -3   9   51.04   16.18
 -17   3   1   66.94    9.41
 -17   3  -1   70.53   10.11
 -17  -3  -1   76.02    9.93
 -17  -3   1   70.74   13.36
 -17   3   3  242.64   10.52
 -17  -3   3  254.04   14.33
 -17   3  -3  251.60   15.38
 -17  -3  -3  244.11   15.09
 -17   3   5   37.48   14.18
 -17  -3   5   29.63   10.01
 -17  -3  -5   34.48   18.62
 -17   3  -5   35.16   18.77
 -17   3   7   62.88   11.08
 -17  -3   7   62.52   10.93
 -19  -3  -1  131.50   11.09
 -19  -3   1  137.63   10.82
 -19   3   1  147.64   14.74
 -19   3  -1  139.00   10.95
 -19   3   3   76.86   10.67
 -19   3  -3   74.62   14.92
 -19  -3  -3   74.85   14.66
 -19  -3   3   67.21   10.77
 -19  -3   5   25.53   11.05
 -19   3   5   18.75   10.62
 -19  -3  -5   12.50   19.23
 -19   3  -5   10.78   15.81
 -21  -3   1   66.32   15.60
 -21   3   1   64.12   15.83
 -21   3  -1   88.97   15.50
 -21  -3  -1   79.16   15.86
 -21  -3  -3   43.02   11.96
 -21   3  -3   41.47   16.73
 -21  -3   3   38.68   11.40
 -21   3   3   24.70   16.35
   0  -4   0 3433.71   41.84
   0   4   0 3489.30   41.32
   0   4   2    5.37   10.48
   0  -4  -2    0.94   10.62
   0  -4  -4  496.87   14.05
   0   4   4  569.16   14.70
   0   4   6    8.34   11.35
   0  -4   8 1496.45   20.53
   0   4   8 1475.73   21.08
   0   4  10    1.64   13.25
   0  -4  10    2.75   13.31
   0  -4  12  125.72   16.43
   0   4  12  119.04   16.35
  -2   4   0   62.01    9.18
   2  -4   0   61.77    9.08
  -2  -4  -2 9999.00   74.49
   2   4   2 9779.07   72.35
   2  -4  -2 9917.32   52.38
  -2   4   2 9490.68   52.72
  -2  -4  -4   58.54   12.02
   2   4   4   51.05   12.09
   2  -4  -4   63.59    8.29
  -2   4   4   51.23   11.59
   2   4   6  958.67   20.26
  -2   4   6 1013.07   17.09
   2  -4   8   51.32   12.64
   2   4   8   55.19   12.49
  -2   4   8   62.59   12.87
  -2  -4   8   44.77    8.70
   2   4  10   47.80   13.86
   2  -4  10   56.41   13.50
  -2  -4  10   39.92    9.59
  -2   4  10   65.87   13.86
   2   4  12   54.01   15.75
   2  -4  12   48.50   16.53
  -2  -4  12   55.23   11.66
  -2   4  12   53.20   11.65
   4  -4   0  126.75   12.21
  -4   4   0  135.54   17.23
  -4   4  -2 3040.58   36.81
  -4   4   2 2751.94   25.08
   4  -4  -2 2894.56   26.85
   4  -4   2 2831.40   34.81
   4  -4   4 2194.03   32.86
  -4  -4  -4 2116.58   42.50
  -4   4   4 2009.52   19.54
   4  -4  -4 2171.27   20.07
   4   4   6  222.55   16.93
  -4   4   6  219.16   12.51
  -4   4   8  281.22   14.01
  -4  -4   8  294.70   14.03
   4  -4   8  296.32   18.75
   4   4   8  299.71   18.90
  -4   4  10   74.40   13.99
   4   4  10   92.12   17.90
  -4  -4  10   85.60   14.01
   4  -4  10   83.22   14.31
   4   4  12   61.28   23.56
   4  -4  12   63.10   19.70
   4  -4  12   61.65   16.14
  -4  -4  12   46.13   11.73
  -4   4  12   68.98   16.21
  -6   4   0  339.51   14.95
   6  -4   0  342.95   11.63
   6  -4   2 2765.05   31.34
   6  -4  -2 2741.93   22.48
  -6   4   2 2694.50   23.59
  -6   4  -2 2771.94   32.09
   6  -4  -4  547.28   11.57
   6  -4   4  521.51   21.21
  -6   4   4  510.02   11.56
  -6  -4   6  195.56    9.09
   6  -4   6  199.50   20.54
  -6   4   6  174.87   12.23
  -6  -4   8   56.43    9.01
  -6   4   8   54.81   12.76
   6  -4   8   55.41   25.06
  -6  -4  10  262.16   11.21
  -6   4  10  269.37   15.31
  -6   4  12   30.38   11.64
  -6  -4  12   41.22   16.17
   8  -4   0  789.58   15.84
  -8   4   0  742.19   13.95
   8  -4  -2  176.96    9.36
  -8   4   2  145.90    9.30
  -8   4  -2  171.95   13.99
   8  -4   2  179.37   12.98
  -8   4  -4  879.34   24.31
  -8  -4  -4  785.77   28.94
  -8  -4  -4  844.07   31.37
  -8   4   4  711.04   12.05
   8  -4   4  778.27   22.87
  -8  -4   6  269.11    9.69
  -8   4   6  295.77   12.85
  -8  -4   8  299.57   13.96
  -8   4   8  253.46   10.61
  -8   4  10   39.71   10.36
  -8  -4  10   43.03   14.49
 -10  -4   0  279.02   12.74
  10  -4   0  276.31   10.02
 -10   4   0  253.16   12.78
 -10  -4   2  748.10   14.53
 -10  -4  -2  801.07   16.91
 -10   4  -2  786.78   17.43
 -10   4   2  732.20   14.83
  10  -4  -2  845.50   12.79
 -10   4   4   88.18    9.01
 -10   4  -4   92.45   13.59
 -10  -4  -4   92.94   15.94
 -10  -4   4   95.76    8.95
 -10  -4   6 1050.98   16.12
 -10   4   6 1019.24   16.11
 -10  -4   8   -0.77   13.13
 -10   4   8   15.97    9.45
 -10  -4  10   13.68   10.37
 -10   4  10   18.68   14.57
 -12  -4   0 1794.69   18.02
 -12   4   0 1797.43   20.23
 -12  -4   2   91.66   12.14
 -12  -4  -2   89.40   12.09
 -12   4  -2   81.12   12.82
 -12   4   2   84.18    9.16
 -12  -4  -4   49.90   13.24
 -12  -4   4   81.91   12.28
 -12   4   4   56.98    8.66
 -12   4  -4   53.82   13.25
 -12  -4   6   39.57   12.42
 -12   4   6   45.22    8.79
 -12   4   8  267.00   14.77
 -12  -4   8  301.59   10.95
 -12  -4  10   13.76   11.00
 -12   4  10   31.46   10.77
 -14  -4   0  102.80   12.85
 -14   4   0  111.02   13.19
 -14   4  -2   78.20   13.32
 -14  -4  -2   85.86   13.06
 -14  -4   2   89.30   12.71
 -14   4   2   68.39    9.53
 -14  -4   4  593.75   11.61
 -14   4  -4  590.56   18.28
 -14  -4  -4  576.65   18.25
 -14   4   4  590.45   11.65
 -14   4   6  286.24   10.62
 -14  -4   6  293.34   10.30
 -14  -4   8   62.32   14.61
 -14   4   8   57.58   14.93
 -16  -4   0  151.62   13.38
 -16   4   0  138.57   13.36
 -16  -4   2   10.15    9.23
 -16  -4  -2   -4.89   12.82
 -16   4   2   19.32   12.51
 -16   4  -2    5.52    9.14
 -16   4   4  271.49   10.89
 -16  -4  -4  278.71   15.59
 -16   4  -4  305.75   16.25
 -16  -4   4  281.54   11.12
 -16   4   6   19.55   13.64
 -16  -4   6   15.10    9.70
 -16   4   8  116.52   16.15
 -16  -4   8  120.03   11.06
 -18   4   0  111.93   10.47
 -18  -4   0  136.98   14.11
 -18   4  -2  158.34   11.08
 -18  -4   2  155.62   14.04
 -18  -4  -2  156.30   14.44
 -18   4   2  166.07   10.65
 -18  -4  -4  141.41   15.79
 -18   4   4  144.49   14.58
 -18   4  -4  151.07   16.06
 -18  -4   4  141.97   14.67
 -18   4   6   92.25   15.19
 -18  -4   6   85.10   10.98
 -20   4   0   59.08   15.14
 -20  -4   0   74.43   10.88
 -20   4   2   27.57   14.71
 -20   4  -2   22.34   10.53
 -20  -4  -2    6.20   15.17
 -20  -4   2   20.71   10.34
 -20   4   4   31.45   11.25
 -20   4  -4   38.00   16.26
 -20  -4  -4   29.98   15.96
 -20  -4   4   46.00   11.01
   1  -5   1  598.47   18.65
   1  -5  -1  541.92   18.43
  -1   5   1  569.84   16.20
  -1  -5  -1  560.90   19.01
   1   5   1  604.31   19.63
   1  -5  -3  365.40   12.74
  -1  -5  -3  351.49   13.54
  -1   5   3  347.32   12.37
   1   5   3  361.91   13.51
  -1   5   5  391.53   13.98
   1  -5  -5  396.65   11.79
   1   5   5  395.47   15.11
  -1  -5  -5  385.37   12.64
   1   5   7  438.24   12.90
  -1   5   7  466.84   15.07
   1  -5   9    9.35    8.96
   1   5   9    8.77   12.84
  -1  -5   9   10.92   12.58
  -1   5   9   -0.72   12.83
   1   5  11   13.31   14.36
  -1   5  11   17.67   10.40
   1  -5  11   16.72   10.10
  -1  -5  11    4.45   10.14
   3  -5  -1 2867.39   30.57
  -3   5   1 3579.59   33.50
  -3   5  -1 3557.05   35.82
   3  -5   3  112.83   12.18
   3  -5  -3  131.27    9.50
  -3  -5  -3  141.13   13.63
  -3   5   3  109.33    9.83
   3   5   3  112.37   12.84
  -3  -5  -5  168.67   13.53
   3  -5  -5  173.95   11.89
  -3   5   5  166.77   12.19
   3   5   5  161.39   13.08
   3   5   7  486.79   16.81
  -3   5   7  479.91   14.84
   3   5   9  575.14   18.14
   3  -5   9  589.59   17.81
  -3   5   9  557.83   16.06
  -3  -5   9  560.05   15.66
   3  -5  11   88.80   15.34
   3   5  11   80.91   18.13
  -3   5  11   73.70   11.20
  -3  -5  11   79.87   10.62
  -5   5  -1  617.54   15.53
   5  -5  -1  630.96   13.97
  -5   5   1  564.84   16.48
  -5  -5  -3 1720.73   31.48
  -5   5   3 1681.81   19.66
  -5   5  -3 1764.51   27.57
   5  -5   3 1710.51   27.21
   5  -5  -3 1697.17   19.51
  -5   5   5  861.25   15.55
   5  -5  -5  933.37   13.57
   5  -5   5  937.23   22.17
  -5  -5   7   15.76   12.33
  -5   5   7   17.06   12.21
   5  -5   7   16.27   14.77
   5  -5   9  292.79   19.17
   5  -5   9  270.68   16.70
  -5  -5   9  288.15   13.77
   5   5   9  302.22   26.20
  -5   5   9  255.71   10.95
  -5   5  11  199.75   11.99
   5  -5  11  227.21   21.41
  -5  -5  11  219.30   11.94
   5  -5  11  242.13   21.37
   7  -5  -1  363.94   13.36
  -7   5  -1  362.76   14.88
  -7   5   1  306.63   10.69
   7  -5   1  345.69   13.71
  -7   5  -3 1393.99   23.92
  -7   5   3 1340.37   17.75
   7  -5   3 1344.84   23.30
   7  -5  -3 1402.20   17.85
  -7   5   5  533.31   11.21
   7  -5   5  533.46   21.79
  -7  -5   7   90.30    9.35
  -7   5   7   83.68    9.51
  -7   5   9   38.23    9.64
  -7  -5   9   42.43   13.13
  -7  -5  11   40.03   10.88
  -7   5  11   48.99   11.04
   9  -5   1  248.55   10.07
   9  -5  -1  292.13   10.03
  -9   5  -1  292.72   13.60
  -9   5   1  238.66    9.63
  -9  -5  -3  112.82   12.39
   9  -5   3  109.97   10.08
  -9   5   3  105.31   11.47
   9  -5  -3  123.10   11.46
  -9   5  -3  118.64   13.41
   9  -5   5  213.59   17.92
  -9  -5   5  214.71   12.56
  -9   5   5  183.84    9.66
  -9  -5   7  324.31   10.86
  -9   5   7  327.92   10.29
  -9  -5   9  248.33   14.66
  -9   5   9  241.89   14.38
  -9   5  11   63.44   15.67
  -9  -5  11   53.72   15.96
 -11  -5  -1  461.86   11.60
  11  -5   1  458.01   14.02
 -11   5  -1  460.95   14.54
 -11  -5   1  438.64   10.97
  11  -5  -1  513.62   13.43
 -11   5   1  435.68   11.09
 -11  -5  -3  186.07   13.29
  11  -5   3  200.58   13.28
 -11   5  -3  191.73   13.89
 -11   5   3  188.74    9.52
 -11  -5   3  190.67    9.35
 -11  -5   5   85.04    8.90
 -11   5   5   75.04    9.05
 -11   5   7  135.17    9.66
 -11  -5   7  163.33   13.04
 -11  -5   9   63.90   10.58
 -11   5   9   65.68   14.93
 -13  -5  -1  491.91   12.34
 -13   5   1  433.22   11.31
 -13  -5   1  461.63   14.48
 -13   5  -1  489.30   12.06
 -13  -5   3  813.04   15.20
 -13  -5  -3  827.33   18.25
 -13   5   3  767.72   15.28
 -13   5  -3  860.95   18.29
 -13   5   5  240.58    9.87
 -13   5  -5  239.20   19.03
 -13  -5   5  256.53    9.98
 -13  -5  -5  233.73   20.82
 -13  -5  -5  222.34   22.94
 -13  -5   7  395.15   14.11
 -13   5   7  441.16   14.61
 -13  -5   9   -2.38   10.26
 -13   5   9    7.91   10.35
 -15  -5  -1  208.70   13.74
 -15   5   1  212.63   10.15
 -15   5  -1  193.42   13.80
 -15  -5   1  249.42   13.41
 -15  -5   3  365.50   13.88
 -15  -5  -3  351.30   15.19
 -15   5  -3  339.68   15.48
 -15   5   3  367.99   13.88
 -15   5  -5  134.39   15.54
 -15   5   5  105.27    9.75
 -15  -5  -5  132.06   18.94
 -15  -5   5  114.63   13.09
 -15   5   7   70.19   14.01
 -15  -5   7   62.94    9.86
 -15   5   9  155.39   12.10
 -15  -5   9  154.75   16.45
 -17  -5  -1   63.00    9.83
 -17   5  -1   59.12   13.70
 -17  -5   1   73.54   13.25
 -17   5   1   74.93    9.76
 -17  -5  -3  428.57   16.42
 -17   5  -3  414.55   16.47
 -17  -5   3  421.65   11.22
 -17   5   3  439.30   11.94
 -17  -5   5  132.49   13.92
 -17   5  -5  168.46   16.70
 -17  -5  -5  130.34   16.58
 -17   5   5  142.44   10.70
 -17  -5   7   21.21   10.31
 -17   5   7   33.73   14.76
 -19   5   1   25.20   14.07
 -19   5  -1   43.99   14.54
 -19  -5   1   11.47   14.14
 -19  -5  -1   35.95   10.27
 -19   5  -3  180.04   15.76
 -19  -5  -3  196.79   15.58
 -19   5   3  172.41   11.34
 -19  -5   3  209.22   15.06
 -19   5   5  102.93   15.81
 -19   5  -5  110.21   20.38
 -19  -5  -5   98.50   20.72
 -19  -5   5  114.68   10.98
 -21  -5   1   63.28   11.50
 -21   5   1   39.27   11.21
 -21   5  -1   46.68   11.37
 -21  -5  -1   45.02   11.10
 -21  -5  -3    6.63   16.27
 -21   5  -3   15.83   16.61
 -21  -5   3   -0.78   11.42
 -21   5   3   39.66   16.15
   0   6   0    1.23    8.18
   0  -6   0    3.65    8.06
   0   6   2 8298.42   50.39
   0  -6  -2 8557.33   51.91
   0   6   4    2.30   11.36
   0  -6  -4   11.67   11.23
   0   6   6  827.78   16.93
   0  -6  -6  817.70   14.71
   0   6   8    1.17    8.57
   0   6  10   58.46   13.78
   0  -6  10   54.11   13.61
   0   6  12    9.73   15.25
   0  -6  12   -7.80   15.83
   2  -6   0 1652.29   23.86
  -2   6   0 1669.91   24.14
   2  -6  -2 6156.92   38.72
   2   6   2 6463.50   48.06
  -2   6   2 6186.93   40.17
  -2  -6  -2 6465.54   48.89
  -2  -6  -4 2407.76   30.04
   2   6   4 2445.45   29.45
  -2   6   4 2309.86   21.98
   2  -6  -4 2406.97   22.62
  -2  -6  -6 1259.17   21.93
  -2   6   6 1219.12   18.26
   2  -6  -6 1254.55   18.20
   2   6   6 1238.04   21.57
  -2  -6   8  269.78   10.84
   2   6   8  261.05   14.45
  -2   6   8  254.00   10.90
   2   6  10  102.28   14.04
  -2   6  10  117.12   13.95
  -2  -6  10  111.85   13.77
   2  -6  10  106.14   14.44
  -2  -6  12   56.07   11.91
  -2   6  12   55.74   11.46
   2   6  12   59.12   16.09
   2  -6  12   61.26   16.34
   4  -6   0  503.35   14.58
  -4   6   0  504.50   14.82
   4  -6  -2  802.48   14.79
  -4   6   2  773.50   14.95
  -4   6  -2  841.09   19.16
  -4  -6  -2  842.32   18.51
  -4  -6  -4  102.40   15.36
   4  -6  -4  110.92    9.27
   4  -6   4  128.14   12.56
  -4   6   4   94.99   11.80
  -4   6   6  251.23   10.36
   4  -6   6  293.84   14.28
   4   6   6  274.28   15.21
   4  -6  -6  305.25   13.06
  -4  -6   8  189.91   10.26
   4  -6   8  200.53   14.40
   4   6   8  198.73   14.81
  -4   6   8  190.42   13.56
  -4  -6  10  233.82   14.62
   4  -6  10  249.86   16.45
  -4   6  10  226.64   11.45
   4  -6  10  260.58   16.06
   4   6  10  248.21   16.87
  -4  -6  12   28.34   15.61
   4  -6  12   19.75   19.91
   4   6  12   29.15   22.65
   4  -6  12   30.86   19.20
  -4   6  12   25.53   15.81
  -6   6   0  113.75   12.58
   6  -6   0  104.15    9.09
  -6   6   2  490.60   12.00
  -6   6  -2  530.89   14.58
   6  -6  -2  509.78   11.70
  -6   6   4 1634.08   18.60
   6  -6   4 1663.74   26.16
  -6  -6  -4 1679.28   32.19
   6  -6  -4 1653.47   16.74
  -6   6   6   43.04   12.35
   6  -6   6   51.60   12.37
  -6   6   8  184.56   10.29
  -6  -6   8  187.06    9.86
   6  -6   8  191.10   18.26
   6  -6   8  184.88   18.46
   6  -6  10    8.53   21.82
  -6  -6  10   12.03    9.70
   6  -6  10    8.06   22.20
  -6   6  10   -4.48   13.76
   8  -6   0 2050.81   21.16
  -8   6   0 1996.63   21.31
   8  -6  -2  156.35    9.05
  -8   6   2  142.32    8.96
  -8   6  -2  139.72   13.40
  -8   6   4 1137.16   14.08
   8  -6   4 1171.74   22.96
  -8   6  -4 1283.86   23.79
   8  -6  -4 1261.60   16.55
  -8  -6  -4 1245.03   28.41
  -8   6   6  221.58    9.60
   8  -6   6  210.19   20.90
  -8   6   8  248.25   10.16
  -8  -6   8  249.76   13.39
  -8  -6  10  171.61   11.09
  -8   6  10  191.46   15.05
  10  -6   0 1302.03   17.50
 -10   6   0 1182.09   15.29
 -10   6   2   50.19   11.38
 -10   6  -2   56.89   12.00
  10  -6  -2   72.22   11.29
  10  -6  -4  384.37   10.60
 -10   6   4  378.42   10.64
 -10  -6  -4  395.73   19.02
  10  -6   4  384.55   15.62
 -10   6  -4  405.30   16.19
 -10  -6   6  184.96    9.51
 -10   6   6  179.24    9.40
 -10  -6   8  389.87   11.62
 -10   6   8  398.52   11.60
 -10  -6  10   72.76   10.98
 -10   6  10   47.27   10.55
 -12  -6   0  194.27    9.72
 -12   6   0  189.19   10.01
  12  -6   0  211.59   12.74
 -12  -6   2  630.51   12.06
  12  -6  -2  634.40   14.39
 -12   6  -2  588.42   13.19
 -12   6   2  570.35   12.02
 -12  -6  -2  628.83   15.71
  12  -6   4  133.39   13.21
 -12  -6   4  152.89   12.32
 -12   6  -4  137.52   14.15
 -12   6   4  140.54    9.65
 -12  -6  -4  132.75   16.70
 -12   6   6  278.23   10.10
 -12  -6   6  282.69    9.86
 -12   6   8   80.76   10.18
 -12  -6   8   89.05   10.00
 -12  -6  10   32.20   11.26
 -12   6  10   44.27   11.34
 -14  -6   0  162.74    9.59
 -14   6   0  139.72    9.96
 -14  -6   2  146.23   13.13
 -14  -6  -2  152.48   10.11
 -14   6  -2  162.87   13.92
 -14   6   2  140.12   13.10
 -14  -6   4  291.93   10.19
 -14  -6  -4  271.33   15.52
 -14   6  -4  308.76   15.83
 -14   6   4  251.76   10.08
 -14   6   6   64.55    9.45
 -14  -6   6   75.15    9.21
 -14  -6   8  105.48   14.95
 -14   6   8   84.44   10.70
 -16   6   0    4.81    9.05
 -16  -6   0   -0.17   12.48
 -16  -6  -2  464.79   15.35
 -16   6  -2  461.51   15.74
 -16  -6   2  488.57   14.63
 -16   6   2  451.10   14.66
 -16   6   4   50.32    9.80
 -16   6  -4   39.85    9.96
 -16  -6  -4   43.91   13.93
 -16  -6   4   32.81    9.77
 -16   6   6    3.09   13.64
 -16  -6   6   17.25    9.87
 -16  -6   8    7.29   10.64
 -16   6   8   18.34   15.68
 -18  -6   0   34.38   13.93
 -18   6   0   50.43    9.88
 -18  -6   2   16.09    9.12
 -18   6  -2    7.88   10.09
 -18  -6  -2    6.76    9.62
 -18   6   2    4.67   13.48
 -18  -6  -4   85.39   15.28
 -18  -6   4   84.33   10.61
 -18   6   4   86.59   10.34
 -18   6  -4   73.22   15.61
 -18   6   6   40.56   10.56
 -18  -6   6   43.98   14.46
 -20  -6   0  159.13   15.65
 -20   6   0  128.76   11.21
 -20  -6   2   87.44   10.93
 -20  -6  -2  107.71   15.65
 -20   6  -2   94.50   11.36
 -20   6   2   66.96   11.14
 -20   6  -4   83.99   16.74
 -20  -6  -4   92.26   16.45
 -20   6   4   74.89   15.96
 -20  -6   4   73.41   11.36
  -1  -7  -1 4429.56   37.10
   1  -7   1 4220.74   35.00
  -1   7   1 4103.54   34.09
   1  -7  -1 4285.52   34.67
   1   7   1 4282.33   36.49
  -1   7   3 1259.32   18.36
  -1  -7  -3 1133.71   19.45
   1  -7  -3 1146.20   17.74
   1   7   3 1292.21   21.48
  -1   7   5   66.18    8.43
   1   7   5   75.15   11.77
  -1  -7  -5   49.87   11.83
   1  -7  -5   40.71   11.49
   1   7   7  409.58   14.80
  -1   7   7  399.53   14.41
   1  -7  -7  430.90   11.54
   1  -7   9  269.19   14.51
  -1  -7   9  253.82   14.23
  -1   7   9  247.91   14.39
   1   7   9  234.92   14.35
   1   7  11  140.75   11.38
   1  -7  11  140.53   11.27
  -1   7  11  164.81   15.08
  -1  -7  11  125.88   15.21
   3  -7  -1  183.23   11.38
  -3   7   1  164.75   15.11
   3  -7   1  157.76   14.68
  -3   7  -1  196.76   14.65
  -3  -7  -3 2004.00   27.67
   3   7   3 2102.65   27.88
  -3   7   3 1940.80   21.83
   3  -7  -3 1989.54   21.79
  -3   7   5 1447.48   18.99
   3   7   5 1497.45   23.99
   3  -7  -5 1518.46   19.07
  -3  -7  -5 1473.22   24.49
   3   7   7  143.71   13.35
  -3   7   7  141.80   12.91
   3   7   9   42.98   12.95
   3  -7   9   45.52   13.21
  -3   7   9   40.70   13.13
  -3  -7   9   27.43    9.26
   3   7  11   60.00   17.84
   3  -7  11   56.49   15.08
  -3  -7  11   48.76   10.85
  -3   7  11   53.34   10.93
  -5   7   1 1597.30   20.78
   5  -7   1 1580.97   20.44
  -5   7  -1 1553.42   20.77
   5  -7  -1 1552.13   18.45
  -5   7  -3 1457.12   21.41
   5  -7  -3 1359.56   16.39
  -5  -7  -3 1450.57   24.94
   5  -7   3 1458.43   22.89
  -5   7   3 1356.53   16.78
   5  -7   5    9.38   10.98
   5  -7  -5    4.64    7.80
  -5  -7  -5    2.01   12.06
  -5   7   5   12.30    8.11
   5  -7   7  178.65   14.39
  -5   7   7  179.74   13.71
  -5   7   9   87.45    9.88
  -5  -7   9   78.84    9.98
   5   7   9   90.76   19.10
   5  -7   9   80.56   16.10
   5  -7   9   75.76   13.83
   5  -7  11   29.56   17.75
   5  -7  11   25.92   18.40
  -5  -7  11   18.44   14.91
  -5   7  11   22.90   10.43
   7  -7   1 2638.05   23.81
  -7   7   1 2625.46   23.76
  -7   7  -1 2554.56   23.68
   7  -7  -1 2559.85   21.66
  -7   7   3 1118.99   14.57
   7  -7   3 1180.02   20.63
   7  -7  -3 1186.05   16.89
  -7   7  -3 1214.91   20.97
  -7   7   5   98.21    8.83
   7  -7  -5  104.15    8.54
   7  -7   5   89.86   12.90
  -7  -7  -5   94.12   16.64
   7  -7   7  145.46   17.69
  -7   7   7  116.25   13.46
  -7  -7   9  563.48   12.18
  -7   7   9  525.94   12.67
  -7   7  11   53.05   15.55
  -7  -7  11   54.53   11.11
  -9   7   1   40.22    8.35
   9  -7  -1   42.42    7.96
  -9   7  -1   43.16   12.61
   9  -7   1   47.97    8.17
   9  -7  -3 1418.40   15.22
  -9   7   3 1269.94   17.00
  -9   7  -3 1436.91   20.22
   9  -7   3 1347.51   21.58
  -9   7   5  850.34   12.85
  -9  -7  -5  885.15   32.58
   9  -7   5  883.09   21.40
  -9  -7  -5  832.44   34.30
   9  -7  -5  897.88   15.44
  -9   7   7  117.62    9.65
  -9  -7   7   94.90    9.23
  -9   7   9   -1.97   13.64
  -9  -7   9    6.70    9.88
  -9  -7  11   37.54   15.74
  -9   7  11   30.41   11.21
  11  -7   1  820.73   16.16
 -11   7  -1  788.35   16.76
  11  -7  -1  820.02   12.92
 -11   7   1  787.93   15.55
 -11   7  -3   29.78   12.58
  11  -7   3   21.79    8.33
  11  -7  -3   21.12    8.17
 -11   7   3   37.36    8.56
  11  -7   5  139.24   16.37
 -11   7   5  129.56    9.57
 -11  -7  -5  105.61   20.39
 -11  -7  -5  101.12   17.79
 -11  -7   5  136.33    9.31
 -11   7   7  159.72    9.84
 -11  -7   7  178.04    9.63
 -11  -7   9   65.24   14.13
 -11   7   9   37.26   10.09
  13  -7   1  168.53   12.48
 -13  -7   1  187.03    9.63
 -13   7  -1  164.56    9.97
  13  -7  -1  177.51   12.76
 -13  -7  -1  164.23    9.99
 -13   7   1  166.66   13.34
 -13   7  -3  290.08   14.95
 -13  -7  -3  284.17   11.50
 -13  -7   3  304.29   10.29
  13  -7   3  312.62   14.19
 -13   7   3  279.42   13.47
 -13  -7   5   94.15   12.29
 -13   7   5   86.99    9.06
 -13   7  -5   87.68   14.06
 -13  -7  -5   99.79   17.36
 -13  -7  -5   88.81   17.06
 -13   7   7  328.10   10.96
 -13  -7   7  360.40   11.06
 -13   7   9   58.04   14.93
 -13  -7   9   61.90   10.70
 -15  -7  -1  285.64   10.84
 -15   7  -1  304.02   10.81
 -15  -7   1  267.47   13.31
 -15   7   1  229.93   10.33
 -15  -7  -3  321.54   15.07
 -15  -7   3  278.46   10.33
 -15   7  -3  296.71   11.83
 -15   7   3  273.80   13.97
 -15   7  -5  199.32   16.25
 -15  -7  -5  170.64   19.26
 -15  -7   5  165.03   10.20
 -15  -7  -5  207.93   19.64
 -15   7   5  170.08   13.39
 -15   7   7   51.26   10.52
 -15  -7   7   71.72   10.05
 -17   7  -1  167.45   14.14
 -17  -7  -1  138.84   13.96
 -17   7   1  124.49   10.16
 -17  -7   1  125.73    9.59
 -17   7  -3  110.23   14.44
 -17  -7  -3   96.01   14.33
 -17  -7   3  115.72   13.51
 -17   7   3   89.46   13.88
 -17   7  -5   90.89   16.11
 -17  -7  -5   86.08   15.79
 -17  -7   5  123.23   14.57
 -17   7   5   78.40   14.19
 -17  -7   7   54.18   11.43
 -17   7   7  100.52   15.65
 -19   7  -1  137.90   15.18
 -19  -7   1  160.45   10.92
 -19   7   1  149.40   10.85
 -19  -7  -1  164.75   11.36
 -19   7  -3   83.19   11.36
 -19  -7   3   81.96   15.06
 -19  -7  -3   74.67   15.11
 -19   7   3   79.24   15.09
 -19   7  -5  139.04   21.23
 -19  -7   5  107.09   11.24
 -19  -7  -5  104.98   20.57
 -19   7   5   90.45   16.08
 -21   7   1   31.12   15.94
 -21  -7   1   39.80   11.48
 -21   7  -1   32.81   15.73
 -21  -7  -1   18.19   15.44
   0  -8   0 1028.58   18.53
   0   8   0 1046.26   18.64
   0   8   2    7.14   12.41
   0  -8  -2    5.31    8.76
   0  -8  -4  598.56   15.79
   0   8   4  669.54   15.94
   0   8   6   -1.13    7.89
   0  -8  -6   10.19   11.02
   0   8   8   49.06   12.70
   0   8  10   17.65   13.57
   0  -8  10   -1.85   13.34
   0   8  12  102.39   16.30
   0  -8  12  100.54   16.50
   2  -8   0 1923.46   22.95
  -2   8   0 1972.72   25.39
  -2   8   2 1711.44   20.45
   2   8   2 1835.13   24.36
  -2  -8  -2 1824.22   24.46
   2  -8  -2 1727.94   20.48
   2  -8   2 1851.60   23.46
  -2   8   4   77.96   11.54
   2   8   4   91.43   11.85
   2  -8  -4   87.09    8.66
  -2  -8  -4   91.45   12.66
  -2  -8  -6  909.52   18.90
   2   8   6  978.67   18.92
  -2   8   6  973.24   16.94
   2  -8  -6  921.83   14.55
   2   8   8  157.54   14.05
  -2   8   8  151.52   10.25
  -2   8  10   42.16    9.93
  -2  -8  10   45.81   13.79
   2   8  10   36.03    9.83
   2  -8  10   37.44   13.86
  -2   8  12   56.36   11.84
   2  -8  12   59.28   16.76
   2   8  12   61.93   16.38
  -2  -8  12   61.51   16.41
  -4   8   0 3509.89   29.35
   4  -8   0 3480.68   28.98
  -4   8  -2  280.30   13.67
  -4  -8  -2  265.92   13.21
  -4   8   2  258.36   10.45
   4  -8  -2  257.67   10.33
   4  -8   4  189.86   10.20
  -4  -8  -4  179.12   10.95
  -4   8   4  181.39   12.96
   4  -8  -4  191.65    9.34
   4  -8   6  404.58   14.94
  -4  -8  -6  367.58   16.04
   4   8   6  388.57   15.56
   4  -8  -6  362.87   14.02
  -4   8   6  365.79   11.10
   4  -8   8  563.09   16.67
   4   8   8  559.86   20.08
  -4   8   8  522.88   12.32
  -4  -8  10  260.10   11.35
  -4   8  10  281.28   11.83
   4  -8  10  328.54   16.09
   4  -8  10  290.26   16.21
   4   8  10  296.54   19.47
  -4   8  12   33.78   11.73
   4  -8  12   28.05   16.40
   4   8  12   23.85   22.69
  -4  -8  12   19.61   11.13
   4  -8  12   40.11   15.75
   6  -8   0   14.94    8.06
  -6   8   0    8.01    8.04
   6  -8  -2 1400.52   18.50
  -6   8  -2 1382.24   18.89
  -6   8   2 1349.60   18.73
  -6  -8  -4  504.56   17.47
   6  -8   4  476.89   15.91
   6  -8  -4  497.26   11.23
  -6   8   4  450.56   11.05
   6  -8   6  149.61   13.24
  -6   8   6  131.87   12.41
   6  -8  -6  166.80   12.81
  -6  -8  -6  152.60   17.26
  -6   8   8  125.96    9.71
   6  -8   8  126.24   14.32
   6  -8  10  174.91   19.58
  -6  -8  10  169.91   14.53
   6  -8  10  178.52   20.17
  -6   8  10  181.37   11.13
  -8   8   0  832.63   15.93
   8  -8   0  845.17   13.57
   8  -8  -2  740.77   12.65
  -8   8  -2  765.95   14.65
  -8   8   2  790.99   15.16
  -8   8   4  602.71   11.79
  -8   8  -4  639.74   17.31
   8  -8  -4  621.57   11.84
  -8  -8  -4  639.55   18.98
   8  -8   4  640.97   17.24
  -8   8   6  174.87    9.56
   8  -8  -6  207.28    9.70
   8  -8   6  182.47   14.72
  -8   8   8  495.53   11.45
  -8  -8   8  537.08   11.74
   8  -8   8  505.62   26.95
  -8   8  10  115.08   11.04
  -8  -8  10  121.92   14.81
  10  -8   0  247.79   12.37
 -10   8   0  221.57   12.97
 -10   8  -2  324.66   11.57
  10  -8  -2  344.12   10.14
 -10   8   2  323.47   13.06
 -10   8   4   21.18    8.52
 -10   8  -4   33.35   12.46
  10  -8   4   39.64   12.06
  10  -8  -4   31.67    8.45
 -10  -8  -4   36.75   12.20
 -10   8   6   60.34    9.07
  10  -8   6   77.38   16.10
 -10   8   8   91.85    9.63
 -10  -8   8   91.15    9.60
 -10  -8  10   60.87   10.76
 -10   8  10   67.27   14.91
 -12   8   0  579.90   15.18
  12  -8   0  597.70   11.98
 -12   8   2   98.51    9.26
 -12   8  -2   99.72    9.84
  12  -8  -2  115.46   12.15
  12  -8  -4  186.59   12.84
 -12   8   4  202.72    9.67
 -12  -8  -4  159.92   13.90
  12  -8   4  206.65   13.60
 -12   8  -4  174.33   14.39
 -12   8   6  138.91    9.52
 -12  -8   6  136.55   12.77
 -12  -8   8  241.76   14.60
 -12   8   8  189.14   10.64
 -12  -8  10   -6.45   10.91
 -12   8  10   -4.85   15.59
  14  -8   0  350.81   10.93
 -14   8   0  330.80   14.59
 -14  -8   0  353.61   13.90
 -14  -8   2  518.82   14.47
  14  -8   2  507.40   12.29
 -14   8   2  489.77   14.74
 -14  -8  -2  557.09   15.80
 -14   8  -2  508.89   12.67
  14  -8  -2  537.06   11.32
 -14  -8   4  305.65   10.35
 -14  -8  -4  294.41   15.60
 -14   8   4  301.65   10.23
 -14   8  -4  325.71   15.82
 -14   8   6  116.46   13.34
 -14  -8   6  135.27    9.66
 -14   8   8  231.15   11.55
 -14  -8   8  226.88   15.61
 -16  -8   0  137.81   13.22
 -16   8   0  115.17    9.79
 -16  -8   2   13.26    8.85
 -16  -8  -2    6.23    9.29
 -16   8   2   18.19    9.24
 -16   8  -2    0.02   13.29
 -16  -8  -4  221.44   15.45
 -16   8   4  243.53   14.64
 -16   8  -4  230.10   15.76
 -16  -8   4  242.79   13.98
 -16  -8   6   27.64   10.08
 -16   8   6   25.43    9.84
 -16  -8   8   23.20   15.63
 -16   8   8   13.91   16.15
 -18   8   0  115.33   14.49
 -18  -8   0  126.22   10.40
 -18  -8   2  331.51   11.28
 -18  -8  -2  316.16   11.84
 -18   8   2  311.73   11.67
 -18   8  -2  307.16   11.93
 -18  -8  -4  116.61   15.79
 -18   8  -4  129.65   15.77
 -18  -8   4  140.67   10.47
 -18   8   4  156.03   14.55
 -18  -8   6  129.88   15.60
 -18   8   6  102.94   11.58
 -20  -8   0   98.26   11.02
 -20   8   0  116.03   11.27
 -20  -8   2   91.03   11.04
 -20   8  -2  101.28   15.89
 -20  -8  -2   92.86   15.40
 -20   8   2   96.68   15.95
 -20   8  -4   76.16   16.76
 -20  -8   4   77.10   11.72
 -20  -8  -4   67.62   12.31
 -20   8   4   80.57   15.86
   1  -9  -1  386.13   12.72
   1   9   1  349.34   12.43
   1  -9   1  345.11   11.97
  -1  -9  -1  378.16   12.89
  -1   9   1  326.04   15.08
   1  -9  -3 5909.06   34.28
  -1  -9  -3 5931.90   37.26
   1   9   3 5969.15   37.24
  -1   9   3 5918.62   34.15
  -1   9   5  599.86   12.65
  -1  -9  -5  605.84   16.04
   1   9   5  624.15   15.42
   1  -9  -5  615.14   15.48
   1   9   7  110.77    9.59
   1  -9  -7   98.04    9.26
  -1  -9  -7   92.12   12.42
  -1   9   7  106.01   12.72
   1   9   9    6.67    9.30
  -1   9   9   12.77   12.75
  -1  -9  11  167.75   15.13
  -1   9  11  134.16   11.71
   1   9  11  144.86   15.34
   1  -9  11  144.38   15.92
   3  -9   1 2406.13   25.05
  -3   9   1 2397.48   24.08
  -3   9  -1 2475.98   25.43
  -3  -9  -1 2525.19   24.76
   3  -9  -1 2371.52   22.46
  -3  -9  -3  722.40   17.48
   3  -9  -3  697.31   13.27
   3   9   3  826.44   18.13
  -3   9   3  753.59   13.54
  -3  -9  -5    7.33   12.21
   3  -9  -5    8.51   11.23
  -3   9   5    2.12   10.97
   3   9   5    3.67   11.13
  -3  -9  -7  340.13   15.15
  -3   9   7  321.59   13.97
   3   9   7  311.34   14.77
   3  -9  -7  330.26   10.93
  -3   9   9  397.65   11.85
   3   9   9  408.20   16.38
   3  -9  11   84.00   15.77
  -3   9  11  101.68   15.14
  -3  -9  11   97.41   15.02
   3   9  11  102.03   15.46
  -5   9  -1  800.94   14.61
   5  -9   1  841.42   16.63
   5  -9  -1  794.93   15.82
  -5   9   1  818.90   14.03
   5  -9  -3  435.14   11.54
  -5  -9  -3  453.97   15.42
  -5   9   3  438.66   11.83
  -5   9  -3  463.41   14.83
   5  -9  -5   55.22   11.36
  -5  -9  -5   53.41   12.80
  -5   9   5   68.92   11.89
   5  -9   5   66.90   11.97
   5  -9   7  172.41   10.67
   5  -9  -7  176.45   13.54
  -5  -9  -7  153.83   14.63
  -5   9   7  173.04   10.32
  -5   9   9   58.17   13.33
  -5  -9   9   47.78    9.50
   5   9   9   49.58   13.36
   5  -9   9   49.01   13.25
  -5   9  11   39.11   10.97
   5  -9  11   28.04   15.58
  -5  -9  11   42.58   10.83
   5  -9  11   34.33   15.00
  -7   9  -1  481.84   14.05
   7  -9  -1  457.17   11.31
  -7   9   1  419.36   11.28
   7  -9   1  451.47   13.87
  -7   9   3   -1.95   11.57
  -7   9  -3   13.63    8.14
  -7  -9  -3   12.54   10.77
   7  -9  -3   13.76    7.97
   7  -9   5  902.27   19.34
   7  -9  -5  868.59   13.02
  -7  -9  -5  870.98   22.08
  -7   9   5  896.31   16.10
   7  -9   7   52.09   12.94
  -7   9   7   44.37   12.94
   7  -9  -7   60.36    9.37
   7  -9   9   15.81   16.85
   7  -9   9   13.45   16.97
  -7  -9   9   18.60   13.00
  -7   9   9   17.99    9.29
  -7  -9  11   60.97   15.41
  -7   9  11   59.09   11.42
   9  -9  -1 1619.38   16.65
  -9   9  -1 1589.33   17.93
   9  -9   1 1692.23   18.15
  -9   9   1 1632.39   16.78
  -9   9  -3  356.39   11.55
   9  -9  -3  341.85   10.48
  -9   9   3  369.27   10.68
   9  -9  -5   91.06   12.26
  -9   9   5   74.26    9.00
  -9  -9  -5   83.06   13.77
   9  -9   5   66.85   12.65
   9  -9   7  245.76   19.05
  -9   9   7  237.89   10.32
  -9  -9   9  232.62   11.15
  -9   9   9  227.69   10.95
  -9  -9  11  143.49   16.18
  -9   9  11  113.89   12.21
  11  -9   1  939.65   14.20
 -11   9  -1  891.15   16.83
  11  -9  -1  915.50   15.58
 -11   9   1  904.57   13.70
 -11   9   3  241.80    9.81
  11  -9  -3  224.13    9.51
 -11   9  -3  227.82   10.63
  11  -9  -5  208.59    9.78
 -11  -9  -5  198.89   18.57
  11  -9   5  172.31   14.16
 -11   9   5  157.24   13.42
 -11  -9  -5  203.77   18.01
 -11   9   7  187.14   13.52
 -11  -9   7  181.17   10.32
  11  -9   7  193.83   21.54
 -11  -9   9   66.56   14.36
 -11   9   9   82.76   14.56
 -13   9   1  110.09    9.67
  13  -9  -1  140.44   12.90
 -13   9  -1  122.57   13.36
  13  -9   1  107.91    9.47
 -13   9  -3  435.15   16.19
 -13  -9  -3  428.14   12.44
  13  -9  -3  427.13   10.88
 -13   9   3  369.60   10.53
 -13   9  -5  457.81   16.99
 -13   9   5  370.85   14.04
 -13  -9  -5  421.07   21.03
 -13  -9  -5  419.31   20.42
  13  -9   5  401.37   15.99
 -13  -9   5  406.87   13.83
 -13  -9   7  103.13    9.86
 -13   9   7   91.55   13.75
 -13   9   9   -4.05   10.68
 -13  -9   9    2.43   10.58
 -15   9  -1  265.15   14.48
 -15  -9  -1  269.37   13.84
  15  -9  -1  283.63   10.14
 -15   9   1  276.29   10.53
  15  -9   1  312.56   13.94
 -15  -9   1  322.19   10.59
 -15   9  -3  275.52   14.87
 -15  -9  -3  266.20   14.98
  15  -9   3  273.76   11.03
 -15   9   3  244.44   10.47
 -15  -9   3  283.78   13.32
 -15   9  -5    9.35   14.07
 -15  -9   5    3.09    9.23
 -15  -9  -5    4.11   13.61
 -15  -9  -5    4.47   16.57
 -15   9   5   -0.13    9.00
 -15  -9   7   59.39    9.88
 -15   9   7   37.27   10.07
 -17   9   1   50.77   13.44
 -17  -9  -1   49.09   13.49
 -17  -9   1   73.05   13.19
 -17   9  -1   60.98   13.71
 -17   9  -3   83.58   14.33
 -17  -9  -3   66.67   10.21
 -17  -9   3   87.07   13.48
 -17   9   3   71.20   10.13
 -17  -9   5    7.30   14.02
 -17  -9  -5   11.02   17.98
 -17  -9  -5   17.50   18.39
 -17   9   5    6.90   10.01
 -17   9  -5    7.73   15.24
 -17  -9   7   10.35   15.25
 -17   9   7   29.62   11.16
 -19  -9   1    3.47   14.28
 -19   9  -1    9.07   10.45
 -19   9   1   16.73   14.63
 -19  -9  -1   14.09   14.02
 -19   9  -3   42.55   15.46
 -19  -9  -3   58.73   10.75
 -19   9   3   59.88   10.50
 -19  -9   3   69.22   14.84
 -19   9   5  159.29   11.65
 -19  -9   5  137.93   11.86
 -19  -9  -5  168.27   17.92
 -19  -9  -5  149.09   17.48
 -19   9  -5  149.89   18.33
 -21  -9   1   79.73   11.52
 -21   9  -1   74.89   11.75
 -21  -9  -1   74.64   11.50
 -21   9   1   79.74   16.26
   0  10   0    1.09    8.45
   0 -10   0    0.31    8.28
   0 -10  -2  400.70   14.56
   0  10   2  415.43   14.54
   0  10   4    0.52    7.45
   0 -10  -4   -1.39   10.81
   0  10   6  380.07   14.19
   0 -10  -6  395.04   11.82
   0  10   8   11.66   12.50
   0 -10  -8    6.53   12.74
   0  10  10  453.53   16.50
   0 -10  10  437.27   12.53
   0  10  12    1.65   15.72
   0 -10  12    4.38   16.11
   2 -10   0 1458.64   20.14
  -2  10   0 1436.26   18.47
  -2 -10   0 1492.23   18.81
   2  10   2 1448.07   20.44
  -2  10   2 1374.87   19.31
   2 -10   2 1445.25   19.79
  -2 -10  -2 1385.55   18.72
   2 -10  -2 1367.90   19.10
   2 -10   4  998.14   15.55
  -2  10   4  947.60   16.45
   2 -10  -4  929.63   14.38
  -2 -10  -4  979.48   18.69
   2  10   4  947.52   16.23
   2  10   6  538.62   15.86
  -2  10   6  498.36   12.18
   2 -10  -6  510.37   12.43
  -2 -10  -6  533.18   16.23
   2  10   8  121.10   13.28
  -2 -10  -8   93.97   10.03
  -2  10   8  108.21   13.15
   2 -10  -8   89.55    9.71
  -2  10  10  111.92   10.63
   2 -10  10  101.73   14.47
  -2 -10  10  132.24   14.34
   2  10  10  112.33   14.09
  -2  10  12  121.04   12.27
  -2 -10  12  134.34   16.93
   2 -10  12  121.94   16.92
   2  10  12  126.44   17.08
  -4  10   0 1132.19   16.34
   4 -10   0 1157.41   18.11
   4 -10   2 1012.58   15.82
  -4  10   2 1013.42   14.79
  -4  10  -2  949.07   15.49
  -4 -10  -2  999.29   17.76
   4 -10  -2  894.66   14.15
  -4 -10  -4 2560.06   27.84
   4 -10  -4 2558.38   22.26
  -4  10   4 2457.43   20.00
   4  10   6  676.38   17.40
   4 -10  -6  692.56   15.60
  -4 -10  -6  669.72   18.29
  -4  10   6  638.12   12.57
   4 -10   6  681.43   14.29
   4 -10   8   77.21   12.93
   4  10   8   70.07   12.66
   4 -10  -8   71.70   12.88
  -4  10   8   58.14   13.19
  -4 -10  10   75.99   14.20
   4 -10  10   74.04   13.98
  -4  10  10   69.73   10.35
   4 -10  10   75.33   14.45
   4  10  10   73.89   13.99
  -6  10   0 4178.69   28.24
   6 -10   0 4229.79   27.94
  -6  10  -2  274.74   10.33
   6 -10  -2  274.08   10.14
   6 -10   2  263.39   10.29
  -6  10   2  258.68   10.07
  -6 -10  -4  178.09   13.78
  -6  10   4  201.03    9.31
   6 -10   4  205.08   12.44
   6 -10  -4  176.50    9.41
   6 -10   6   68.42   12.25
  -6 -10  -6   72.36   16.76
   6 -10  -6   64.50   12.94
  -6  10   6   67.33    9.62
   6 -10   8  393.97   16.00
  -6  10   8  375.76   14.54
  -6 -10  10  -12.27   13.72
   6 -10  10    8.07   14.42
  -6  10  10   -0.57   10.18
   6 -10  10   10.51   16.93
  -8  10   0   12.53    8.14
   8 -10   0   15.72   11.25
  -8  10  -2 1252.77   18.47
  -8  10   2 1232.31   16.97
   8 -10  -2 1195.84   14.52
   8 -10   2 1206.05   16.30
   8 -10  -4  336.81   10.43
  -8  10  -4  360.21   11.89
   8 -10   4  342.36   14.74
  -8 -10  -4  369.23   15.05
  -8  10   4  321.36   13.62
  -8 -10  -6   97.58   17.89
   8 -10   6   96.85   13.29
  -8  10   6  133.74   13.02
   8 -10  -6   81.42   12.16
   8 -10   8  112.55   14.54
  -8  10   8  102.48   10.08
  -8 -10  10  109.03   14.76
  -8  10  10  116.18   10.78
 -10  10   0  530.40   14.41
  10 -10   0  465.81   11.10
 -10  10  -2  776.20   16.48
  10 -10  -2  755.51   12.53
  10 -10   2  761.33   16.09
 -10  10   2  764.99   12.50
 -10  10   4  433.57   13.73
  10 -10   4  442.00   15.13
 -10 -10  -4  453.15   16.08
 -10  10  -4  451.78   15.39
  10 -10  -4  425.65   10.73
 -10 -10  -6  210.71   25.37
  10 -10   6  205.45   14.92
  10 -10  -6  224.52    9.75
 -10  10   6  210.75    9.72
  10 -10   8   88.41   23.43
 -10 -10   8   91.24    9.52
 -10  10   8  100.37   13.74
 -10  10  10   66.95   11.03
 -10 -10  10   63.76   11.17
  12 -10   0  464.42   11.30
 -12  10   0  448.10   14.46
  12 -10   2  542.67   12.59
 -12  10  -2  548.03   15.66
  12 -10  -2  516.16   11.21
 -12  10   2  532.62   14.60
  12 -10   4  126.71   13.62
  12 -10  -4  130.54    9.40
 -12  10   4  135.02   12.85
 -12  10  -4  123.64   13.89
  12 -10   6  144.45   14.26
 -12  10   6  154.53    9.53
 -12  10   8   45.34    9.80
 -12 -10   8   63.82   13.99
 -12  10  10   72.85   16.31
 -14  10   0   20.24    9.48
  14 -10   0   30.85    8.99
  14 -10  -2  224.93   10.03
  14 -10   2  216.20   13.72
 -14  10   2  184.62   13.27
 -14  10  -2  207.34   10.84
  14 -10  -4  363.35   10.48
  14 -10   4  363.86   15.37
 -14  10   4  355.60   13.59
 -14  10  -4  363.82   12.92
 -14 -10  -4  358.19   15.72
 -14 -10   6  147.20    9.84
 -14  10   6  124.02   10.05
 -14 -10   8   41.07   14.80
 -14  10   8   24.08   14.88
 -16  10   0   93.46    9.53
 -16 -10   0  119.33   13.19
  16 -10   0  119.78    9.46
 -16  10  -2  309.90   15.13
  16 -10   2  302.68   11.08
 -16  10   2  278.73   10.59
 -16 -10   2  307.28   14.32
 -16 -10  -2  333.21   14.48
 -16 -10  -4   32.33   13.61
 -16  10   4   39.80    9.85
 -16 -10   4   38.36   13.22
 -16  10  -4   47.32   14.48
 -16 -10   6  168.22   10.71
 -16  10   6  195.09   14.58
 -18 -10   0   48.32   14.23
 -18  10   0   69.46   14.45
 -18  10   2   76.47   10.69
 -18  10  -2   89.41   14.88
 -18 -10  -2   79.56   10.03
 -18 -10   2  106.48   14.05
 -18 -10   4  153.00   11.18
 -18  10   4  141.62   11.05
 -18 -10  -4  152.90   15.69
 -18  10  -4  182.36   16.33
 -18 -10   6   22.17   10.65
 -18  10   6   21.43   11.24
 -20 -10   0   30.89   10.70
 -20  10   0   31.67   15.77
 -20 -10  -2   61.39   15.81
 -20  10  -2   50.96   11.54
 -20  10   2   50.81   11.14
 -20 -10   2   55.15   10.93
   1 -11  -1  377.10   11.32
  -1 -11   1  382.37   11.19
  -1 -11  -1  414.02   14.17
   1  11   1  366.67   11.36
   1 -11   1  370.95   13.79
  -1  11   1  377.29   13.98
  -1  11   3  601.76   14.84
   1 -11   3  629.70   12.57
   1 -11  -3  567.09   12.51
  -1 -11  -3  568.23   13.02
   1  11   3  599.63   12.94
   1  11   5  896.70   14.77
  -1 -11  -5  856.07   15.04
  -1  11   5  918.85   16.23
   1 -11  -5  848.83   14.17
   1  11   7   28.09    8.45
  -1 -11  -7   23.96    9.18
   1 -11  -7   33.59   12.37
  -1  11   7   26.74   12.83
  -1  11   9   31.45    9.54
   1  11   9   42.78   12.96
   1 -11  11  162.65   15.72
   1  11  11  156.41   15.89
  -1  11  11  147.46   11.65
  -1 -11  11  137.34   15.67
  -3  11   1  873.75   14.80
   3 -11   1  932.87   16.70
   3 -11  -1  923.82   15.08
  -3  11  -1 1030.25   17.42
  -3 -11  -1 1022.91   17.15
  -3 -11  -3  697.71   16.55
  -3  11   3  627.90   14.68
   3 -11   3  652.51   13.02
   3  11   3  675.61   15.77
   3 -11  -3  676.30   12.73
  -3  11   5 1112.40   16.56
   3  11   5 1143.33   17.28
  -3 -11  -5 1107.57   19.39
   3 -11  -5 1118.19   17.17
  -3 -11  -7  487.74   16.12
  -3  11   7  550.24   15.24
   3 -11   7  550.04   15.49
   3  11   7  506.33   13.14
   3 -11  -7  481.69   12.27
   3  11   9   59.05   13.09
  -3  11   9   53.80    9.82
  -3 -11  11   39.13   10.60
  -3  11  11   29.50   10.89
   3 -11  11   36.37   15.00
   3 -11  11   40.79   14.86
   3  11  11   33.42   14.54
   5 -11   1 2324.07   21.08
  -5  11   1 2314.51   20.56
   5 -11  -1 2326.75   21.93
  -5  11  -1 2423.77   22.81
   5 -11   3  113.94    8.85
  -5  11  -3  149.84    9.21
   5 -11  -3  146.49    9.18
  -5  11   3  108.47    8.92
  -5 -11  -3  142.66   12.93
   5 -11  -5  155.44   12.35
  -5 -11  -5  152.09   13.97
  -5  11   5  159.66   12.27
   5 -11   5  174.67   12.62
   5 -11  -7  785.00   16.56
  -5 -11  -7  764.22   19.68
   5 -11   7  822.33   17.98
  -5  11   7  785.92   16.36
  -5  11   9  392.31   15.06
   5 -11   9  406.38   15.84
  -5 -11  11   17.91   14.79
  -5  11  11   16.32   14.91
   5 -11  11   19.21   14.69
   5 -11  11   13.58   15.53
   7 -11  -1 1139.46   14.66
  -7  11  -1 1202.24   15.85
  -7  11   1 1273.06   17.68
   7 -11   1 1257.42   17.67
  -7 -11  -3  123.36    9.05
   7 -11  -3  115.21    8.91
  -7  11  -3  126.13   12.02
  -7  11   3   97.64   12.28
   7 -11   5   59.31   12.10
   7 -11  -5   66.57    8.86
  -7 -11  -5   67.73   13.01
  -7  11   5   46.11    8.68
   7 -11   7  243.42   14.59
  -7  11   7  225.30   10.53
  -7 -11  -7  269.15   19.52
   7 -11  -7  258.33   10.34
   7 -11   9  295.33   16.94
  -7  11   9  282.77   11.12
  -7 -11  11   58.32   15.69
   7 -11  11   41.11   22.49
  -7  11  11   55.63   11.39
   7 -11  11   53.97   20.09
   9 -11   1   18.51   11.58
  -9  11  -1    9.40   11.84
   9 -11  -1    4.17    8.07
  -9  11   1    2.19    8.27
   9 -11  -3  238.59    9.95
  -9  11   3  212.88    9.82
  -9  11  -3  267.74   13.90
  -9 -11  -5  292.95   18.38
  -9  11   5  278.93   10.02
   9 -11  -5  305.17   10.30
   9 -11   5  283.32   14.42
   9 -11  -7  269.51   10.66
  -9  11   7  265.89   10.51
   9 -11   7  277.43   15.81
  -9  11   9   24.33   10.00
   9 -11   9   36.21   20.73
  -9 -11   9   44.26   10.01
  11 -11  -1  525.31   11.28
 -11  11  -1  509.59   15.27
 -11  11   1  540.89   14.81
  11 -11   1  562.56   14.94
  11 -11  -3  198.17   12.94
 -11  11   3  167.18    9.73
 -11  11  -3  168.25   10.78
 -11 -11  -5  228.67   17.80
  11 -11   5  200.59   14.15
 -11  11   5  194.34   13.37
  11 -11  -5  244.06   13.40
 -11  11   7   72.60    9.60
  11 -11   7   83.66   16.83
 -11 -11   9   76.69   14.75
 -11  11   9   56.75   10.68
  13 -11   1  527.78   11.97
 -13  11   1  521.73   11.90
 -13  11  -1  528.42   12.29
  13 -11  -1  545.55   11.76
 -13  11  -3   72.38   14.07
  13 -11  -3   78.34    9.29
 -13  11   3   98.13    9.49
  13 -11  -5    4.93    8.79
 -13 -11  -5    3.03   12.67
  13 -11   5    3.75   12.50
 -13  11  -5    6.94   13.34
 -13  11   5   11.60    8.96
 -13 -11  -5    3.48   16.21
  13 -11   7   72.29   20.46
 -13  11   7   71.20   10.52
 -13 -11   7   58.66    9.77
 -13 -11   9  114.83   15.52
 -13  11   9   99.19   11.41
  15 -11   1  384.71   14.26
 -15  11  -1  415.91   14.72
  15 -11  -1  438.38   14.18
 -15  11   1  373.03   10.81
  15 -11  -3  127.79    9.36
 -15  11  -3  115.50   10.22
 -15  11   3  102.79    9.37
 -15 -11  -3  116.32   13.35
  15 -11   5  310.69   15.81
 -15 -11  -5  288.13   16.47
 -15  11  -5  291.70   16.61
 -15 -11   5  307.87   10.76
 -15  11   5  275.26   14.27
 -15 -11  -5  304.83   17.18
 -15 -11   7  195.91   14.74
 -15  11   7  201.30   15.05
 -17 -11  -1  220.81   10.61
 -17  11   1  211.54   14.37
  17 -11   1  241.09   14.22
 -17  11  -1  231.38   14.90
  17 -11  -1  238.74   10.64
 -17 -11   1  242.50   10.61
 -17  11  -3   73.45   14.72
 -17 -11   3   91.82   14.17
 -17  11   3   81.32   13.85
 -17 -11  -3   81.27   14.49
 -17 -11   5  139.92   10.33
 -17 -11  -5  134.58   15.88
 -17 -11  -5  149.63   16.62
 -17  11  -5  160.15   16.78
 -17  11   5  144.28   11.16
 -17  11   7   62.62   11.45
 -17 -11   7   54.95   11.12
 -19 -11  -1  247.78   11.65
 -19 -11   1  267.25   15.61
 -19  11  -1  246.24   16.11
 -19  11   1  258.53   11.46
 -19 -11   3   50.28   14.87
 -19  11  -3   24.19   15.59
 -19 -11  -3    5.17   15.02
 -19  11   3   24.23   10.88
 -19 -11  -5    2.88   15.97
 -19  11   5   -7.28   11.30
 -19 -11  -5   -1.73   16.55
 -19  11  -5   -1.69   16.92
 -19 -11   5   25.54   15.93
   0  12   0  856.80   16.31
   0 -12   0  821.29   14.16
   0 -12   2   -1.78   10.21
   0 -12  -2    4.78    7.63
   0  12   2    0.74    7.41
   0  12   4 4119.20   26.95
   0 -12  -4 4162.77   27.52
   0  12   6   -0.42    8.29
   0 -12  -6    6.73   12.33
   0 -12  -8    4.01    9.33
   0  12   8    0.67    8.68
   0  12  10   -4.14    9.74
  -2 -12   0  240.39   12.14
  -2  12   0  227.76    9.77
   2 -12   0  221.27    9.68
   2  12   2 1382.14   17.16
  -2  12   2 1360.39   18.23
   2 -12  -2 1260.71   16.33
   2 -12   2 1316.20   16.46
  -2 -12  -2 1347.52   17.18
   2 -12  -4  569.29   12.27
  -2  12   4  592.60   14.58
  -2 -12  -4  604.71   15.83
   2 -12   4  683.85   15.08
   2  12   4  603.30   12.89
  -2  12   6  566.56   14.90
  -2 -12  -6  588.90   16.21
   2 -12  -6  566.57   12.40
   2  12   6  590.17   13.18
  -2 -12  -8  272.69   14.38
  -2  12   8  247.13   10.68
   2 -12  -8  254.24   10.86
   2  12   8  243.65   10.80
  -2  12  10  203.86   14.99
   2  12  10  206.83   15.26
  -4  12   0 1812.97   20.16
   4 -12   0 1758.12   18.11
   4 -12   2   95.61   10.91
  -4  12   2   83.69    8.89
   4 -12  -2   66.88   12.32
  -4  12  -2   89.07   10.81
  -4 -12  -2   71.48    7.95
   4 -12  -4   41.38   11.50
  -4 -12  -4   34.65   11.22
  -4  12   4   23.11    8.13
   4 -12   4   25.43    8.01
  -4 -12  -6   61.77   12.88
  -4  12   6   44.89    9.00
   4  12   6   53.88   12.26
   4 -12  -6   42.77   12.60
  -4 -12  -8  374.75   16.20
   4 -12   8  418.65   15.30
  -4  12   8  368.61   11.46
   4  12   8  389.74   15.76
   4 -12  -8  380.04   11.30
   4  12  10   19.59   13.57
   4 -12  10   29.43   14.06
  -4  12  10   29.80   10.16
  -6  12   0  340.36   11.08
   6 -12   0  335.34   11.11
  -6  12  -2  108.91   11.54
  -6  12   2   80.37    8.55
   6 -12   2   76.82    8.42
  -6 -12  -2  106.02    8.57
   6 -12  -2   99.04    8.98
  -6  12   4   27.41    8.16
   6 -12  -4   22.47    8.26
  -6 -12  -4   20.74   11.20
   6 -12   6  744.61   14.92
  -6  12   6  722.10   15.53
   6 -12  -6  728.37   12.48
  -6 -12  -6  691.92   19.35
  -6  12   8   11.96   12.87
   6 -12  -8   15.86   12.66
  -6 -12  -8   15.62   16.24
   6 -12   8   15.25    9.07
   6 -12  10   52.22   14.24
  -6  12  10   62.26   10.67
  -6 -12  10   43.37   10.11
   8 -12   0 1221.04   17.19
  -8  12   0 1361.48   17.79
   8 -12  -2  626.51   12.04
   8 -12   2  624.75   12.52
  -8  12  -2  682.60   15.44
  -8  12   2  613.49   14.72
  -8  12  -4  371.94   14.44
  -8  12   4  353.49   10.37
   8 -12  -4  367.22   13.47
  -8 -12  -4  354.17   14.66
   8 -12   6  262.29   14.75
  -8  12   6  230.37   10.01
  -8 -12  -6  242.57   16.31
   8 -12  -6  266.77    9.98
   8 -12  -8  127.37   10.02
   8 -12   8  127.31   14.07
  -8  12   8  143.63    9.99
   8 -12  10   59.53   19.05
  -8 -12  10   70.63   15.27
   8 -12  10   54.47   19.28
  -8  12  10   45.16   15.09
 -10  12   0  136.89    9.83
  10 -12   0  134.16    9.27
  10 -12   2  556.75   15.10
 -10  12   2  540.80   11.28
  10 -12  -2  506.36   13.83
 -10  12  -2  495.02   12.30
  10 -12   4   19.85   12.23
 -10  12  -4   15.40   12.64
 -10 -12  -4    8.91   11.88
  10 -12  -4    3.12    8.35
 -10  12   4   12.01    8.61
 -10 -12  -6  470.37   22.22
 -10  12   6  414.82   10.74
  10 -12  -6  477.20   14.16
  10 -12   6  418.79   16.18
  10 -12   8   15.09   13.76
 -10  12   8   15.29    9.76
 -10 -12  10  172.20   11.78
 -10  12  10  188.76   16.18
 -12  12   0  539.07   15.14
  12 -12   0  570.80   12.00
 -12  12  -2   31.92   12.40
  12 -12  -2   22.00    8.54
 -12  12   2   24.65    9.06
  12 -12   2   26.57    8.61
  12 -12  -4  664.95   11.88
  12 -12   4  613.70   16.68
 -12 -12  -4  739.09   17.74
 -12  12   4  623.70   14.90
 -12  12  -4  741.54   17.50
  12 -12  -6  127.31    9.31
 -12 -12  -6  115.99   19.05
  12 -12   6  112.96   13.90
 -12 -12  -6  115.38   20.30
 -12  12   6  128.95   12.97
 -12 -12   8  128.18   10.26
 -12  12   8  121.04   10.82
  12 -12   8  128.18   22.89
 -14  12   0  531.30   12.08
  14 -12   0  560.24   14.48
  14 -12  -2  249.63   10.33
 -14  12  -2  236.49   10.86
  14 -12   2  223.00   13.66
 -14  12   2  205.47   13.21
  14 -12  -4   85.42    9.78
  14 -12   4   91.61   13.39
 -14  12   4   76.49    9.85
 -14  12  -4  113.27   14.13
 -14 -12  -6  335.31   22.29
 -14 -12  -6  342.94   23.35
  14 -12   6  347.15   19.64
 -14  12   6  335.45   14.41
 -14 -12   6  337.55   10.90
 -14 -12   8   55.85   10.72
 -14  12   8   55.32   10.97
 -16  12   0  127.69   10.16
  16 -12   0  130.43   13.27
 -16  12  -2   -0.24   13.47
 -16 -12  -2    2.02   12.88
  16 -12  -2   -5.46    9.25
  16 -12   2    8.19    9.08
 -16  12   2    6.87    9.09
  16 -12   4    8.53   13.79
 -16  12   4   13.05   13.98
 -16 -12  -4   17.13   10.03
 -16  12  -4   34.88   14.35
 -16 -12   4   14.46   13.45
 -16 -12   6    3.51   13.91
 -16  12   6   15.19    9.81
 -16 -12  -6   11.57   22.97
 -16 -12  -6   13.44   21.61
 -18  12   0   27.69   10.26
 -18 -12   0   27.68    9.54
 -18  12  -2   92.30   10.43
 -18 -12   2   61.54   14.01
 -18  12   2   78.21   10.53
 -18 -12  -2   79.30   10.39
 -18 -12  -4   35.23   15.07
 -18  12   4   31.81   10.53
 -18 -12   4   57.43   14.83
 -18  12  -4   41.14   15.63
 -20  12   0   30.22   14.96
 -20 -12   0   25.47   15.22
 -20  12  -2   21.65   15.92
 -20 -12  -2   11.90   15.55
 -20  12   2   29.79   11.06
 -20 -12   2   16.18   11.00
   1  13   1  750.96   14.98
   1 -13  -1  653.30   12.57
  -1  13   1  711.69   12.90
  -1 -13   1  728.03   12.99
  -1 -13  -1  647.18   12.67
   1 -13   1  741.45   15.02
  -1 -13  -3 1063.97   17.42
   1 -13   3  997.02   14.28
  -1  13   3  939.81   14.18
   1 -13  -3 1024.00   16.68
   1  13   3  963.06   14.42
  -1  13   5 1705.42   19.53
   1 -13  -5 1726.27   18.08
   1  13   5 1719.86   18.39
  -1 -13  -5 1710.80   18.84
   1  13   7  223.17   13.66
   1 -13  -7  186.40   10.57
  -1  13   7  215.38   10.46
  -1 -13  -7  207.92   14.24
   1  13   9  218.75   14.65
  -1  13   9  201.94   14.18
   1 -13  -9  205.53   14.21
  -1 -13  -9  204.27   14.78
  -1  13  11  115.83   11.40
   1 -13  11  109.93   11.78
  -1 -13  11  114.79   11.42
   1  13  11  120.95   15.86
   3 -13   1  800.17   13.70
   3 -13  -1  753.53   15.51
  -3  13  -1  741.14   15.26
  -3 -13  -1  771.33   15.25
  -3  13   1  824.46   13.83
  -3 -13  -3  215.20   12.76
  -3  13   3  202.96    9.53
   3 -13  -3  210.71    9.62
   3 -13   3  212.18    9.16
  -3  13   5  533.02   14.17
  -3 -13  -5  571.12   16.02
   3 -13  -5  585.76   14.71
   3  13   5  557.15   12.81
   3 -13   5  547.60   14.23
  -3  13   7  244.02   10.66
   3 -13  -7  265.72   10.50
  -3 -13  -7  262.10   14.84
   3  13   7  277.23   14.14
  -3  13   9   93.11   13.91
   3 -13  -9  104.18   10.04
   3  13   9  100.38   13.48
  -3 -13  -9   94.95   13.54
   3 -13   9   90.04   10.14
   3  13  11  124.25   16.08
  -3  13  11  115.52   11.64
   3 -13  11  148.35   15.98
  -3 -13  11  150.52   15.30
   3 -13  11  137.39   15.85
  -5  13  -1  899.76   13.92
   5 -13   1  882.77   15.89
   5 -13  -1  880.20   13.97
  -5  13   1  864.93   13.58
   5 -13   3  209.58   12.09
   5 -13  -3  228.76    9.49
  -5  13   3  198.04    9.34
  -5 -13  -3  232.77    9.80
  -5  13   5  719.39   12.57
  -5 -13  -5  740.11   17.55
   5 -13  -5  697.28   12.45
  -5 -13  -7  571.73   18.04
  -5  13   7  580.45   11.95
   5 -13   7  613.47   16.47
   5 -13  -7  583.05   12.13
  -5  13   9    6.85   12.70
   5 -13  -9   24.42    9.11
   5 -13   9   23.02   13.05
  -5  13  11   11.73   11.38
   5 -13  11   19.13   15.46
  -5 -13  11   28.43   15.48
   5 -13  11   18.11   15.32
  -7  13   1  449.88   11.07
   7 -13   1  439.53   11.43
   7 -13  -1  460.54   11.03
  -7  13  -1  482.79   14.08
   7 -13   3  425.47   13.72
  -7  13   3  385.82   10.35
   7 -13  -3  428.70   13.32
  -7 -13  -3  448.74   14.06
  -7  13  -3  443.72   14.07
   7 -13  -5  568.75   11.42
   7 -13   5  559.35   13.03
  -7 -13  -5  565.80   16.81
  -7  13   5  556.82   14.54
   7 -13   7  320.65   14.73
   7 -13  -7  313.88   10.57
  -7  13   7  306.81   10.52
  -7 -13  -7  295.79   19.61
   7 -13   9   17.47   13.57
  -7  13   9   11.57   13.59
  -7 -13  11   26.79   15.74
   7 -13  11   15.48   15.79
  -7  13  11    3.62   15.81
   7 -13  11    8.30   16.23
   9 -13   1  499.65   11.81
  -9  13  -1  510.05   12.00
  -9  13   1  551.25   14.67
   9 -13  -1  521.22   14.27
  -9  13   3  623.35   11.91
   9 -13  -3  622.34   14.36
  -9  13  -3  627.57   13.13
   9 -13   3  616.70   13.04
  -9 -13  -3  664.19   15.76
  -9 -13  -5  120.91   13.82
  -9  13   5   85.71    9.46
   9 -13  -5  131.27    9.32
   9 -13   5   85.10   12.94
   9 -13  -7   92.51    9.57
  -9 -13  -7   92.69   17.77
  -9  13   7   87.23   12.99
   9 -13   7   82.30   13.42
  -9  13   9   34.31   14.81
   9 -13   9   54.70   18.00
 -11  13  -1   99.87   12.53
 -11  13   1   98.55    9.82
  11 -13   1  115.87    9.24
  11 -13  -1  104.81   12.54
  11 -13  -3  390.57   10.75
  11 -13   3  408.67   12.01
 -11  13   3  363.51   10.91
 -11  13  -3  423.11   15.20
 -11  13   5  242.21   13.39
  11 -13   5  266.87   11.44
  11 -13  -5  274.76   13.20
 -11 -13  -5  285.00   15.41
  11 -13   7    7.82   13.30
  11 -13  -7    8.97    9.58
 -11  13   7    1.23    9.38
 -11 -13   9  180.32   11.24
  11 -13   9  175.10   30.60
 -11  13   9  186.40   15.56
 -13  13  -1  170.25   10.28
  13 -13  -1  164.36   12.93
 -13  13   1  190.13   10.15
  13 -13   1  186.20   10.08
 -13  13  -3  657.12   13.72
  13 -13  -3  657.73   14.65
 -13  13   3  610.69   14.97
 -13  13   5  340.89   10.66
 -13  13  -5  437.32   16.38
  13 -13   5  339.50   12.54
 -13 -13  -5  382.52   16.98
  13 -13  -5  387.55   10.72
  13 -13   7   20.25   17.25
 -13  13   7   25.78   13.91
 -13  13   9    5.18   16.00
 -13 -13   9   24.13   11.13
  15 -13   1  193.53   10.28
  15 -13  -1  210.70   13.45
 -15  13  -1  211.74   10.66
 -15  13   1  179.60   10.00
 -15  13   3   67.11   13.04
  15 -13  -3   61.19    9.25
 -15  13  -3   75.44   13.95
 -15  13  -5   20.58   14.20
  15 -13  -5   23.22    9.38
  15 -13   5   12.29   13.68
 -15  13   5   21.64    9.82
 -15 -13  -5   14.43   13.73
 -15 -13  -5   17.36   14.69
 -15 -13   7   22.94   10.15
 -15  13   7   20.25   10.80
 -17 -13  -1   87.02   13.98
 -17  13  -1   81.55   10.41
  17 -13  -1  103.13    9.85
 -17 -13   1   75.02   10.06
 -17  13   1   73.39    9.84
  17 -13   1   92.02   10.18
 -17  13  -3   33.98   14.78
 -17  13   3   36.87    9.85
 -17 -13   3   45.92   13.69
 -17 -13  -3   43.80   10.10
  17 -13  -3   55.47   10.18
 -17 -13  -5   89.78   16.07
 -17 -13   5   89.53   10.65
 -17 -13  -5   81.61   15.32
 -17  13   5   82.06   14.81
 -17  13  -5   90.04   12.14
 -19  13  -1   -0.56   11.02
 -19  13   1   -1.36   14.84
 -19 -13  -1   22.07   14.54
 -19 -13   1    7.32   14.31
 -19  13  -3  101.04   16.39
 -19  13   3   86.26   15.36
 -19 -13   3   90.12   14.86
 -19 -13  -3   92.74   15.66
   0 -14   0    4.54    7.62
   0 -14  -2  673.28   12.46
   0 -14   2  650.44   12.72
   0  14   2  687.21   14.37
   0 -14  -4    1.28    8.33
   0  14   4    7.59    8.00
   0  14   6    4.09   11.89
   0 -14  -6   18.10   12.59
   0  14   8   -4.00    8.61
   0 -14  -8   -3.65    9.00
   0  14  10  325.18   12.50
   2 -14   0  711.71   15.34
  -2  14   0  681.46   12.93
  -2 -14   0  751.23   14.99
   2  14   2   72.62    7.81
   2 -14  -2   74.69   11.94
   2 -14   2   78.86    8.13
  -2  14   2   66.70    8.50
  -2 -14  -2   68.82    8.13
  -2  14   4 1543.62   16.40
   2 -14   4 1669.52   18.99
  -2 -14  -4 1456.33   19.21
   2  14   4 1568.62   17.58
   2 -14  -4 1560.85   18.65
  -2 -14  -6  350.63   14.74
  -2  14   6  335.47   10.49
   2 -14  -6  317.60   10.76
   2 -14   6  351.55   13.58
   2  14   6  342.57   13.62
   2  14   8   53.93   13.01
  -2  14   8   55.75   13.09
  -2 -14  -8   44.06    9.71
   2 -14  -8   40.36    9.44
  -2  14  10   36.77   10.10
   2  14  10   50.86   14.09
   4 -14   0  581.63   12.51
  -4  14   0  603.16   12.35
   4 -14   2 1056.77   14.38
  -4  14   2 1033.94   16.48
   4 -14  -2 1145.56   16.91
  -4  14  -2 1180.12   15.03
  -4 -14  -2 1192.87   17.62
   4 -14  -4  297.95   10.22
  -4 -14  -4  287.10   10.46
  -4  14   4  327.50   12.97
   4 -14   4  321.97   10.37
  -4  14   6  809.16   16.14
   4  14   6  865.39   15.60
   4 -14  -6  766.38   13.33
  -4 -14  -6  755.60   15.19
   4 -14  -8  106.56   13.35
   4 -14   8  109.40    9.87
  -4  14   8  103.23    9.70
  -4 -14  -8  112.26   13.92
   4  14   8  113.34   10.13
  -4  14  10   76.39   10.70
   4  14  10   82.85   14.55
   4 -14  10   92.54   14.16
  -6  14   0 2054.85   20.14
   6 -14   0 1990.04   18.08
  -6  14   2   64.15   11.88
   6 -14   2   56.10   11.43
  -6 -14  -2   53.13   10.79
  -6  14  -2   65.74   11.37
   6 -14  -2   63.14    8.42
   6 -14   4   49.79    8.57
  -6  14   4   37.72   11.88
   6 -14  -4   81.12    8.75
  -6 -14  -4   80.10   12.11
   6 -14   6    7.41    8.66
  -6 -14  -6    5.05   13.01
   6 -14  -6   11.55   12.07
  -6  14   6   11.54   12.49
  -6 -14  -8  621.02   18.88
  -6  14   8  589.40   15.18
   6 -14  -8  676.40   13.08
   6 -14   8  621.70   17.45
  -6  14  10   32.75   14.82
   6 -14  10   44.49   15.18
  -8  14   0  547.10   11.73
   8 -14   0  547.29   11.61
   8 -14  -2  333.36   10.69
  -8  14   2  349.55   10.67
   8 -14   2  364.01   10.93
  -8  14  -2  394.08   11.31
  -8  14   4  122.03   12.60
   8 -14  -4  141.95   12.27
  -8 -14  -4  119.15    9.71
  -8 -14  -6  523.19   17.88
   8 -14   6  525.50   16.19
  -8  14   6  504.21   11.97
   8 -14  -6  524.25   11.50
   8 -14   8   83.90   14.04
   8 -14  -8   99.06   10.01
  -8  14   8   82.94   10.13
  -8 -14  -8   86.65   18.15
   8 -14  10  155.28   16.91
  -8  14  10  173.20   11.57
  -8 -14  10  154.61   10.98
 -10  14   0   -3.43   12.89
  10 -14   0   -2.83    8.78
  10 -14   2   81.90    9.09
 -10  14   2   82.79    9.22
  10 -14  -2   88.44    8.80
 -10  14  -2   78.39   13.03
 -10  14   4  604.12   11.79
 -10  14  -4  770.47   17.36
 -10 -14  -4  772.39   17.44
  10 -14  -4  689.76   12.17
  10 -14  -6   71.33   12.57
  10 -14   6   58.44   13.12
 -10 -14  -6   58.32   14.10
 -10  14   6   57.49   12.78
  10 -14   8   63.80   17.32
  10 -14  -8   50.83   13.98
 -10  14   8   51.46   10.05
 -10  14  10   20.39   11.55
  10 -14  10    8.16   25.24
 -10 -14  10    2.20   15.57
  10 -14  10    5.07   27.45
 -12  14   0  178.72   13.38
  12 -14   0  140.45    9.71
 -12  14  -2  376.65   14.72
  12 -14  -2  377.53   11.01
 -12  14   2  402.36   10.97
  12 -14   2  423.87   11.76
 -12  14   4  148.71    9.64
 -12  14  -4  184.23   14.12
  12 -14  -4  156.86    9.41
 -12 -14  -4  181.18   13.86
 -12 -14  -6  221.44   19.42
  12 -14   6  190.40   10.97
 -12  14   6  195.32   10.05
  12 -14  -6  243.99   10.00
 -12  14   8   12.25   10.49
  12 -14   8   11.69   14.83
 -14  14   0  448.43   11.87
  14 -14   0  475.80   14.47
  14 -14   2  247.34   14.08
 -14  14   2  254.73   13.46
  14 -14  -2  260.39    9.79
 -14  14  -2  239.68   14.39
  14 -14   4  179.07   14.19
  14 -14  -4  170.84    9.92
 -14 -14  -4  207.48   15.27
 -14  14   4  174.78    9.93
 -14  14  -4  206.95   11.32
 -14 -14  -6   30.76   18.64
  14 -14   6   44.56   13.97
 -14  14   6   32.57    9.67
  14 -14  -6   38.26   13.45
 -14 -14  -6   31.72   14.53
 -14  14   8   76.16   11.21
 -14 -14   8   72.29   15.69
 -16  14   0    8.83   13.33
  16 -14   0   15.84   12.84
 -16  14  -2  168.22   10.78
 -16  14   2  117.38   13.91
  16 -14  -2  174.48   13.74
  16 -14   2  147.78   13.85
  16 -14   4   15.36   14.30
 -16 -14  -4   16.66   13.63
 -16  14   4   21.09    9.84
 -16  14  -4   21.08   14.99
  16 -14  -4   13.26    9.58
 -16 -14  -6  235.23   21.52
  16 -14   6  256.98   17.71
 -16 -14  -6  264.51   23.27
 -16  14   6  229.12   11.62
 -16 -14   6  269.51   11.77
 -18  14   0  399.35   16.12
  18 -14   0  394.38   15.69
 -18 -14   0  385.42   11.91
 -18  14  -2   16.56   14.61
 -18 -14  -2   10.60   14.43
 -18  14   2   10.54   10.45
  18 -14  -2   35.40   14.21
 -18 -14   2   15.19   10.21
  18 -14   2   11.33   14.58
 -18 -14   4  128.02   10.87
 -18  14   4  132.07   15.18
 -18  14  -4  131.57   12.16
 -18 -14  -4  123.74   15.54
  18 -14   4  102.31   15.77
 -20  14   0   67.29   11.65
 -20 -14   0   68.29   15.73
 -20  14  -2  120.44   12.01
 -20 -14   2  129.73   11.71
 -20  14   2  143.13   16.76
 -20 -14  -2  115.14   16.21
   1 -15  -1  683.54   15.41
  -1 -15   1  734.67   12.68
  -1  15   1  709.53   12.79
   1 -15   1  731.89   15.30
  -1 -15  -1  671.55   12.91
  -1 -15  -3  617.70   14.91
   1 -15  -3  574.08   11.91
   1  15   3  611.34   12.00
   1 -15   3  614.84   11.90
  -1  15   3  591.56   11.79
  -1  15   5  981.89   16.62
   1 -15  -5  999.94   17.01
  -1 -15  -5  983.61   17.40
   1  15   5  931.12   14.40
  -1  15   7  124.13   12.82
  -1 -15  -7  156.60   14.09
   1  15   7  141.55    9.75
   1 -15  -7  142.47   13.72
  -1  15   9  101.11    9.83
   1 -15  -9  109.82   13.69
  -1 -15  -9   96.49   14.37
   1  15   9  100.95   13.87
  -1  15  11  175.32   16.26
   1  15  11  159.94   12.57
   3 -15   1  566.46   11.96
   3 -15  -1  612.32   14.30
  -3  15  -1  612.98   11.86
  -3 -15  -1  629.97   14.32
  -3  15   1  570.94   11.86
  -3  15   3  262.31   12.45
  -3 -15  -3  326.28   13.31
   3 -15  -3  299.81   13.15
   3 -15   3  274.74    9.89
  -3  15   5  192.21    9.69
   3 -15   5  202.78    9.59
   3 -15  -5  138.37    9.56
  -3 -15  -5  156.92   13.43
   3  15   5  193.46    9.80
   3 -15  -7  631.13   15.82
  -3  15   7  616.57   12.65
  -3 -15  -7  633.05   17.29
   3  15   7  650.01   16.57
   3 -15   7  647.53   15.75
   3 -15  -9  128.93   14.47
  -3  15   9   91.28   10.46
  -3 -15  -9  108.97   14.28
   3  15   9  102.95   10.38
  -3  15  11    5.59   15.81
   3  15  11    8.79   15.28
   3 -15  11   -1.12   10.83
  -5  15   1 1427.86   15.82
   5 -15   1 1451.62   17.85
  -5 -15  -1 1594.94   18.54
   5 -15  -1 1437.47   17.82
  -5  15  -1 1565.66   18.33
   5 -15   3   33.27    8.18
  -5  15   3   39.02   11.63
  -5 -15  -3   63.65   11.01
   5 -15  -3   59.54    8.31
  -5  15   5  115.33    9.15
  -5 -15  -5  107.41    9.67
   5 -15  -5  120.74   13.15
   5 -15   5  110.06    9.05
  -5 -15  -7  291.88   16.02
  -5  15   7  296.58   10.66
   5 -15  -7  317.92   10.68
  -5 -15  -9   93.92   15.17
   5 -15   9  109.43   14.04
  -5  15   9  108.50   14.18
   5 -15  -9  107.66   14.55
  -5  15  11   11.60   11.07
   5 -15  11    3.59   15.48
   7 -15   1  427.63   13.52
  -7  15   1  440.60   13.67
  -7  15  -1  467.33   11.39
   7 -15  -1  453.52   13.49
   7 -15  -3   30.81   11.53
  -7  15   3    9.22   11.88
   7 -15   3   -1.59    8.53
  -7  15  -3   -2.98    8.23
  -7 -15  -3   12.18   11.22
  -7 -15  -5  274.95   14.30
  -7  15   5  294.47   10.29
   7 -15  -5  269.52   10.05
   7 -15   7  364.17   15.19
  -7 -15  -7  329.23   16.52
  -7  15   7  345.26   10.68
   7 -15  -7  334.62   10.84
   7 -15   9  179.03   15.08
  -7 -15  -9  193.12   16.78
  -7  15   9  172.16   10.90
   7 -15  -9  181.84   11.00
   9 -15   1  135.33    9.64
  -9  15   1  150.35    9.36
   9 -15  -1  175.35   12.44
  -9  15  -1  148.10    9.70
  -9  15   3  670.21   14.93
   9 -15  -3  614.62   14.43
   9 -15   3  637.21   12.73
  -9 -15  -3  656.70   15.74
  -9  15  -3  643.14   12.79
  -9 -15  -5  317.20   15.20
   9 -15  -5  300.27   10.15
  -9  15   5  289.51   10.44
  -9 -15  -7   22.02   13.98
   9 -15  -7   33.14    9.16
   9 -15   7   27.16   13.26
  -9  15   7   27.07   12.91
  -9  15   9   14.56   10.59
   9 -15   9   16.61   14.54
 -11  15  -1  138.88   13.11
 -11  15   1  107.72    9.51
  11 -15   1  129.94   13.09
  11 -15  -1  105.03    9.04
  11 -15   3  583.71   12.65
 -11  15   3  612.58   11.82
 -11 -15  -3  660.87   13.61
 -11  15  -3  693.66   16.28
  11 -15  -3  627.12   11.82
  11 -15   5  371.77   15.12
 -11  15   5  390.38   10.89
  11 -15  -5  401.83   13.81
 -11 -15  -5  395.77   16.28
  11 -15   7    5.57   13.64
 -11 -15  -7    6.10   17.56
  11 -15  -7   14.57    9.67
 -11  15   7   12.39   13.50
  11 -15   9  130.10   20.38
 -11  15   9  130.66   11.76
  13 -15  -1  316.10   14.04
 -13  15  -1  322.69   11.30
 -13  15   1  310.69   10.90
  13 -15   1  318.96   10.92
 -13  15   3   50.95   12.47
  13 -15   3   56.41    9.43
  13 -15  -3   78.64    9.06
 -13  15  -3   78.96   13.44
 -13  15  -5   19.64   13.95
  13 -15  -5   24.08   12.52
  13 -15   5   10.22    9.46
 -13  15   5   22.97   12.96
 -13 -15  -5   11.72   13.33
  13 -15  -7   39.89   14.21
 -13 -15  -7   29.78   24.44
 -13 -15  -7   36.16   25.98
 -13  15   7   30.12   10.28
  13 -15   7   35.69   14.60
 -15  15  -1  199.36   10.45
  15 -15   1  177.92   13.58
 -15  15   1  169.50   13.77
  15 -15  -1  204.40   13.79
  15 -15  -3   61.84    9.28
  15 -15   3   57.99    9.78
 -15  15   3   58.91    9.41
 -15  15  -3   62.35   10.51
  15 -15   5  183.45   15.00
  15 -15  -5  173.57   10.13
 -15  15   5  189.34   14.02
 -15  15  -5  203.14   16.04
 -15 -15  -5  169.16   15.81
  15 -15   7  103.40   16.16
 -15  15   7   97.97   11.36
 -15 -15   7   99.76   10.79
  17 -15   1  116.47   10.62
 -17  15  -1  128.17   14.88
 -17  15   1  127.32   14.15
  17 -15  -1  142.58   10.36
  17 -15   3   48.12   10.54
 -17 -15  -3   53.55   10.52
  17 -15  -3   57.45   10.14
 -17  15   3   43.01   14.44
 -17  15  -3   57.49   11.18
 -17  15   5  101.24   10.88
 -17 -15   5  120.14   15.23
 -17 -15  -5   93.82   16.37
 -17  15  -5  118.50   17.15
  17 -15   5  100.86   11.47
 -17 -15  -5  109.82   16.94
 -19  15  -1   25.85   15.22
 -19 -15  -1   25.13   14.97
 -19  15   1   31.77   10.87
  19 -15  -1   44.87   10.56
  19 -15   1   36.06   10.61
 -19 -15   1   61.22   14.47
  19 -15   3   34.18   11.63
 -19 -15  -3   23.69   10.95
 -19 -15   3   43.00   10.95
 -19  15   3   33.77   11.32
 -19  15  -3   17.50   12.06
   0 -16   0  241.06   12.67
   0 -16  -2   -5.77   10.95
   0 -16   2    7.53    7.90
   0  16   2    0.08   10.79
   0 -16  -4 2292.71   19.63
   0  16   4 2306.27   19.55
   0 -16  -6   -8.94    8.54
   0  16   6   -1.47   11.58
   0 -16  -8  107.42   10.30
   0  16   8  115.84   10.08
   0 -16 -10   -2.61   10.04
   0  16  10    4.08   14.15
   2 -16   0   32.04   11.41
  -2  16   0   21.09    8.23
  -2 -16   0   24.54    7.84
  -2 -16  -2 1383.33   17.82
   2 -16  -2 1348.49   17.27
   2 -16   2 1513.96   15.99
  -2  16   2 1501.30   17.63
  -2  16   4  120.80    9.01
  -2 -16  -4  119.10   12.97
   2  16   4  135.53    9.17
   2 -16   4  128.37    9.04
   2 -16  -4  128.17    9.32
  -2  16   6   73.53   12.75
   2 -16  -6   79.23    9.48
   2 -16   6   76.64   12.00
   2  16   6   84.41    9.46
  -2 -16  -6   86.13    9.92
  -2  16   8   21.88   12.98
   2 -16  -8   26.03   13.20
   2 -16   8   31.07   12.52
   2  16   8   11.30   12.75
  -2 -16  -8   15.19   13.53
  -2  16  10  211.36   11.66
   2 -16 -10  203.79   11.49
   2  16  10  230.77   15.99
  -2 -16 -10  221.86   16.29
  -4 -16   0 1609.34   18.10
   4 -16   0 1501.43   15.82
  -4  16   0 1583.05   17.99
  -4  16   2  106.45   11.74
   4 -16  -2  109.70    8.66
   4 -16   2  103.12    8.64
  -4  16  -2  112.27    8.40
  -4 -16  -2  114.56   11.94
   4 -16  -4  239.06    9.98
  -4  16   4  254.29    9.72
  -4 -16  -4  237.07   13.25
   4 -16   4  277.97   13.04
  -4  16   6   78.55   12.95
   4  16   6   72.73   12.46
   4 -16  -6   68.96    9.51
   4 -16   6   77.20    9.21
  -4 -16  -6   76.10   13.71
   4 -16  -8  359.77   15.06
  -4  16   8  349.05   11.30
   4  16   8  393.48   15.70
  -4 -16  -8  377.64   16.46
  -4  16  10   25.89   14.91
   4 -16 -10   23.58   10.62
   4  16  10   19.04   14.75
   4 -16  10   32.41   13.91
   6 -16   0   36.74   11.26
  -6  16   0   30.77    8.13
  -6  16   2  871.69   15.30
   6 -16  -2  873.81   12.97
   6 -16   2  868.53   15.41
  -6  16  -2  950.44   13.71
  -6 -16  -2  929.84   15.95
  -6 -16  -4   44.08   12.07
   6 -16   4   41.94   11.74
  -6  16   4   27.20   12.13
   6 -16  -4   26.88    8.35
  -6  16   6  774.81   15.99
  -6 -16  -6  724.07   17.85
   6 -16  -6  757.24   16.00
  -6  16   8    6.43    9.28
  -6 -16  -8    8.35   13.57
   6 -16  -8    3.99    9.55
   6 -16   8   22.18   13.20
  -6  16  10   39.74   10.91
   6 -16  10   18.49   14.59
  -8  16   0  905.23   15.55
   8 -16   0  856.93   15.39
   8 -16  -2  110.12    9.29
  -8 -16  -2  129.58    9.04
  -8  16   2  116.54    9.13
  -8  16  -2  117.46    9.27
   8 -16   2  118.32   12.56
  -8  16   4  344.88   13.65
   8 -16   4  357.62   14.43
   8 -16  -4  295.89   13.39
  -8 -16  -4  302.47   14.07
   8 -16  -6   26.13    9.33
   8 -16   6   29.46   12.80
  -8  16   6   37.12    8.95
  -8 -16  -6   29.53   12.93
   8 -16   8   79.67   10.59
  -8  16   8   88.06   14.07
   8 -16  -8  115.92    9.85
  -8 -16  -8   92.85   15.33
   8 -16  10   14.43   15.29
  -8  16  10    6.43   15.58
 -10  16   0   13.83    9.07
  10 -16   0    3.01    8.67
 -10  16   2  778.96   12.77
  10 -16  -2  721.98   12.24
 -10  16  -2  806.72   13.60
  10 -16   2  776.31   13.65
 -10  16   4   63.44    9.11
 -10  16  -4   62.64    9.30
  10 -16   4   56.07    9.40
 -10 -16  -4   59.36   12.83
  10 -16  -4   36.05    9.25
 -10 -16  -6  157.45   15.16
 -10  16   6  127.39   13.78
  10 -16   6  134.99   14.02
  10 -16  -6  173.15    9.78
 -10 -16  -8   16.40   21.23
 -10  16   8   21.45   10.17
  10 -16  -8    3.48   10.23
  10 -16   8    7.72   13.92
 -12  16   0   18.39   13.03
  12 -16   0   -3.11    8.81
  12 -16  -2  607.47   11.57
  12 -16   2  643.13   12.79
 -12  16   2  605.56   11.73
 -12  16  -2  608.72   12.82
  12 -16  -4  544.13   11.28
 -12  16   4  536.18   11.56
 -12  16  -4  578.04   13.18
 -12 -16  -4  602.47   16.65
  12 -16   6   26.63    9.64
 -12 -16  -6   22.26   14.33
  12 -16  -6   37.42   13.26
 -12  16   6   10.52   13.33
  12 -16   8   60.42   15.12
  12 -16  -8   53.25   10.59
 -12  16   8   69.42   14.95
  14 -16   0  259.76   14.02
 -14  16   0  291.20   14.38
  14 -16  -2  231.10   10.05
 -14  16   2  224.33   10.52
  14 -16   2  263.09   14.16
 -14  16  -2  267.88   11.31
 -14 -16  -4   67.78   10.08
 -14  16   4   81.95   13.27
 -14  16  -4   68.89   10.36
  14 -16  -4   59.42    9.43
 -14 -16  -6   61.87   15.65
  14 -16  -6   49.78    9.82
 -14  16   6   55.84   13.97
  14 -16   6   62.85   10.58
 -14  16   8   -2.37   11.59
  14 -16   8    3.22   16.03
 -14 -16   8    5.69   10.40
 -16  16   0  628.10   12.73
  16 -16   0  718.51   15.98
 -16  16  -2   66.49   13.87
  16 -16  -2   67.34   14.08
 -16  16   2   59.61   10.41
  16 -16   2   72.53   13.82
 -16  16   4   18.62   13.91
 -16 -16  -4    4.96   14.33
 -16  16  -4   19.43   14.59
  16 -16  -4   12.21    9.66
  16 -16   6   -7.66   15.46
 -16 -16  -6    5.61   16.18
 -16  16   6   20.81   15.37
  16 -16  -6    2.35   10.73
 -16 -16  -6   -0.03   15.70
 -18  16   0    8.08   10.30
  18 -16   0    2.78   14.44
 -18  16  -2  125.18   11.67
  18 -16  -2  131.55   10.87
 -18  16   2  102.46   11.06
  18 -16   2  117.44   11.21
 -18 -16  -2  131.61   10.85
 -18 -16   4    3.49   10.63
  18 -16   4    9.38   10.82
  18 -16  -4    9.77   10.62
 -18  16   4    6.34   10.80
 -18 -16  -4   10.38   15.69
 -18  16  -4   12.87   16.34
 -18 -16  -4    6.24   15.27
   1 -17  -1  511.32   13.89
  -1  17   1  549.86   11.31
  -1 -17   1  561.54   11.46
  -1 -17  -1  520.03   13.78
   1 -17   1  546.97   13.79
  -1 -17  -3 1621.57   16.85
   1 -17  -3 1621.10   16.51
  -1 -17   3 1853.86   16.85
   1  17   3 1817.41   17.22
   1 -17   3 1809.91   16.94
  -1  17   3 1831.40   18.89
   1 -17   5   77.65    8.80
   1  17   5   83.81   12.26
  -1 -17  -5   94.40    9.57
   1 -17  -5   77.21   12.66
  -1  17   5   71.26   11.96
  -1  17   7    8.82   12.33
  -1 -17  -7   11.68    9.10
   1  17   7   15.97   12.37
   1 -17  -7   15.98    9.41
  -1 -17  -9  353.24   15.97
   1  17   9  367.03   15.70
   1 -17  -9  344.45   15.89
  -1  17   9  372.17   11.98
   1  17  11   86.24   16.20
  -1  17  11   70.25   11.89
   3 -17   1  164.29    8.78
  -3 -17   1  180.91   12.15
   3 -17  -1  145.30   12.27
  -3  17  -1  138.49   11.67
  -3  17   1  167.41   11.93
  -3 -17  -1  134.22    8.74
  -3 -17  -3 1381.21   18.08
   3 -17  -3 1297.65   14.83
   3 -17   3 1433.77   15.70
  -3  17   3 1432.49   17.15
  -3  17   5  230.31    9.92
   3 -17  -5  228.86   10.38
  -3 -17  -5  231.54   10.40
   3  17   5  250.57   12.89
   3 -17   5  239.25   12.80
  -3  17   7  131.00    9.80
  -3 -17  -7  171.05   14.67
   3 -17  -7  171.23   13.81
   3  17   7  158.74   13.80
   3 -17   7  146.43    9.91
  -3  17   9   34.57    9.89
   3 -17  -9   43.66   14.32
  -3 -17  -9   38.49   10.72
   3  17   9   40.17   14.29
  -3  17  11   61.48   16.17
   3  17  11   82.09   16.32
   3 -17  11   73.26   16.08
   5 -17  -1 1111.55   16.23
   5 -17   1 1086.15   16.35
  -5 -17  -1 1221.36   16.64
  -5  17  -1 1167.08   16.67
  -5  17   1 1078.91   13.70
   5 -17   3   97.55    9.07
  -5  17   3   96.60   11.87
   5 -17  -3   79.56   12.22
  -5 -17  -3  100.86   12.29
  -5  17   5  289.55   10.12
  -5 -17  -5  290.78   14.71
   5 -17  -5  290.88   13.88
   5 -17   5  314.71   14.11
   5 -17  -7  781.13   13.07
  -5 -17  -7  696.70   18.22
  -5  17   7  743.32   12.93
  -5  17   9  178.38   10.95
   5 -17  -9  198.73   11.27
  -5 -17  -9  202.27   15.99
   5 -17   9  181.87   15.02
  -7  17   1  400.27   10.78
   7 -17   1  375.66   11.11
   7 -17  -1  428.61   10.68
  -7  17  -1  473.49   13.62
   7 -17  -3  196.72    9.75
  -7  17   3  183.44   12.91
   7 -17   3  188.34   12.91
  -7  17  -3  204.30    9.73
  -7 -17  -3  192.23    9.62
   7 -17   5   85.16   12.88
  -7 -17  -5   97.51   13.46
  -7  17   5   95.64    9.22
   7 -17  -5   83.53    9.33
   7 -17   7  206.70   14.02
  -7  17   7  216.30   13.90
   7 -17  -7  215.85   10.25
  -7 -17  -7  214.91   15.67
   7 -17  -9   18.63   10.54
   7 -17   9   19.16   13.97
  -7  17   9   13.00   10.43
  -7 -17  -9   16.31   14.81
   9 -17  -1  132.08    9.31
  -9  17   1  136.99   12.66
   9 -17   1  143.26    9.20
  -9  17  -1  115.48   13.11
  -9  17   3  140.32   13.14
   9 -17  -3  125.96    9.33
   9 -17   3  125.41   13.23
  -9  17  -3  126.37   13.07
  -9 -17  -3  119.82   12.89
  -9 -17  -5   85.21   13.47
  -9  17   5   80.48    9.12
   9 -17  -5   63.45    9.08
  -9 -17  -7   13.82   14.72
  -9  17   7   23.09    9.43
   9 -17   7   12.64   13.16
   9 -17  -7   24.03   13.17
  -9  17   9   67.76   15.12
   9 -17  -9   61.22   10.72
   9 -17   9   53.92   15.74
  -9 -17  -9   56.05   19.34
  11 -17   1   96.97    9.70
 -11  17   1  118.65    9.85
  11 -17  -1   67.03   12.65
 -11  17  -1   89.68    9.76
 -11  17  -3  775.86   16.57
 -11  17   3  716.03   12.36
  11 -17   3  683.58   13.17
 -11 -17  -3  814.97   17.10
  11 -17  -3  723.73   14.90
  11 -17  -5  329.81   10.40
 -11  17   5  312.63   10.78
 -11 -17  -5  358.16   15.77
 -11 -17  -7    8.29   17.65
 -11  17   7    5.09    9.58
  11 -17  -7   18.35   13.62
  11 -17   7   11.05   13.87
  11 -17   9   51.71   16.34
 -11  17   9   83.26   16.04
 -13  17  -1  137.32   13.50
 -13  17   1  155.03    9.66
  13 -17   1  149.87    9.68
  13 -17  -1  137.07   13.08
  13 -17  -3  316.01   10.78
 -13  17   3  330.43   10.48
  13 -17   3  314.61   11.46
 -13 -17  -3  315.50   11.54
 -13  17  -3  341.42   14.98
  13 -17   5  134.15   14.25
 -13  17   5  101.50    9.99
 -13 -17  -5  148.44   14.77
  13 -17  -5  146.69    9.91
  13 -17   7    5.31   14.63
  13 -17  -7    4.53   10.28
 -13  17   7   10.29   14.11
 -13 -17  -7    0.51   18.71
  15 -17   1  301.80   14.66
 -15  17  -1  276.16   14.50
 -15  17   1  261.98   10.73
  15 -17  -1  282.56   13.95
 -15  17   3   45.77    9.83
 -15  17  -3   50.38   10.34
  15 -17  -3   67.58   13.62
  15 -17   3   59.38   14.01
 -15  17   5   81.18   10.07
 -15  17  -5   60.60   11.34
 -15 -17  -5   59.03   15.36
  15 -17  -5   69.69   14.23
  15 -17   5   59.45   10.71
  15 -17   7   42.94   16.46
 -15  17   7   31.99   11.24
 -15 -17  -7   36.15   23.67
 -15 -17  -7   36.03   24.45
  15 -17  -7   31.06   10.65
 -17  17  -1  238.79   11.54
  17 -17  -1  293.42   15.26
 -17  17   1  253.58   11.59
  17 -17   1  247.88   11.12
 -17  17   3   22.75   10.52
  17 -17   3    8.89   10.33
  17 -17  -3   -9.53   14.23
 -17  17  -3   17.27   10.89
  17 -17   5   64.30   15.96
  17 -17  -5   69.49   10.51
 -17 -17  -5   58.20   15.98
 -17  17   5   69.70   11.36
 -17  17  -5   70.73   16.98
 -17 -17  -5   59.98   16.70
 -19  17  -1   98.58   11.66
  19 -17   1  103.75   15.60
 -19  17   1   91.24   11.52
  19 -17  -1   98.70   11.18
 -19 -17   1   97.37   11.08
 -19 -17  -1  103.16   15.58
   0 -18   0    7.39   10.93
   0 -18  -2  773.25   12.52
   0  18   2  910.04   15.22
   0 -18   2  913.13   15.28
   0 -18  -4    6.41    8.65
   0 -18   4   13.84   11.18
   0  18   4   -3.67    8.31
   0 -18  -6  775.87   13.72
   0  18   6  739.29   12.97
   0 -18  -8   -1.83    9.76
   0  18   8    4.36   13.06
   0 -18 -10  369.34   17.15
   0  18  10  384.24   13.21
   2 -18   0 1488.42   17.56
  -2  18   0 1515.85   17.40
  -2 -18   0 1459.76   15.49
   2 -18  -2  150.23   12.05
  -2 -18   2  154.03    8.66
  -2  18   2  163.81    8.81
   2 -18   2  144.26    8.65
  -2 -18  -2  140.28    8.73
  -2 -18  -4  471.62   14.49
   2  18   4  472.66   13.95
   2 -18  -4  460.08   13.80
   2 -18   4  445.40   14.11
  -2  18   4  456.64   11.28
  -2  18   6  225.10   10.25
   2 -18  -6  222.04   10.53
   2 -18   6  241.78   13.07
   2  18   6  207.17   10.10
  -2 -18  -6  208.26   10.81
  -2  18   8  338.96   11.35
   2 -18  -8  329.05   15.19
   2 -18   8  314.81   11.34
  -2 -18  -8  327.23   15.62
   2  18   8  315.07   14.65
   2 -18 -10   54.74   11.14
  -2  18  10   52.43   14.88
  -2 -18 -10   49.90   15.56
   2  18  10   47.49   10.79
   4 -18   0   49.74   11.26
  -4  18   0   51.49   11.30
  -4 -18   0   34.04    7.85
   4 -18   2  739.83   12.47
  -4  18  -2  845.27   12.86
   4 -18  -2  794.36   12.86
  -4 -18  -2  816.13   12.98
  -4  18   2  716.44   12.23
  -4  18   4   23.48    8.40
  -4 -18  -4   23.99    8.69
   4 -18   4   25.33   11.75
   4 -18  -4   19.26   12.18
  -4  18   6  393.90   14.24
   4 -18  -6  352.79   11.13
  -4 -18  -6  354.84   12.20
   4 -18   6  393.66   11.36
  -4  18   8   20.54   13.30
   4 -18  -8   11.92   13.70
   4  18   8   14.00   12.80
  -4 -18  -8    5.72    9.79
  -4  18  10   19.81   10.85
   4 -18 -10   12.71   11.23
  -4 -18 -10   13.25   15.38
   4  18  10   15.56   14.50
   4 -18  10   14.08   10.88
   6 -18   0  938.93   15.78
  -6  18   0  942.29   15.44
  -6  18   2   26.28   12.03
   6 -18   2   32.69    9.00
  -6  18  -2   35.85    8.85
  -6 -18  -2   35.12    8.47
   6 -18  -2   35.35    8.63
  -6 -18  -4  230.97   13.76
   6 -18   4  257.76   13.70
  -6  18   4  255.04   12.94
   6 -18  -4  211.74    9.45
   6 -18   6   -6.80   12.25
  -6  18   6   19.47   12.27
   6 -18  -6    6.52    9.39
  -6 -18  -6    8.80   13.55
  -6  18   8  332.59   11.38
   6 -18  -8  375.56   15.40
  -6 -18  -8  348.48   17.04
   6 -18   8  360.53   12.42
  -6 -18 -10    6.79   15.18
  -6  18  10   18.27   15.25
   6 -18 -10    0.97   10.86
   6 -18  10   -0.96   15.18
   8 -18   0    4.49    8.73
  -8  18   0   -1.43    8.30
   8 -18  -2 1009.60   13.45
  -8  18   2 1026.19   13.35
   8 -18   2  991.05   16.45
  -8 -18  -2 1098.03   14.54
  -8  18  -2 1100.71   14.61
  -8  18   4   24.13    8.74
   8 -18   4   25.47   12.42
   8 -18  -4   22.85    8.76
  -8 -18  -4   21.22   12.72
   8 -18  -6  172.46   13.39
  -8  18   6  161.68   13.42
  -8 -18  -6  121.54   14.37
   8 -18  -8   23.30   13.65
   8 -18   8   35.90   13.82
  -8  18   8   27.69    9.88
  -8 -18  -8   28.69   14.74
  -8  18  10    8.43   11.34
   8 -18  10   12.38   15.84
   8 -18 -10   21.54   11.47
 -10  18   0   20.21    9.03
  10 -18   0   23.88    8.45
 -10  18   2   33.01    9.02
  10 -18  -2   42.13   12.27
 -10  18  -2   48.63    9.32
  10 -18   2   38.96   12.94
 -10 -18  -2   42.36    8.71
 -10  18   4  947.87   15.96
 -10  18  -4  925.80   14.65
  10 -18  -4  836.12   12.55
  10 -18   4  861.99   16.97
 -10 -18  -4  877.96   15.16
 -10 -18  -6    6.72   13.63
 -10  18   6   -0.49    8.84
  10 -18  -6    1.01    8.87
  10 -18   6    2.11    9.21
 -10  18   8   23.35   10.73
 -10 -18  -8   24.57   18.91
  10 -18   8   29.91   14.85
  10 -18  -8   30.12   14.94
 -12  18   0  297.47   10.49
  12 -18   0  265.27   10.17
  12 -18   2  756.38   16.43
 -12  18   2  774.84   15.34
  12 -18  -2  806.57   15.50
 -12  18  -2  841.31   13.96
  12 -18   4  148.60   13.84
  12 -18  -4  138.33   13.23
 -12  18   4  140.97   13.29
 -12 -18  -4  154.86   10.54
 -12  18  -4  167.22   14.33
  12 -18   6   35.88   10.18
 -12 -18  -6   53.75   10.38
 -12  18   6   35.20    9.61
  12 -18  -6   42.40    9.58
  12 -18   8   52.39   15.35
  12 -18  -8   57.11   15.07
 -12  18   8   65.89   10.93
 -12 -18  -8   58.15   23.82
 -14  18   0  335.40   11.22
  14 -18   0  310.20   14.03
  14 -18  -2   38.53   13.48
 -14  18   2   53.86   13.41
  14 -18   2   55.38   13.21
 -14  18  -2   52.54   14.00
 -14  18   4  137.45   10.18
  14 -18   4  142.19   14.60
 -14 -18  -4  157.59   11.01
  14 -18  -4  155.78   13.76
 -14  18  -4  141.73   15.09
 -14 -18  -6    1.05   15.09
 -14  18   6   -7.13    9.93
  14 -18   6    6.84   14.71
  14 -18  -6    7.30   14.16
 -16  18   0   -0.72   14.20
  16 -18   0   -1.29   10.03
  16 -18   2   66.29   14.17
 -16  18   2   71.65   14.24
  16 -18  -2   81.90   10.31
 -16  18  -2   77.64   14.78
 -16  18   4    4.71    9.97
  16 -18  -4    5.65    9.87
 -16 -18  -4   13.82   14.82
 -16  18  -4    8.85   15.45
 -16 -18  -6   92.38   17.40
  16 -18  -6   94.61   11.04
 -16 -18  -6   81.60   16.25
 -16  18   6  101.51   15.41
  16 -18   6   76.16   16.36
  18 -18   0  131.70   10.79
 -18  18   0  142.37   15.04
 -18  18   2  -27.36   15.53
  18 -18  -2   -0.62   15.07
  18 -18   2    7.52   10.42
 -18  18  -2   -2.09   11.12
  18 -18  -4   35.91   15.45
 -18  18   4   42.46   11.86
 -18 -18  -4   28.95   15.88
 -18 -18  -4   36.53   17.02
 -18  18  -4   46.17   16.84
   1 -19  -1  166.68    9.14
  -1  19   1  189.19   11.69
  -1 -19   1  162.40    9.02
   1 -19   1  173.45    8.81
  -1 -19  -1  160.80    8.76
  -1 -19  -3  746.97   15.83
   1 -19  -3  726.48   12.43
   1  19   3  824.80   15.18
  -1 -19   3  763.90   12.45
   1 -19   3  807.48   14.82
  -1  19   3  785.90   12.37
   1 -19   5   29.82    8.75
   1  19   5   45.13   11.89
  -1  19   5   25.59    9.04
   1 -19  -5   24.90   13.21
  -1 -19  -5   30.11   12.95
   1 -19   7   62.46   12.70
  -1 -19  -7   56.62    9.65
   1 -19  -7   83.78   13.50
   1  19   7   58.28    9.17
  -1  19   7   59.37    9.16
  -1 -19  -9  103.30   14.86
   1 -19   9  126.99   14.29
   1  19   9  128.01   14.39
   1 -19  -9  105.13   15.44
  -1  19   9  110.60   14.49
   3 -19   1 1365.83   14.99
   3 -19  -1 1399.40   15.47
  -3  19  -1 1464.28   15.44
  -3 -19   1 1472.20   17.28
  -3  19   1 1415.45   17.41
  -3 -19  -1 1430.42   15.43
  -3 -19  -3  110.62    9.32
   3 -19  -3  100.20    8.80
   3 -19   3  110.19   11.72
  -3  19   3  110.61    8.71
  -3  19   5  213.02   13.27
   3 -19  -5  136.58   10.16
   3  19   5  211.76    9.99
  -3 -19  -5  155.55   10.41
   3 -19   5  208.19   13.15
  -3  19   7  184.13    9.89
  -3 -19  -7  175.85   14.49
   3  19   7  190.52   13.71
   3 -19  -7  197.50   10.27
   3 -19   7  179.64   13.48
  -3  19   9  227.96   14.92
  -3 -19  -9  246.55   16.30
   3  19   9  254.09   11.90
   3 -19   9  224.65   11.43
   3 -19  -9  258.38   15.48
   5 -19   1  500.58   13.81
   5 -19  -1  545.93   14.34
  -5  19  -1  587.53   14.27
  -5 -19  -1  584.00   14.41
  -5  19   1  477.54   11.27
  -5  19   3  127.36    9.02
   5 -19   3  151.69    9.48
   5 -19  -3  135.64    9.26
  -5 -19  -3  155.64   12.60
  -5  19   5  258.04    9.85
   5 -19  -5  209.93   10.33
  -5 -19  -5  226.99   10.67
   5 -19   5  270.32   13.65
  -5  19   7  433.92   14.90
   5 -19  -7  410.45   11.34
   5 -19   7  440.50   12.02
  -5 -19  -7  408.43   16.12
  -5  19   9  137.28   15.09
  -5 -19  -9  125.96   16.13
   5 -19   9  130.03   15.14
   5 -19  -9  134.79   11.44
   7 -19   1  743.47   12.59
  -7 -19  -1  935.62   15.88
   7 -19  -1  835.22   15.22
  -7  19  -1  924.74   15.98
  -7  19   1  802.22   12.61
  -7  19   3  148.85    9.25
   7 -19  -3  156.56   12.73
   7 -19   3  147.89   10.00
  -7  19  -3  188.78   13.08
  -7 -19  -3  176.65    9.97
   7 -19   5  309.47   13.98
  -7  19   5  292.06   13.87
  -7 -19  -5  298.12   14.66
   7 -19  -5  308.54   13.86
   7 -19  -7  179.74   14.01
  -7  19   7  186.76   13.91
  -7 -19  -7  170.31   15.76
   7 -19   9   47.39   14.67
  -7  19   9   43.73   14.90
  -7 -19  -9   55.90   15.43
   7 -19  -9   71.31   15.35
   9 -19  -1  283.45   13.34
  -9  19   1  321.79   13.55
   9 -19   1  301.79   10.86
  -9  19  -1  329.11   13.94
  -9  19   3   75.28    9.29
   9 -19  -3   84.13    9.22
   9 -19   3   84.95    9.49
  -9  19  -3   77.39    9.30
  -9 -19  -3   75.62   12.72
  -9 -19  -5   48.42    9.57
  -9  19   5   41.97   12.73
   9 -19   5   30.73   13.04
   9 -19  -5   49.77   12.64
  -9  19   7   17.30   14.14
   9 -19   7   31.81   13.83
   9 -19  -7   36.60    9.47
  -9 -19  -7   35.21   15.05
  -9  19   9  126.37   11.59
   9 -19   9  132.15   12.12
   9 -19  -9  162.09   16.10
  -9 -19  -9  147.38   20.82
  11 -19   1   16.13   12.44
 -11  19   1   14.72   12.79
  11 -19  -1   10.37    9.12
 -11  19  -1   25.34   12.65
 -11  19   3  420.29   14.20
 -11 -19  -3  460.59   15.03
 -11  19  -3  445.75   15.18
  11 -19  -3  408.21   10.91
  11 -19   3  396.38   14.73
  11 -19  -5  214.72   13.39
 -11  19   5  190.40   13.72
 -11 -19  -5  204.35   11.63
 -11  19   7   39.56   14.19
 -11 -19  -7   24.43   15.87
  11 -19   7   27.07   14.15
  11 -19  -7   15.62   10.06
 -13  19   1  143.68    9.89
  13 -19   1  136.62   13.95
  13 -19  -1  167.38    9.83
 -13  19  -1  158.48   14.07
  13 -19  -3  128.01   13.72
 -13  19   3  126.53   13.40
  13 -19   3  121.85   13.90
 -13 -19  -3  146.62   13.82
 -13  19  -3  154.63   13.77
 -13  19   5   73.51   13.86
  13 -19  -5   58.37   13.28
 -13 -19  -5   70.05   14.58
  13 -19   7   36.37   15.23
 -13  19   7   30.05   10.66
 -13 -19  -7   34.44   17.03
  13 -19  -7   25.92   14.64
 -15  19  -1  202.34   15.00
  15 -19  -1  191.19   10.89
 -15  19   1  212.62   14.52
  15 -19   1  211.67   10.84
 -15  19   3    8.21   10.03
  15 -19  -3   12.96    9.91
 -15 -19  -3    0.24   13.95
  15 -19   3    8.14    9.87
 -15  19  -3    9.53   10.13
  15 -19  -5   37.79    9.92
 -15  19   5   26.07   10.47
 -15  19  -5   33.19   11.28
  15 -19   5   38.29   10.95
 -15 -19  -5   32.15   15.55
 -17  19  -1  133.09   11.39
 -17  19   1  148.76   11.28
  17 -19   1  150.64   14.95
  17 -19  -1  153.17   10.89
  17 -19  -3    9.92   10.49
 -17  19   3   10.66   10.83
  17 -19   3    8.93   10.57
 -17  19  -3    2.34   11.01
   0 -20   0    6.08   11.32
   0 -20  -2  -13.82   11.21
   0  20   2    8.46    8.07
   0 -20   2    2.20    7.88
   0 -20  -4  634.43   12.46
   0 -20   4  686.62   14.54
   0  20   4  667.37   15.10
   0 -20   6   -3.54    8.52
   0  20   6    2.21   12.39
   0 -20  -6   10.78   12.92
   0 -20   8  651.76   12.84
   0 -20  -8  594.55   13.45
   0  20   8  605.15   13.11
   0 -20 -10   -5.18   15.83
   0 -20  10    4.45   14.09
   0  20  10    7.79   15.05
   2 -20   0   50.01    8.71
  -2  20   0   47.21    8.32
  -2 -20   0   50.89   11.83
  -2 -20  -2  884.99   15.51
   2 -20  -2  828.87   12.50
  -2  20   2  915.70   12.95
  -2 -20   2  910.92   12.88
   2 -20   2  914.80   15.42
  -2 -20  -4  140.60    9.45
   2  20   4  140.11    9.42
   2 -20  -4  139.71   13.26
   2 -20   4  132.87    9.15
  -2  20   4  131.18   12.59
   2 -20  -6  176.36   13.69
   2  20   6  132.14    9.65
   2 -20   6  142.70    9.37
  -2 -20  -6  178.94   13.96
  -2  20   6  137.98   12.95
  -2 -20  -8    0.35   14.42
   2 -20   8   -1.62    9.49
   2  20   8   13.54   13.44
   2 -20  -8    9.72   10.04
  -2  20   8   10.47   13.29
   2 -20 -10  135.58   12.28
   2  20  10  154.98   12.08
   2 -20  10  147.35   15.80
  -2  20  10  162.25   11.91
  -2 -20 -10  125.64   12.53
   4 -20   0  316.63   13.32
  -4 -20   0  318.05   10.04
  -4  20   0  344.51   13.14
   4 -20   2  195.52   12.57
   4 -20  -2  174.98    9.42
  -4 -20  -2  183.86    9.84
  -4  20   2  190.78   12.58
  -4 -20  -4  428.86   11.47
   4 -20  -4  418.36   10.77
   4 -20   4  432.96   11.29
  -4  20   4  451.45   13.92
  -4  20   6  163.76    9.87
   4 -20  -6  174.71   13.57
  -4 -20  -6  173.43   14.10
   4 -20   6  160.97    9.93
  -4  20   8  286.45   11.53
   4 -20  -8  293.60   11.37
  -4 -20  -8  316.07   16.23
   4 -20   8  278.27   11.53
  -4  20  10   33.62   15.42
  -4 -20 -10   35.89   16.10
   4 -20 -10   33.35   11.42
   4 -20  10   31.51   10.96
   6 -20   0  196.56    9.56
  -6 -20   0  212.88    9.43
  -6  20   0  215.96    9.55
   6 -20   2  777.26   15.68
  -6  20  -2  903.85   16.00
  -6 -20  -2  864.53   13.26
   6 -20  -2  841.22   15.36
  -6  20   2  776.15   12.31
  -6 -20  -4  137.69    9.97
  -6  20   4  132.43    9.18
   6 -20  -4  136.17    9.29
   6 -20   4  124.75   13.40
   6 -20   6  785.56   13.49
  -6  20   6  790.42   12.89
  -6 -20  -6  811.80   17.77
   6 -20  -6  813.72   16.10
  -6  20   8  118.12   14.10
  -6 -20  -8  119.16   15.49
   6 -20  -8  121.01   10.20
   6 -20  10    7.69   15.94
  -6  20  10    8.09   11.00
   6 -20 -10   10.29   16.17
  -6 -20 -10   -0.61   16.10
   8 -20   0  199.95    9.75
  -8  20   0  231.57   13.28
  -8  20   2   70.94   12.81
  -8  20  -2   80.26    9.33
  -8 -20  -2   96.89    9.25
   8 -20   2   68.10   12.96
   8 -20  -2   62.96    8.98
  -8  20   4  219.40   10.05
   8 -20   4  246.60   10.64
   8 -20  -4  279.00   13.40
  -8 -20  -4  251.32   14.23
  -8  20   6   74.22    9.81
   8 -20   6   61.30    9.62
  -8 -20  -6   57.78   14.18
   8 -20  -6   59.91    9.86
   8 -20   8  118.57   11.12
  -8  20   8  143.70   14.76
  -8 -20  -8  131.13   16.67
   8 -20  -8  137.85   11.01
 -10  20   0  337.74   10.70
  10 -20   0  316.79   10.63
 -10  20   2  226.83   13.74
  10 -20  -2  241.17    9.78
 -10 -20  -2  234.89   10.47
 -10  20  -2  209.88   10.47
  10 -20   2  219.09   13.59
 -10  20   4  221.00   10.27
  10 -20   4  229.86   13.85
  10 -20  -4  203.03   10.23
 -10 -20  -4  228.08   14.19
  10 -20  -6   56.43    9.65
 -10  20   6   48.58   13.38
 -10 -20  -6   53.83   14.68
  10 -20  -8   31.02   10.69
 -10 -20  -8   18.16   15.96
 -10  20   8   26.38   10.57
  10 -20   8   21.75   14.89
 -12  20   0  120.05   13.27
  12 -20   0  103.53    9.27
  12 -20   2   57.55    9.53
 -12  20   2   54.79    9.48
  12 -20  -2   58.64    9.38
 -12 -20  -2   55.53    9.46
 -12  20  -2   55.25    9.79
 -12  20   4  503.16   11.75
 -12  20  -4  577.26   13.03
 -12 -20  -4  551.04   16.29
  12 -20   4  495.02   12.58
  12 -20  -4  520.52   11.41
 -12 -20  -6   12.86   15.39
 -12  20   6   11.69   13.89
  12 -20  -6    6.06   13.86
  12 -20   6   17.15   13.99
  12 -20   8   40.10   16.06
 -12  20   8   67.81   10.95
 -12 -20  -8   35.70   20.60
  12 -20  -8   36.87   11.29
 -14  20   0   62.29   13.29
  14 -20   0   51.25    9.14
 -14  20   2  243.82   10.66
  14 -20   2  243.20   10.87
 -14  20  -2  258.71   15.18
  14 -20  -2  222.12   10.46
 -14  20  -4   15.93   10.41
 -14  20   4   22.39   13.58
  14 -20   4    9.22    9.86
  14 -20  -4   13.90   13.67
 -14 -20  -4   22.91   14.05
 -14 -20  -6   26.81   16.21
  14 -20  -6   27.38   10.40
 -14  20   6   25.20   10.53
  14 -20   6   27.60   15.17
 -16  20   0  541.36   13.05
  16 -20   0  582.69   16.47
 -16  20   2    7.54   14.30
  16 -20  -2    7.71   13.99
 -16  20  -2    2.55   14.98
  16 -20   2   -1.68   10.33
  16 -20  -4   10.38   14.26
 -16  20   4   19.11   10.59
 -16  20  -4   10.17   11.33
 -16 -20  -4    6.94   14.97
  16 -20   4   18.81   15.20
 -18  20   0   90.84   15.40
  18 -20   0  102.31   15.60
  18 -20  -2  132.82   11.41
 -18  20   2  134.53   16.00
  18 -20   2  131.46   16.16
 -18  20  -2  140.95   12.41
   1 -21  -1  464.01   10.99
  -1  21   1  524.37   11.26
  -1 -21   1  543.05   11.23
   1 -21   1  509.09   11.03
  -1 -21  -1  470.48   10.80
  -1 -21  -3  459.95   14.36
   1 -21  -3  458.00   11.19
  -1 -21   3  512.46   11.03
   1  21   3  511.87   10.97
  -1  21   3  497.95   11.19
   1 -21   3  501.85   11.00
  -1 -21   5  891.77   13.10
  -1 -21  -5  886.05   13.79
   1  21   5  899.28   16.36
   1 -21   5  937.89   16.18
   1 -21  -5  886.91   13.71
  -1  21   5  858.34   13.26
  -1 -21  -7  175.35   14.59
   1 -21  -7  178.54   10.42
   1 -21   7  176.99   13.51
   1  21   7  148.78   10.13
  -1  21   7  143.13    9.99
  -1 -21  -9  313.75   17.10
   1 -21  -9  340.62   16.68
   1 -21   9  333.88   12.34
   1  21   9  337.28   15.95
  -1  21   9  330.75   12.15
   3 -21   1   12.10   11.74
   3 -21  -1   11.72    8.45
  -3  21  -1   21.32    7.82
  -3 -21   1    9.52   11.49
  -3  21   1    9.88   11.40
  -3 -21  -1    9.93   11.41
  -3 -21  -3  290.67   10.40
   3 -21  -3  267.79   10.07
  -3  21   3  307.60   12.97
   3 -21   3  290.40   13.05
  -3 -21  -5  356.85   14.57
   3 -21   5  380.85   11.14
  -3  21   5  376.60   10.91
   3 -21  -5  367.11   14.31
   3 -21  -7   31.02   13.50
   3  21   7   40.79    9.55
   3 -21   7   47.38    9.13
  -3  21   7   23.49   13.19
  -3 -21  -7   38.20   10.01
   3 -21  -9    6.10   10.62
   3  21   9   -7.50   13.91
   3 -21   9    0.07   14.48
  -3  21   9    5.43   10.16
  -3 -21  -9   12.44   15.22
   5 -21   1  153.28    9.17
   5 -21  -1  181.12    9.35
  -5 -21   1  143.76   12.27
  -5  21  -1  184.32    9.24
  -5 -21  -1  173.73    9.39
  -5  21   1  175.73   12.80
   5 -21   3  165.20   12.91
   5 -21  -3  166.83    9.84
  -5  21   3  152.27    9.32
  -5 -21  -3  172.68    9.99
  -5  21   5  170.27   12.93
   5 -21  -5  175.50   10.19
  -5 -21  -5  183.44   10.49
   5 -21   5  175.47   10.22
  -5  21   7  145.46   10.06
   5 -21  -7  165.07   10.17
  -5 -21  -7  158.14   11.17
   5 -21   7  164.41   10.22
  -5  21   9   21.93   10.65
   5 -21  -9   20.66   15.33
  -5 -21  -9   20.54   15.67
   7 -21   1  199.80    9.59
  -7 -21  -1  221.34   13.15
   7 -21  -1  204.99    9.59
  -7  21  -1  213.64   13.29
  -7  21   1  217.03    9.66
  -7  21   3   37.10    8.80
   7 -21   3   52.11   12.84
  -7 -21  -3   19.63   13.12
   7 -21  -3   21.78    8.96
  -7  21   5  105.57    9.36
   7 -21   5   96.92   13.06
  -7 -21  -5   98.75   13.79
   7 -21  -5   72.28    9.51
   7 -21   7  258.73   14.95
  -7  21   7  264.98   10.97
  -7 -21  -7  262.87   15.83
   7 -21  -7  271.72   11.48
   7 -21   9   37.22   15.30
  -7  21   9   26.31   11.09
  -7 -21  -9   23.82   16.22
   7 -21  -9   22.52   11.33
  -9 -21  -1   14.21   12.28
   9 -21   1   20.75    9.11
  -9  21  -1   20.18   12.68
  -9  21   1   27.05    9.25
   9 -21  -1    5.93   12.41
  -9  21   3  543.23   11.20
   9 -21  -3  513.24   11.27
  -9  21  -3  612.04   14.91
  -9 -21  -3  577.45   12.32
   9 -21   3  523.31   15.13
  -9 -21  -5  293.31   15.12
  -9  21   5  276.36   10.73
   9 -21   5  269.97   11.11
   9 -21  -5  279.71   10.51
  -9  21   7   17.95   10.31
   9 -21  -7   21.17   14.23
  -9 -21  -7    4.82   15.32
  -9  21   9   40.14   11.55
   9 -21   9   37.88   15.65
   9 -21  -9   36.64   11.11
  -9 -21  -9   22.88   16.46
 -11  21   1   20.97    8.97
  11 -21  -1   26.62   12.89
 -11  21  -1   21.34   12.70
  11 -21   1   11.45    8.67
 -11  21   3  664.15   12.07
  11 -21  -3  676.18   11.91
 -11  21  -3  731.32   13.42
 -11 -21  -3  745.48   16.43
  11 -21   3  670.88   15.87
 -11 -21  -5  230.35   15.34
 -11  21   5  242.39   10.68
  11 -21   5  229.75   14.81
  11 -21  -5  245.64   10.56
 -11  21   7   34.47   10.79
 -11 -21  -7   22.96   16.27
  11 -21   7   32.48   10.29
  11 -21  -7   26.38   10.43
 -13  21   1  151.66   13.65
  13 -21   1  138.04   10.17
  13 -21  -1  116.84    9.78
 -13  21  -1  132.42   10.32
  13 -21   3  198.44   10.95
 -13  21   3  201.09   10.75
 -13 -21  -3  221.00   14.56
 -13  21  -3  203.66   10.98
  13 -21  -3  188.55   10.36
  13 -21   5   63.92   10.23
 -13  21   5   92.06   10.00
  13 -21  -5   81.39    9.90
 -13 -21  -5   77.81   14.96
  13 -21   7   33.77   15.75
  13 -21  -7   47.18   10.69
 -13  21   7   39.24   10.77
 -13 -21  -7   47.51   20.89
 -15  21   1   18.33   10.19
  15 -21   1   37.86   14.31
 -15  21  -1   19.75   10.59
  15 -21  -1    8.90   10.18
 -15  21   3   31.32   14.81
  15 -21  -3   46.80   13.94
  15 -21   3   35.13   14.67
 -15 -21  -3   54.22   14.44
 -15  21  -3   37.15   10.69
 -15  21   5   67.53   15.81
 -15 -21  -5   84.65   11.69
  15 -21  -5   96.27   11.10
 -17  21   1   70.35   15.32
  17 -21   1   79.95   10.98
  17 -21  -1   88.51   15.11
 -17  21  -1   90.63   11.18
  17 -21   3   15.43   15.30
 -17  21   3   40.26   10.82
 -17 -21  -3   31.85   15.91
 -17  21  -3   22.41   11.43
  17 -21  -3   25.12   11.07
   0 -22   0   -0.41   11.52
   0 -22  -2  618.32   14.51
   0  22   2  678.62   14.37
   0 -22   2  627.16   14.27
   0 -22  -4    4.40    9.06
   0  22   4   -2.82    8.76
   0 -22   4    0.95   11.92
   0 -22   6  225.45    9.96
   0  22   6  244.73   13.58
   0 -22  -6  260.44   14.14
   0 -22  -8    7.99   14.39
   0 -22   8    5.02    9.26
   0  22   8    1.06    9.31
   0 -22  10  117.79   11.55
   0 -22 -10  123.36   17.00
   0  22  10  142.73   16.20
   2 -22   0  368.02   10.63
  -2  22   0  367.84   13.11
  -2 -22   0  370.31   10.29
  -2 -22  -2  299.56   10.08
   2 -22  -2  275.87   10.12
  -2 -22   2  336.34   10.09
  -2  22   2  315.89   10.18
   2 -22   2  314.12   12.86
  -2 -22  -4  195.04   10.48
   2 -22  -4  218.47   13.79
   2 -22   4  232.02   13.26
  -2  22   4  243.04   12.58
  -2 -22   4  220.21    9.75
   2  22   4  256.10   13.15
   2 -22  -6  133.55   13.35
   2  22   6  168.28   13.03
   2 -22   6  138.25    9.69
  -2 -22  -6  138.44   13.63
  -2  22   6  143.70    9.61
  -2 -22  -8  175.67   15.41
   2  22   8  201.79   14.68
   2 -22   8  203.07   14.15
   2 -22  -8  184.53   15.16
  -2  22   8  193.72   10.78
   2  22  10   38.29   11.21
   2 -22  10   34.52   11.43
  -2 -22 -10   39.36   11.83
  -2  22  10   43.41   11.32
   2 -22 -10   58.36   16.50
   4 -22   0   34.38   11.95
  -4  22   0   24.10    8.30
  -4 -22   0   23.11   11.63
   4 -22   2  532.01   11.28
   4 -22  -2  610.23   14.44
  -4  22   2  560.80   11.15
  -4 -22  -2  632.18   12.12
  -4 -22   2  573.95   11.11
  -4 -22  -4  202.10   10.23
   4 -22  -4  178.44    9.60
  -4  22   4  193.42   10.05
   4 -22   4  197.59    9.97
  -4 -22  -6  313.82   15.00
   4 -22  -6  313.97   14.15
   4 -22   6  353.89   14.40
  -4  22   6  360.40   13.92
  -4  22   8   88.11   14.73
  -4 -22  -8   86.80   11.20
   4 -22   8  102.30   10.40
   4 -22  -8   97.78   14.76
   4 -22 -10   46.29   16.56
  -4 -22 -10   35.83   12.32
  -4  22  10   36.47   11.47
   6 -22   0  288.19   13.08
  -6 -22   0  287.20    9.98
  -6  22   0  292.29   10.04
   6 -22   2   60.03   12.85
  -6  22  -2   45.92    9.00
   6 -22  -2   47.70    8.89
  -6 -22  -2   52.43    9.04
  -6  22   2   55.17   12.40
   6 -22  -4  183.28    9.89
  -6 -22  -4  224.07   14.11
   6 -22   4  188.63   10.28
  -6  22   4  188.12    9.66
   6 -22   6    6.61   13.09
  -6  22   6  -14.50   13.10
   6 -22  -6   17.51    9.33
  -6 -22  -6   -0.11    9.68
   6 -22   8  164.00   14.92
  -6  22   8  169.78   10.95
  -6 -22  -8  163.42   16.34
   6 -22  -8  180.26   15.25
  -8 -22   0  437.82   10.93
   8 -22   0  405.25   13.84
  -8  22   0  436.11   10.89
   8 -22   2   77.18    9.10
  -8  22  -2  124.34   13.25
  -8 -22  -2   98.48    9.75
   8 -22  -2   98.90    9.34
  -8  22   2   87.07    9.02
  -8  22   4   38.52   12.71
   8 -22  -4   47.54   12.60
   8 -22   4   40.32    9.13
  -8 -22  -4   44.76   12.92
  -8  22   6  325.57   14.50
   8 -22   6  267.54   14.93
  -8 -22  -6  311.94   15.90
   8 -22  -6  290.32   11.06
  -8  22   8   86.73   10.75
  -8 -22  -8   87.15   16.67
   8 -22   8   96.57   10.80
   8 -22  -8  102.81   15.19
 -10  22   0   14.23   12.52
  10 -22   0   21.80    9.19
 -10  22   2   10.44    8.81
  10 -22  -2   23.02    8.71
 -10  22  -2   30.71    9.18
 -10 -22  -2   18.56    8.97
  10 -22   2   29.84   12.57
 -10  22   4  515.74   11.47
  10 -22  -4  545.71   11.59
  10 -22   4  484.58   12.23
 -10 -22  -4  567.81   15.90
  10 -22  -6   46.21   13.85
 -10  22   6   22.76   10.26
 -10 -22  -6   26.77   10.62
  10 -22   6   22.32   14.16
 -10 -22  -8   66.62   17.29
 -10  22   8  104.24   15.86
  10 -22   8   80.81   15.79
  10 -22  -8   65.82   11.10
  12 -22   0  107.90   12.97
 -12  22   0  109.93    9.71
  12 -22   2   88.77    9.65
 -12  22   2   81.93   14.15
  12 -22  -2   86.30    9.96
 -12 -22  -2   98.62   10.03
 -12  22  -2  109.26    9.99
 -12  22   4   43.95   13.46
 -12  22  -4   39.42   14.17
  12 -22  -4   27.91    9.47
 -12 -22  -4   34.79   13.99
  12 -22   4   36.05    9.63
 -12  22   6  106.56   11.03
 -12 -22  -6   97.71   11.73
  12 -22  -6   95.68   10.26
  14 -22   0  365.79   11.69
 -14  22   0  344.14   15.27
 -14  22   2  338.09   15.56
  14 -22   2  332.39   11.63
 -14 -22  -2  333.98   15.45
 -14  22  -2  365.54   15.98
  14 -22  -2  320.10   11.13
 -14  22   4   36.52   10.00
  14 -22  -4   33.93    9.95
  14 -22   4   22.26   14.35
 -14  22  -4   46.86   15.09
 -14 -22  -4   34.73   14.51
 -14 -22  -6  111.86   17.70
 -14  22   6   99.76   11.60
  14 -22   6  111.84   15.97
  14 -22  -6  109.12   11.50
  16 -22   0   20.63   10.79
 -16  22   0    4.58   10.62
 -16  22   2   82.26   10.75
  16 -22  -2   71.00   15.01
  16 -22   2   89.48   15.16
 -16  22  -2   89.55   15.84
 -16  22   4   22.53   15.45
 -16  22  -4    2.91   16.25
  16 -22   4    4.44   11.01
  16 -22  -4   10.78   10.82
 -16 -22  -4    7.72   11.15
   1 -23  -1  203.31   12.65
  -1  23   1  196.97   12.28
  -1 -23   1  193.23   12.65
   1 -23   1  206.35    9.41
  -1 -23  -1  174.01    9.48
  -1 -23  -3  131.16   13.08
   1 -23  -3  121.24   12.80
   1  23   3   91.04   12.29
  -1  23   3   97.43   12.12
  -1 -23   3   87.87    8.83
   1 -23   3  105.46   12.08
  -1 -23   5  106.91   12.53
  -1 -23  -5   98.54    9.58
   1  23   5  102.77    9.32
   1 -23   5  115.05    9.15
  -1  23   5   95.23   12.67
   1 -23  -5  101.40   13.35
  -1 -23  -7  288.61   15.48
   1 -23  -7  302.01   15.16
  -1 -23   7  330.85   10.87
   1  23   7  332.59   11.47
   1 -23   7  333.37   14.52
  -1  23   7  337.69   14.16
  -1 -23   9   57.80   10.76
   1 -23   9   48.12   10.61
   1  23   9   60.24   14.94
  -1  23   9   52.99   10.78
  -1 -23  -9   59.61   15.64
   1 -23  -9   56.03   11.18
   3 -23   1  865.58   12.78
   3 -23  -1  794.93   12.54
  -3  23   1  906.79   12.75
  -3 -23   1  883.87   15.25
  -3 -23  -1  856.93   15.29
  -3 -23  -3  198.24   13.29
   3 -23  -3  214.93   12.92
  -3 -23   3  236.90    9.66
  -3  23   3  210.49   12.85
   3 -23   3  226.94   13.36
  -3 -23  -5   27.97    9.52
   3 -23   5   28.18    8.75
  -3  23   5   35.33   12.26
   3 -23  -5   30.20    9.22
   3 -23  -7  185.84   10.34
   3  23   7  194.63   14.37
   3 -23   7  183.48   14.10
  -3  23   7  189.59   14.04
  -3 -23  -7  174.01   11.27
   3 -23  -9  140.50   16.40
   3  23   9  128.25   15.31
  -3 -23  -9  163.03   16.42
   3 -23   9  128.00   11.27
  -3  23   9  144.69   15.47
   5 -23   1  325.51   10.16
   5 -23  -1  366.59   13.56
  -5 -23   1  354.72   13.38
  -5  23  -1  389.22   13.27
  -5  23   1  345.54   13.17
  -5 -23  -1  347.51   11.01
   5 -23   3   95.54    9.33
   5 -23  -3  108.13   12.87
  -5  23   3   90.77    8.79
  -5 -23  -3   99.04    9.52
   5 -23   5  502.71   14.84
   5 -23  -5  513.39   11.61
  -5 -23  -5  531.76   15.55
  -5  23   5  508.48   11.65
  -5  23   7  230.29   14.10
   5 -23  -7  233.35   14.45
  -5 -23  -7  210.39   15.55
   5 -23   7  201.69   10.72
   5 -23  -9   16.88   15.67
  -5 -23  -9   25.04   16.44
   5 -23   9    0.09   15.05
  -5  23   9    9.27   15.34
   7 -23   1  130.05   12.85
   7 -23  -1  145.72    9.62
  -7  23  -1  156.93    9.27
  -7 -23  -1  152.93   13.05
  -7  23   1  158.94   12.87
   7 -23   3  362.26   13.83
  -7 -23  -3  385.34   14.53
  -7  23   3  351.69   10.46
   7 -23  -3  375.04   13.71
  -7  23   5  370.95   14.33
   7 -23   5  366.03   14.78
  -7 -23  -5  355.60   15.30
   7 -23  -5  340.02   10.82
  -7  23   7  194.22   11.02
   7 -23   7  183.88   11.21
  -7 -23  -7  164.86   15.88
   7 -23  -7  169.60   10.77
  -7  23   9   17.16   11.19
   7 -23   9    9.75   11.12
  -7 -23  -9    6.17   16.60
   7 -23  -9    6.87   11.17
  -9 -23  -1  425.04   14.38
   9 -23   1  377.46   14.05
  -9  23  -1  426.50   14.34
  -9  23   1  396.34   10.73
   9 -23  -1  402.32   13.83
  -9  23   3   28.53    9.23
   9 -23  -3   29.75    9.09
   9 -23   3   53.85    9.27
  -9  23  -3   24.90    8.86
  -9 -23  -3   34.33   12.91
  -9  23   5   15.52   13.01
  -9 -23  -5  -11.94    9.62
   9 -23   5    5.89   13.56
   9 -23  -5   -4.18    9.13
  -9 -23  -7  109.21   16.14
  -9  23   7  132.89   14.98
   9 -23  -7   98.02   14.91
  11 -23  -1   34.69    8.87
 -11 -23  -1   37.39   12.68
 -11  23  -1   48.49   13.03
  11 -23   1   11.35    9.29
 -11  23   1   20.43    9.45
 -11  23   3  132.31   13.55
  11 -23  -3  144.63    9.47
 -11  23  -3  150.83   14.31
 -11 -23  -3  157.16   10.57
  11 -23   3  167.16   13.53
 -11 -23  -5   75.39   14.64
 -11  23   5   63.69    9.67
  11 -23   5   55.08   10.43
  11 -23  -5   70.15    9.69
 -11  23   7   43.83   10.75
  11 -23  -7   48.77   10.66
 -11 -23  -7   27.08   16.43
  11 -23   7   38.88   15.68
  13 -23   1   14.09    9.32
  13 -23  -1    8.78    9.48
 -13  23  -1   15.28    9.45
 -13  23   1   12.72    9.97
  13 -23   3  227.63   11.07
 -13  23   3  243.76   14.38
 -13  23  -3  205.23   11.58
 -13 -23  -3  200.08   11.29
  13 -23  -3  196.69   10.88
  13 -23   5  160.54   11.77
 -13  23   5  165.46   11.04
  13 -23  -5  178.06   10.45
 -13 -23  -5  169.01   16.32
 -15  23   1  187.53   11.08
  15 -23   1  190.92   15.44
  15 -23  -1  213.33   14.92
 -15  23  -1  197.49   11.58
 -15  23   3   41.38   10.50
  15 -23  -3   41.14   14.46
  15 -23   3   25.57   11.03
 -15 -23  -3   36.07   15.17
 -15  23  -3   45.72   15.21
 -15  23   5   25.38   11.64
  15 -23   5   15.05   15.50
  15 -23  -5   26.57   11.01
 -15 -23  -5   19.08   16.66
  17 -23   1   92.63   11.71
 -17  23   1   92.81   16.06
  17 -23  -1  118.42   15.69
 -17  23  -1  110.57   16.28
   0 -24   0  316.66   10.00
   0 -24  -2   -5.04    8.42
   0  24   2  -11.76    8.18
   0 -24   2   -0.53    8.06
   0 -24  -4  392.24   14.46
   0  24   4  375.30   11.02
   0 -24   4  344.44   10.53
   0 -24   6    2.07   12.32
   0  24   6   -0.51   12.96
   0 -24  -6   -7.15    9.62
   0 -24  -8  184.17   15.62
   0 -24   8  238.76   14.97
   0  24   8  203.95   15.12
   2 -24   0  325.20   10.09
  -2 -24   0  327.17   10.20
  -2 -24  -2  510.36   11.33
   2 -24  -2  491.09   11.07
  -2  24   2  568.08   13.96
  -2 -24   2  543.54   14.19
   2 -24   2  551.15   14.01
  -2 -24  -4  442.96   11.29
   2 -24  -4  460.73   11.51
  -2 -24   4  469.36   10.86
  -2  24   4  487.33   14.44
   2 -24   4  475.93   10.99
   2 -24  -6  133.46   13.31
  -2 -24   6  125.46    9.47
   2  24   6  126.00   13.43
  -2 -24  -6  129.09   10.52
   2 -24   6  118.75    9.77
  -2  24   6  124.94    9.84
  -2 -24  -8  167.35   15.20
   2 -24  -8  167.32   15.30
  -2 -24   8  181.69   11.01
   2  24   8  165.31   11.00
   2 -24   8  167.82   11.20
  -2  24   8  166.19   11.05
   4 -24   0  282.92   13.53
  -4  24   0  325.34   10.14
  -4 -24   0  309.82   10.09
   4 -24   2   42.00   12.84
   4 -24  -2   26.23    8.76
  -4 -24   2   44.05    8.56
  -4  24   2   45.02    8.56
  -4 -24  -2   29.49    9.09
  -4 -24  -4  263.78   13.91
   4 -24  -4  271.76   13.86
  -4  24   4  255.37   10.21
   4 -24   4  254.86   10.17
   4 -24  -6    6.13   13.17
  -4 -24  -6   -3.26   13.52
  -4  24   6   10.99    9.10
   4 -24   6    9.21   12.79
  -4 -24  -8   23.90   15.23
   4 -24   8   16.26   10.04
   4 -24  -8   40.35   14.88
  -4  24   8    8.51   10.08
   6 -24   0  127.26    9.65
  -6 -24   0  153.94    9.27
  -6  24   0  142.41   12.44
   6 -24   2   69.77   13.01
  -6 -24   2   67.37    9.04
  -6  24  -2   56.16    9.21
   6 -24  -2   61.21   12.29
  -6  24   2   85.01   12.25
  -6 -24  -2   72.44   12.55
  -6 -24  -4   25.10   12.62
   6 -24   4    8.72    8.87
  -6  24   4   13.39    8.92
   6 -24  -4   13.88    8.73
   6 -24   6  308.94   11.36
   6 -24  -6  275.73   10.99
  -6 -24  -6  287.41   15.47
  -6  24   6  299.72   11.03
  -6  24   8    0.28   10.13
   6 -24   8   -7.45   10.41
   6 -24  -8   15.04   15.26
  -6 -24  -8   -6.89   15.64
  -8 -24   0  690.06   12.18
   8 -24   0  605.35   12.15
  -8  24   0  648.56   12.38
   8 -24   2  410.02   11.07
  -8  24  -2  458.32   11.25
  -8 -24  -2  460.89   14.44
  -8  24   2  416.17   10.84
   8 -24  -2  427.53   14.19
  -8 -24  -4  180.63   14.23
   8 -24  -4  168.09   13.15
   8 -24   4  176.24   10.28
  -8  24   4  193.66    9.89
  -8  24   6  295.94   11.26
   8 -24   6  298.18   11.70
  -8 -24  -6  304.35   16.21
   8 -24  -6  321.59   11.41
  -8  24   8    8.46   10.66
   8 -24  -8   17.69   14.91
  -8 -24  -8    6.32   11.66
 -10  24   0   31.05   12.99
  10 -24   0   39.72   12.91
  10 -24  -2  194.08    9.86
 -10  24  -2  207.63   10.61
  10 -24   2  176.35   10.41
 -10 -24  -2  195.95   10.37
 -10  24   2  200.99   10.70
 -10  24   4   30.80    9.69
  10 -24  -4   26.57    9.33
  10 -24   4   50.38   13.58
 -10 -24  -4   33.37   13.89
 -10  24   6  138.32   11.06
 -10 -24  -6  132.36   11.90
  10 -24   6  126.72   10.61
  10 -24  -6  160.46   14.69
  12 -24   0  128.41   13.87
 -12  24   0  126.27   10.35
 -12  24   2   10.43   13.55
  12 -24  -2   37.90    9.44
 -12 -24  -2   19.72    9.73
 -12  24  -2   21.49    9.95
  12 -24   2   28.07    9.79
 -12  24   4  306.86   10.89
  12 -24  -4  337.26   11.12
  12 -24   4  280.51   11.70
 -12 -24  -4  343.79   16.24
 -12  24   6   15.09   10.51
  12 -24  -6   19.10   10.83
 -12 -24  -6   30.35   16.59
  12 -24   6   31.78   10.60
  14 -24   0   10.10   10.04
 -14  24   0    5.49   10.29
 -14  24   2  190.10   14.93
  14 -24   2  185.59   15.08
 -14 -24  -2  190.14   15.18
  14 -24  -2  180.83   11.00
 -14  24  -2  178.64   15.70
  14 -24  -4   25.17   10.16
 -14  24   4   30.73   10.28
  14 -24   4   42.05   14.87
 -14  24  -4   39.01   11.18
 -14 -24  -4   40.13   10.65
  16 -24   0   40.47   10.85
 -16  24   0   50.93   11.02
 -16  24   2    8.93   11.08
  16 -24  -2   15.63   15.13
 -16 -24  -2   19.15   15.52
  16 -24   2    0.78   14.98
 -16  24  -2   22.88   15.65
  -1 -25  -1  312.86   10.04
   1 -25  -1  300.09   10.32
  -1 -25   1  328.69   10.34
   1 -25   1  328.69   10.18
  -1 -25  -3  252.97   10.34
   1 -25  -3  253.95   13.89
  -1  25   3  298.73   13.53
  -1 -25   3  315.16   13.21
   1 -25   3  296.73   10.02
  -1 -25  -5  119.98    9.81
   1  25   5  124.85   12.89
  -1  25   5  118.08    9.53
   1 -25  -5  130.41    9.87
   1 -25   5  122.72   13.11
  -1 -25   5  127.52   13.10
  -1 -25  -7   51.57   14.34
   1 -25  -7   42.08   10.25
  -1 -25   7   36.49    9.58
   1  25   7   51.53    9.55
   1 -25   7   47.04    9.74
  -1  25   7   48.57   13.59
  -1 -25   9   81.44   15.10
   1  25   9   89.91   15.25
   1 -25   9   70.80   15.54
  -1  25   9   67.59   11.31
  -1 -25  -9   84.01   16.50
   1 -25  -9   68.23   11.81
   3 -25   1  132.32    9.69
   3 -25  -1  154.40    9.44
  -3  25   1  147.44    9.42
  -3 -25   1  150.24    9.71
  -3 -25  -1  164.60    9.54
  -3 -25  -3  334.41   10.98
   3 -25  -3  312.96   10.37
  -3 -25   3  339.22   13.36
  -3  25   3  317.55   13.59
   3 -25   3  347.10   13.87
  -3 -25   5  234.29   10.32
  -3 -25  -5  224.71   10.66
  -3  25   5  241.95   13.42
   3 -25  -5  236.72   10.14
   3 -25   5  219.02   13.67
   3 -25  -7  139.11   10.94
   3 -25   7  170.28   14.64
  -3  25   7  161.93   10.65
  -3 -25  -7  141.70   11.35
   3 -25  -9   17.74   16.26
  -3 -25  -9   11.08   16.51
   3 -25   9   21.70   10.75
  -3  25   9   24.76   15.41
   5 -25   1  134.87   12.92
   5 -25  -1  106.25   12.93
  -5 -25   1  118.23   12.51
  -5  25   1  126.87   12.61
  -5 -25  -1  108.60   12.41
  -5  25  -1  120.09    9.46
  -5 -25  -3   65.34    9.32
   5 -25   3   48.66   12.56
  -5 -25   3   63.44   12.34
   5 -25  -3   56.67    8.86
  -5  25   3   66.06    8.80
   5 -25   5  168.05   13.18
   5 -25  -5  159.75    9.81
  -5 -25  -5  152.41   10.19
  -5  25   5  152.85   13.58
   5 -25  -7   22.60   14.67
  -5 -25  -7   23.76   10.35
  -5  25   7   36.12   10.00
   5 -25   7   12.08    9.99
   5 -25  -9   71.93   11.98
  -5 -25  -9   61.20   17.60
  -5  25   9   65.67   16.15
   5 -25   9   61.69   15.90
   7 -25   1  381.10   10.63
  -7 -25   1  450.64   13.66
  -7  25  -1  410.12   10.73
   7 -25  -1  381.56   13.95
  -7 -25  -1  413.15   11.07
  -7  25   1  451.39   14.10
   7 -25   3   51.88   13.15
  -7  25   3   42.45   12.46
   7 -25  -3   43.39    9.27
  -7 -25  -3   58.03    9.36
   7 -25   5  102.66   10.04
  -7 -25  -5   77.87   10.41
   7 -25  -5   76.84    9.68
  -7  25   5   78.45    9.52
  -7  25   7  141.43   14.54
   7 -25   7  122.81   15.01
  -7 -25  -7  116.71   11.74
   7 -25  -7  134.67   11.00
   9 -25   1   18.25    9.16
  -9 -25  -1   35.71   12.70
  -9  25  -1   14.82   12.77
  -9  25   1   21.32    8.98
   9 -25  -1   19.42    8.76
   9 -25  -3  171.09   13.14
   9 -25   3  155.84    9.94
  -9 -25  -3  159.28   10.38
  -9  25   3  152.15   13.50
  -9  25   5  173.17   10.88
  -9 -25  -5  155.26   15.22
   9 -25   5  164.38   14.69
   9 -25  -5  158.80   10.68
  -9  25   7  114.72   15.51
   9 -25  -7  107.28   15.30
   9 -25   7   99.71   15.19
  -9 -25  -7   90.81   16.29
  11 -25  -1   44.06    9.62
 -11 -25  -1   45.83   13.27
 -11  25  -1   58.85   13.60
 -11  25   1   49.02   13.53
  11 -25   1   65.42   13.40
  11 -25  -3   50.22    9.68
 -11  25  -3   70.89   10.13
  11 -25   3   49.74   10.01
 -11 -25  -3   48.37   14.20
 -11  25   3   59.59    9.75
 -11  25   5  155.33   14.97
 -11 -25  -5  145.55   15.81
  11 -25   5  122.12   15.25
  11 -25  -5  130.83   10.66
 -11  25   7   19.43   15.76
  11 -25  -7   15.28   11.33
 -11 -25  -7   10.65   12.24
  13 -25   1  475.65   12.19
  13 -25  -1  413.61   11.84
 -13 -25  -1  531.93   12.41
 -13  25  -1  503.11   12.90
 -13  25   1  500.01   12.62
  13 -25   3   25.95   10.17
 -13  25   3   33.75   14.55
  13 -25  -3   11.18   10.23
 -13  25  -3   23.02   14.48
 -13 -25  -3   23.52   10.46
 -13 -25  -5   19.73   15.73
  13 -25  -5    8.78   10.61
 -13  25   5    9.44   15.23
  13 -25   5   16.49   10.79
  15 -25   1   21.37   15.09
  15 -25  -1   30.81   10.36
 -15  25  -1   30.71   10.87
 -15  25   1   35.14   10.72
 -15  25   3   83.53   11.10
  15 -25  -3   88.21   15.54
  15 -25   3   73.13   11.46
 -15  25  -3   69.80   16.46
 -15 -25  -3   87.74   15.91
   0 -26   0   10.92    8.63
   0 -26  -2  174.91   12.96
   0 -26   2  158.00    9.24
   0 -26  -4   -8.73   12.66
   0  26   4    7.81   12.58
   0 -26   4    7.86   12.08
   0  26   6  333.20   11.39
   0 -26   6  366.08   14.16
   0 -26  -6  301.85   11.16
   0 -26  -8   -5.15   15.29
   0  26   8   -7.78   10.18
   0 -26   8    4.84   14.82
   2 -26   0  839.63   15.46
  -2 -26   0  888.31   12.56
  -2 -26  -2   48.58   12.73
   2 -26  -2   40.09    8.74
  -2  26   2   23.78    8.46
  -2 -26   2   39.22    8.79
   2 -26   2   25.11   12.34
  -2 -26  -4   -3.04    8.74
   2 -26  -4    3.86    8.91
  -2 -26   4    6.10    8.54
  -2  26   4    7.01   12.37
   2 -26   4    4.37    8.95
   2  26   6   76.57    9.59
  -2 -26   6   83.11   13.21
  -2 -26  -6   62.87   14.65
  -2  26   6   75.37   10.02
   2 -26   6   66.85   13.22
   2 -26  -6   80.70   10.46
  -2 -26  -8   62.43   15.57
   2  26   8   47.53   10.77
   2 -26  -8   62.66   15.54
  -2 -26   8   54.04   10.88
   2 -26   8   52.76   15.20
  -2  26   8   52.44   10.70
   4 -26   0  618.59   14.61
  -4  26   0  701.25   14.79
  -4 -26   0  691.45   14.73
   4 -26   2  407.25   10.68
   4 -26  -2  370.85   10.44
  -4 -26   2  407.14   10.70
  -4  26   2  443.79   14.01
  -4 -26  -2  371.54   10.68
   4 -26   4  433.09   14.37
  -4 -26  -4  420.36   11.53
  -4 -26   4  460.84   13.98
   4 -26  -4  406.64   10.99
  -4  26   4  461.65   10.89
   4 -26  -6  199.28   14.25
  -4 -26  -6  176.79   11.04
  -4  26   6  190.42   10.38
   4 -26   6  188.55   14.38
  -4 -26  -8   60.52   11.54
   4 -26  -8   84.82   15.61
  -4  26   8   47.36   10.74
   4 -26   8   61.75   14.72
   6 -26   0  572.24   11.46
  -6  26   0  618.84   11.50
  -6 -26   0  651.06   15.23
   6 -26   2   38.76    8.76
  -6 -26   2   46.80    8.53
   6 -26  -2   42.75    8.88
  -6  26   2   43.25   12.26
  -6 -26  -2   45.18    8.75
  -6 -26  -4  342.97   11.35
   6 -26   4  366.82   14.45
  -6  26   4  353.84   10.63
   6 -26  -4  349.75   14.47
   6 -26   6   38.49   13.84
   6 -26  -6   37.87   14.40
  -6 -26  -6   41.25   14.66
  -6  26   6   36.93    9.96
  -6 -26  -8   40.82   16.48
   6 -26   8   29.29   15.31
  -6  26   8   53.45   15.71
   6 -26  -8   58.35   15.87
  -8 -26   0   -0.51    8.80
   8 -26   0    2.78   12.68
  -8  26   0   -0.42   12.82
   8 -26   2  181.64    9.85
  -8  26  -2  217.70   13.61
  -8 -26  -2  205.14   10.40
  -8  26   2  204.87   10.02
   8 -26  -2  197.18    9.82
  -8 -26  -4   50.00   13.89
   8 -26  -4   42.89    9.43
   8 -26   4   29.36   10.17
  -8  26   4   30.40    9.67
   8 -26   6   42.68   10.36
  -8 -26  -6   52.51   15.21
   8 -26  -6   39.28   10.48
  -8  26   6   61.36   10.31
  -8  26   8   32.16   16.01
   8 -26  -8   44.85   16.09
   8 -26   8   43.10   15.99
  -8 -26  -8   25.58   12.08
 -10 -26   0  471.70   14.55
 -10  26   0  438.28   15.47
  10 -26   0  413.84   11.32
  10 -26  -2   60.74   13.14
 -10  26  -2   77.10   13.54
  10 -26   2   40.89   13.42
 -10 -26  -2   67.13    9.80
 -10  26   2   54.06    9.60
  10 -26  -4   45.59    9.79
  10 -26   4   54.18   10.29
 -10 -26  -4   43.61   10.30
 -10  26   4   64.31    9.80
 -10  26   6   52.45   14.89
 -10 -26  -6   51.11   15.78
  10 -26   6   38.40   15.15
  10 -26  -6   35.73   10.12
  12 -26   0   -5.67   10.07
 -12 -26   0    1.37    9.77
 -12  26   0    3.26   10.17
  12 -26  -2   79.19   13.83
 -12  26  -2  107.87   14.78
 -12 -26  -2   86.47   10.49
 -12  26   2   82.09   10.47
  12 -26   2   80.87   14.28
 -12  26   4   50.30   10.36
  12 -26  -4   57.36   10.48
  12 -26   4   56.38   14.73
 -12 -26  -4   55.28   11.02
 -12  26   6   54.77   16.17
  12 -26  -6   66.76   15.80
 -12 -26  -6   64.36   16.96
  12 -26   6   83.41   16.28
  14 -26   0   91.72   10.84
 -14  26   0  107.00   11.25
  14 -26   2  241.98   11.39
  14 -26  -2  229.37   11.30
 -14 -26  -2  268.36   16.15
 -14  26  -2  265.49   12.09
 -14  26   2  248.81   11.54
 -14  26   4   56.81   11.05
  14 -26   4   44.82   15.39
 -14 -26  -4   50.09   16.73
  14 -26  -4   42.76   11.12
  16 -26   0   -1.19   11.30
 -16  26   0   25.96   11.36
  -1 -27  -1  298.98   13.44
   1 -27  -1  285.82   13.44
  -1 -27   1  256.35    9.95
   1 -27   1  250.16    9.99
  -1 -27  -3  450.69   11.23
   1 -27  -3  433.43   14.03
  -1  27   3  414.00   10.60
  -1 -27   3  409.22   10.54
   1 -27   3  410.10   10.93
   1  27   5  127.82    9.69
  -1 -27  -5   94.14   13.82
  -1  27   5  100.04    9.44
  -1 -27   5  121.60    9.65
   1 -27  -5  101.66   13.54
   1 -27   5  119.87   10.10
   1 -27  -7  191.25   11.51
   1  27   7  233.80   14.95
  -1 -27   7  222.63   14.70
  -1  27   7  245.66   15.06
   1 -27   7  216.41   14.98
  -1 -27  -7  175.37   11.37
   3 -27   1  298.99   13.37
   3 -27  -1  300.38   13.39
  -3  27   1  331.55   13.24
  -3 -27   1  333.00   13.52
  -3 -27  -1  299.97   10.24
   3 -27   3  282.32   14.11
  -3 -27  -3  261.51   10.74
   3 -27  -3  242.20   10.09
  -3  27   3  311.92   10.35
  -3 -27   3  319.12   13.36
  -3 -27  -5   10.97    9.80
  -3  27   5   27.87   13.37
  -3 -27   5   18.16    9.09
   3 -27  -5   13.23   13.98
   3 -27   5    7.94   12.86
   3 -27  -7   60.77   14.97
  -3 -27   7   51.87   14.37
  -3  27   7   58.34   10.50
   3 -27   7   51.21   10.38
  -3 -27  -7   74.76   15.05
   5 -27   1   22.00    8.57
   5 -27  -1   19.95   12.19
  -5  27   1   16.21    8.63
  -5 -27   1   34.79   11.84
  -5 -27  -1   21.18    8.66
  -5 -27  -3  157.11   13.62
   5 -27   3  134.63    9.70
  -5 -27   3  134.83   12.94
   5 -27  -3  131.55    9.91
  -5  27   3  153.55    9.74
   5 -27  -5  141.67   13.65
   5 -27   5  123.79   14.06
  -5 -27  -5  111.34   10.49
  -5 -27   5  147.44    9.74
  -5  27   5  137.15   13.49
   5 -27   7   29.69   10.26
   5 -27  -7   19.50   10.69
  -5 -27  -7   28.21   15.71
  -5  27   7   40.13   10.42
   7 -27   1   59.12    9.11
  -7  27  -1   60.47   12.75
  -7 -27   1   54.66   12.73
   7 -27  -1   42.47   12.64
  -7  27   1   49.19   12.72
  -7 -27  -1   58.31    9.37
   7 -27   3   45.13    9.42
  -7 -27   3   40.42    8.96
  -7  27   3   35.56   12.97
   7 -27  -3   35.85    9.14
  -7 -27  -3   32.86    9.55
   7 -27   5  282.73   15.15
   7 -27  -5  268.58   14.99
  -7 -27  -5  276.72   15.15
  -7  27   5  283.78   11.19
   7 -27   7   17.59   10.29
   7 -27  -7   31.70   10.89
  -7 -27  -7   31.16   15.39
  -7  27   7   32.83   14.88
  -9 -27   1  535.55   11.74
   9 -27   1  502.57   14.96
  -9  27  -1  489.96   11.70
  -9 -27  -1  543.95   14.99
  -9  27   1  519.34   12.40
   9 -27  -1  511.16   15.48
   9 -27  -3   16.51    9.86
   9 -27   3   40.53   13.42
  -9  27   3   54.83   13.45
  -9 -27  -3   36.13   13.72
  -9 -27  -5   22.22   14.63
   9 -27   5   22.13   14.12
   9 -27  -5   23.38   14.36
  -9  27   5   18.67   10.35
   9 -27   7    6.00   16.04
  -9 -27  -7    3.74   11.49
  -9  27   7   18.08   11.50
   9 -27  -7    8.81   15.57
  11 -27  -1  194.67   14.04
 -11 -27  -1  228.97   14.73
 -11  27  -1  185.92   10.63
 -11  27   1  215.25   14.60
  11 -27   1  200.46   10.45
  11 -27  -3   39.07    9.99
 -11  27  -3   32.09   14.49
  11 -27   3   11.67   14.05
 -11 -27  -3   52.87   14.13
 -11  27   3   33.26    9.69
 -11  27   5   68.59   15.15
 -11 -27  -5   54.35   15.62
  11 -27   5   62.93   10.69
  11 -27  -5   66.69   14.88
  13 -27   1   51.88   14.58
  13 -27  -1   35.66   10.48
 -13 -27  -1   52.83   10.38
 -13  27  -1   36.80   10.65
 -13  27   1   44.11   11.02
  13 -27   3  123.91   15.45
 -13  27  -3  148.15   11.58
  13 -27  -3  108.45   15.13
 -13 -27  -3  141.07   15.79
 -13  27   3  108.61   11.14
  15 -27   1   96.18   15.66
 -15 -27  -1   72.92   15.43
  15 -27  -1   53.88   11.63
 -15  27  -1   88.86   11.61
 -15  27   1   57.97   11.93
   0 -28   0  462.61   10.81
   0 -28  -2    5.61    8.40
   0 -28   2    3.58   11.73
   0 -28  -4  153.45   13.35
   0  28   4  152.95    9.56
   0 -28   4  136.70    9.62
   0  28   6    8.11    9.69
   0 -28   6   -4.09    9.24
   0 -28  -6   -5.14   10.24
   0 -28  -8  128.72   16.48
   0  28   8  120.86   11.51
   0 -28   8  133.44   11.61
   2 -28   0  352.81   10.25
  -2 -28   0  390.95   13.52
   2 -28   2  280.18   13.12
  -2 -28  -2  244.58   13.38
   2 -28  -2  257.33   13.58
  -2  28   2  294.59   13.33
  -2 -28   2  257.00   10.06
  -2 -28  -4   46.80   13.33
   2 -28  -4   42.06   13.48
  -2  28   4   58.87   12.98
  -2 -28   4   58.77   12.52
   2 -28   4   51.08    9.67
  -2 -28   6  140.44   13.94
  -2 -28  -6  104.07   10.74
  -2  28   6  123.67   10.25
   2 -28   6  109.08   10.20
   2 -28  -6   84.58   14.74
  -2 -28  -8   98.55   11.93
   2 -28  -8  117.08   16.21
  -2 -28   8  129.50   15.70
  -2  28   8  120.55   11.41
   2 -28   8  105.09   11.30
   4 -28   0  177.26    9.62
  -4  28   0  177.37    9.57
  -4 -28   0  167.56    9.45
   4 -28   2    8.82    8.84
   4 -28  -2   16.53    8.71
  -4  28   2   -1.26   12.62
  -4 -28   2   -5.85   12.01
  -4 -28  -2   14.54    9.14
   4 -28   4  256.00   13.71
  -4 -28  -4  216.22   14.30
  -4 -28   4  231.77   13.52
  -4  28   4  199.44   10.30
   4 -28  -4  191.31   10.31
   4 -28  -6   14.07    9.97
  -4 -28  -6   20.69   10.35
  -4 -28   6   19.67   13.77
  -4  28   6   26.10    9.79
   4 -28   6   32.63   13.73
  -4 -28  -8   44.22   11.75
  -4 -28   8   57.60   15.59
   4 -28  -8   38.33   16.08
  -4  28   8   43.03   10.98
   4 -28   8   36.41   15.91
   6 -28   0    5.46    8.76
  -6  28   0   11.89    8.94
  -6 -28   0   11.14    8.70
   6 -28   2  199.28   10.39
  -6 -28   2  197.30    9.75
   6 -28  -2  178.77    9.83
  -6  28   2  216.96   13.29
  -6 -28  -2  172.49    9.96
  -6 -28  -4   43.49   14.02
   6 -28   4   28.95    9.35
  -6 -28   4   41.86   12.96
  -6  28   4   42.82   13.41
   6 -28  -4   28.81    9.51
   6 -28   6  121.13   14.61
   6 -28  -6  153.86   14.65
  -6 -28  -6  164.16   15.80
  -6  28   6  138.28   15.20
   8 -28   0   59.20    9.72
  -8  28   0   82.34   13.73
  -8 -28   0   65.91   13.00
   8 -28   2  167.41   10.11
  -8  28  -2  193.36   10.76
  -8 -28   2  203.98    9.85
  -8  28   2  175.58    9.96
  -8 -28  -2  180.47   14.16
   8 -28  -2  171.61   13.49
  -8 -28  -4  119.14   10.67
   8 -28  -4  114.08    9.92
   8 -28   4  112.36   10.39
  -8  28   4  133.03   10.06
   8 -28   6   66.50   15.17
  -8 -28  -6   76.38   15.77
   8 -28  -6   78.70   14.82
  -8  28   6   56.93   10.73
 -10 -28   0   81.71   13.96
 -10  28   0   79.68   14.51
  10 -28   0   68.62   13.89
  10 -28  -2  122.84   10.11
 -10  28  -2  141.61   10.62
  10 -28   2   93.14   14.46
 -10 -28  -2  123.73   14.48
 -10  28   2  116.46   10.05
  10 -28  -4   11.14   13.75
  10 -28   4   -1.37   10.15
 -10  28   4   -6.55   14.12
 -10 -28  -4    6.97   10.30
 -10 -28  -6   71.17   16.93
  10 -28   6   54.56   15.72
  10 -28  -6   84.68   11.33
 -10  28   6   84.09   16.21
  12 -28   0  109.51   14.82
 -12 -28   0  117.82   10.60
 -12  28   0  125.95   10.97
  12 -28  -2   46.42   10.04
 -12  28  -2   52.53   10.77
 -12 -28  -2   59.02   15.13
 -12  28   2   50.86   10.63
  12 -28   2   62.67   10.44
  12 -28  -4   78.68   14.88
  12 -28   4   50.93   11.39
 -12  28   4   50.21   11.12
 -12 -28  -4   62.79   15.86
  14 -28   0   -8.80   15.36
 -14 -28   0   12.93   15.34
 -14  28   0   20.47   15.65
  14 -28   2  127.94   15.95
  14 -28  -2  114.01   11.23
 -14  28  -2  134.51   11.99
 -14 -28  -2  120.91   11.86
 -14  28   2  121.67   11.80
   1 -29   1   66.50    9.16
  -1 -29  -1   83.00   12.71
   1 -29  -1   68.98    8.99
  -1 -29   1   77.76   12.49
  -1 -29  -3   50.49   13.30
   1 -29  -3   50.62    9.18
  -1  29   3   39.75   12.81
  -1 -29   3   56.76   13.01
   1 -29   3   44.11    9.35
  -1 -29  -5   87.35   14.08
  -1  29   5   85.22    9.86
   1 -29  -5   53.98   13.59
  -1 -29   5   78.15    9.46
   1 -29   5   91.75   14.12
   1 -29  -7   37.93   15.46
   1  29   7   54.81   10.77
  -1  29   7   54.68   10.55
  -1 -29   7   52.50   14.66
   1 -29   7   60.90   10.60
  -1 -29  -7   25.91   15.66
   3 -29   1   56.59    9.07
   3 -29  -1   77.59   12.64
  -3  29   1   61.32    9.12
  -3 -29   1   55.35    9.16
  -3 -29  -1   63.10    9.14
   3 -29   3  126.09   13.26
  -3 -29  -3  134.95   13.49
   3 -29  -3  127.09    9.75
  -3  29   3  135.18   10.29
  -3 -29   3  128.50    9.16
  -3 -29  -5  200.37   10.91
  -3 -29   5  226.71   14.59
  -3  29   5  228.85   14.70
   3 -29  -5  214.90   11.04
   3 -29   5  195.18   14.52
   3 -29  -7   60.40   11.40
  -3 -29   7  102.42   10.95
  -3  29   7   69.99   11.26
  -3 -29  -7   71.08   15.66
   3 -29   7   70.08   10.33
   5 -29   1   39.97    9.27
   5 -29  -1   46.41   12.99
  -5  29   1   55.42    9.19
  -5 -29   1   60.68    8.99
  -5 -29  -1   45.24    9.29
  -5 -29  -3  325.68   14.57
   5 -29   3  308.88   14.19
  -5 -29   3  316.43   10.26
  -5  29   3  315.48   10.59
   5 -29  -3  307.05   14.12
   5 -29   5  146.84   10.78
  -5 -29  -5  185.58   15.18
  -5 -29   5  167.41   10.10
  -5  29   5  158.89   14.62
   5 -29  -5  174.65   10.83
   5 -29   7   26.08   14.74
   5 -29  -7   32.73   10.71
  -5 -29   7   18.42   14.87
  -5 -29  -7   40.33   16.07
  -5  29   7   44.93   11.16
   7 -29   1  128.55   14.22
  -7  29  -1  128.12    9.88
   7 -29  -1  151.05   13.22
  -7  29   1  119.30    9.90
  -7 -29   1  170.31   13.41
  -7 -29  -1  139.19   13.91
   7 -29   3  261.85   10.82
  -7 -29   3  282.71   10.62
  -7  29   3  280.16   14.17
   7 -29  -3  238.25   10.62
  -7 -29  -3  276.90   11.21
   7 -29  -5   37.41   10.59
   7 -29   5   36.87   10.35
  -7 -29  -5   37.53   10.86
  -7  29   5    9.05   10.53
   7 -29   7   27.75   15.75
   7 -29  -7   52.85   16.00
  -7 -29  -7   27.97   17.00
  -7  29   7   15.85   11.20
  -9 -29   1   56.81   10.18
  -9  29  -1   63.11   10.19
   9 -29   1   39.08   13.65
  -9  29   1   43.49    9.82
  -9 -29  -1   61.51    9.59
   9 -29  -1   72.12    9.67
   9 -29  -3   65.41    9.88
   9 -29   3   71.72   14.13
  -9  29   3   67.23   13.65
  -9 -29  -3   51.08   14.49
  -9 -29  -5  147.55   11.93
   9 -29  -5  137.05   10.86
   9 -29   5  151.08   11.50
  -9  29   5  183.86   11.43
  11 -29  -1   63.39   10.69
 -11 -29   1   68.63   14.36
 -11  29  -1   60.78   10.30
 -11 -29  -1   70.34   10.39
 -11  29   1   95.12   15.11
  11 -29   1   72.21   10.13
  11 -29  -3   38.36   13.95
  11 -29   3   31.58   14.54
 -11  29   3   18.18   10.02
 -11 -29  -3   23.58   14.87
 -11 -29  -5   10.65   11.46
  11 -29   5   -1.47   11.21
  11 -29  -5   10.70   10.51
 -11  29   5    5.30   11.54
  13 -29   1  109.33   11.10
  13 -29  -1  140.87   15.53
 -13 -29   1  125.57   11.11
 -13 -29  -1  120.75   11.08
 -13  29  -1  136.64   16.15
 -13  29   1  115.82   11.36
  13 -29  -3   36.87   10.78
 -13  29  -3   28.10   16.07
 -13 -29  -3   28.34   11.47
 -13  29   3   19.99   11.06
  13 -29   3   29.72   11.51
   0 -30   0   11.30    8.76
   0 -30  -2 1046.26   16.77
   0 -30   2  967.24   12.96
   0 -30  -4    7.62   12.98
   0 -30   4    1.10   13.24
   0  30   6  515.51   16.08
   0 -30   6  452.19   15.79
   0 -30  -6  410.54   16.29
   2 -30   0   59.67   12.80
  -2 -30   0   50.36   13.03
   2 -30   2  127.18   13.94
  -2 -30  -2  142.77   10.01
   2 -30  -2  131.64   10.26
  -2  30   2  136.39    9.51
  -2 -30   2  118.32    9.44
  -2 -30  -4  162.14   14.51
   2 -30  -4  169.22   14.21
  -2  30   4  192.39   10.38
  -2 -30   4  181.65   10.33
   2 -30   4  181.85   13.96
  -2  30   6   21.61   10.05
  -2 -30  -6   28.14   10.71
  -2 -30   6   20.25   10.47
   2 -30   6   33.54   14.40
   2 -30  -6   31.23   10.36
   4 -30   0   42.61   12.23
  -4 -30   0   33.64   13.34
  -4 -30  -2  129.97   10.43
   4 -30   2  138.01   13.36
   4 -30  -2  125.40    9.54
  -4  30   2  144.94    9.42
  -4 -30   2  133.77    9.25
   4 -30   4   65.24   13.90
  -4 -30  -4   43.74   10.28
  -4 -30   4   34.34    9.33
  -4  30   4   39.14    9.38
   4 -30  -4   30.81   14.18
   4 -30   6  101.64   14.73
   4 -30  -6  109.68   14.83
  -4 -30  -6  100.96   11.63
  -4 -30   6  108.45   11.04
  -4  30   6  109.76   10.77
   6 -30   0   22.56    9.28
  -6  30   0   23.43   12.76
  -6 -30   0   14.78    8.84
   6 -30   2   38.95   13.30
   6 -30  -2   43.37    9.43
  -6  30   2   54.43    9.58
  -6 -30   2   35.04   13.18
  -6 -30  -2   35.35   13.45
  -6 -30  -4  302.28   15.27
   6 -30   4  291.40   11.32
  -6 -30   4  300.07   14.14
  -6  30   4  301.71   11.18
   6 -30  -4  256.45   11.15
   6 -30   6    6.33   10.27
   6 -30  -6   10.40   10.50
  -6 -30  -6   17.36   14.88
  -6 -30   6    4.36   10.12
  -6  30   6    3.50   15.12
   8 -30   0    4.76    9.88
  -8  30   0   27.75    9.87
  -8 -30   0   38.37   12.94
   8 -30   2  120.34   10.42
  -8 -30   2  141.98   10.62
  -8  30   2  140.03    9.81
   8 -30  -2  126.71   10.05
  -8 -30  -2  162.53   10.40
  -8 -30  -4   72.16   10.75
   8 -30  -4   71.66   10.49
   8 -30   4   54.18   14.62
  -8 -30   4   49.02   13.89
  -8  30   4   55.92   10.50
   8 -30   6   30.71   10.73
  -8 -30  -6   27.82   11.16
   8 -30  -6   11.79   10.79
  -8  30   6   18.94   15.46
 -10  30   0  535.03   12.69
 -10 -30   0  535.65   16.19
  10 -30   0  479.16   12.27
  10 -30  -2   22.85    9.81
 -10  30  -2   40.87   14.81
 -10 -30   2   35.13   13.79
  10 -30   2   27.84   10.46
 -10  30   2   42.87   10.79
 -10 -30  -2   45.27   10.38
 -10 -30  -4    3.33   10.69
  10 -30  -4    8.57   10.26
  10 -30   4   14.93   10.53
 -10  30   4   14.78   15.04
  12 -30   0   15.26   10.55
 -12 -30   0   11.78   10.67
 -12  30   0   12.74   15.82
  12 -30  -2  112.72   11.14
 -12 -30   2  124.45   11.17
 -12  30  -2  133.30   11.91
 -12 -30  -2  139.52   15.64
 -12  30   2  125.72   11.33
  12 -30   2  106.59   15.90
   1 -31   1  133.62    9.67
  -1 -31  -1  167.46   13.84
   1 -31  -1  152.74   13.24
  -1 -31   1  140.57   13.10
  -1 -31  -3  104.74   10.42
   1 -31  -3   95.09   10.09
  -1 -31   3  101.78    9.60
   1 -31   3  102.85   13.44
  -1 -31  -5  116.12   14.75
  -1  31   5  136.84   14.60
   1 -31  -5   97.23   14.97
  -1 -31   5  126.05   14.35
   1 -31   5  114.33   10.65
   1 -31  -7  106.51   11.75
  -1  31   7  130.16   11.44
  -1 -31   7  119.37   11.37
   1 -31   7  142.04   15.80
  -1 -31  -7  114.04   11.58
   3 -31   1  193.19    9.94
   3 -31  -1  171.05    9.78
  -3 -31   1  201.71   13.52
  -3 -31  -1  172.61    9.88
   3 -31   3   64.71    9.64
  -3 -31  -3   75.96   10.11
   3 -31  -3   59.53   10.21
  -3  31   3   74.34   13.64
  -3 -31   3   70.27    9.59
  -3 -31  -5   18.24   10.44
  -3  31   5   13.89    9.90
  -3 -31   5   17.28   13.70
   3 -31  -5   18.62   10.00
   3 -31   5   13.58   10.21
   3 -31  -7    6.69   16.21
  -3 -31   7   33.02   11.05
  -3  31   7   28.86   11.15
  -3 -31  -7   19.34   11.60
   3 -31   7   11.65   15.65
   5 -31   1   31.15   13.42
   5 -31  -1   25.62   13.19
  -5  31   1   14.30   12.94
  -5 -31   1   26.37   12.99
  -5 -31  -1   28.94   13.28
  -5 -31  -3  144.04   14.23
   5 -31   3  138.83   10.53
  -5  31   3  172.40   10.59
  -5 -31   3  151.41   10.08
   5 -31  -3  139.35   13.97
   5 -31   5  108.64   11.05
  -5 -31  -5  117.26   11.39
  -5 -31   5  149.61   14.80
  -5  31   5  111.81   15.20
   5 -31  -5  102.26   11.08
   7 -31   1   23.39   13.78
  -7  31   1   11.38    9.53
   7 -31  -1    6.28   13.45
  -7 -31   1   12.17    9.11
  -7 -31  -1   16.53    9.83
  -7 -31  -3  121.30   11.03
   7 -31   3  132.57   14.77
  -7 -31   3  142.64   14.63
  -7  31   3  151.48   14.35
   7 -31  -3  128.07   10.69
   7 -31  -5   66.45   15.15
   7 -31   5   73.15   14.93
  -7 -31  -5   75.68   15.58
  -7 -31   5   63.69   14.75
  -7  31   5   54.73   10.91
  -9  31  -1  104.53   14.64
   9 -31   1  112.75   14.49
  -9 -31   1   92.48   10.44
  -9  31   1   98.61   10.60
  -9 -31  -1  109.24   10.73
   9 -31  -1   89.25   10.53
   9 -31  -3   28.36   10.01
   9 -31   3   24.75   10.11
  -9 -31   3   19.97   14.36
  -9  31   3   25.22   14.04
  -9 -31  -3   17.12   10.47
  -9 -31  -5   19.68   16.12
   9 -31  -5   30.61   15.43
   9 -31   5   31.74   10.87
  -9  31   5   44.94   11.38
  11 -31  -1  118.92   15.28
 -11 -31   1  127.89   15.65
 -11  31  -1  126.61   15.67
 -11  31   1  113.89   11.16
 -11 -31  -1  140.02   11.72
  11 -31   1  107.12   15.23
  11 -31  -3    5.21   11.02
 -11 -31   3   19.63   10.66
  11 -31   3   13.28   11.01
 -11  31   3    4.26   10.78
 -11 -31  -3   16.93   10.81
   0 -32   0    2.33    9.25
   0 -32  -2   -0.88    9.59
   0 -32   2   -3.70    9.27
   0 -32  -4  148.71   10.67
   0 -32   4  174.89   10.83
   0  32   6    1.50   10.73
   0 -32   6    3.91   10.42
   0 -32  -6    3.68   15.51
   2 -32   0   42.14   12.81
  -2 -32   0   32.88    9.30
   2 -32   2  204.55   14.01
  -2 -32  -2  209.01   10.31
   2 -32  -2  217.39   10.59
  -2 -32   2  217.84   13.82
  -2 -32  -4    7.22   10.14
  -2  32   4    9.35   14.04
   2 -32  -4   19.24   14.17
  -2 -32   4    8.09    9.57
   2 -32   4   12.11   13.78
  -2  32   6   91.00   10.93
  -2 -32  -6   64.57   11.23
  -2 -32   6   80.82   11.07
   2 -32   6   85.11   15.29
   2 -32  -6   81.03   11.16
   4 -32   0   -2.23    9.53
  -4 -32   0    5.68    9.42
  -4 -32  -2   -4.88    9.80
   4 -32   2  -11.78    9.93
   4 -32  -2    4.79   13.22
  -4  32   2   -1.23   13.33
  -4 -32   2   -6.28    9.20
   4 -32   4  312.20   15.20
  -4 -32  -4  314.97   16.01
  -4  32   4  353.78   15.50
  -4 -32   4  361.99   11.37
   4 -32  -4  321.71   15.33
   4 -32   6   15.52   15.47
   4 -32  -6   17.27   15.46
  -4 -32  -6    7.89   11.29
  -4 -32   6   12.71   10.66
  -4  32   6   -0.33   10.86
   6 -32   0   15.67   13.32
  -6  32   0    8.16    9.51
  -6 -32   0   -6.90    9.74
   6 -32   2  395.91   11.86
  -6  32   2  437.83   11.53
   6 -32  -2  364.95   11.27
  -6 -32   2  408.75   11.15
  -6 -32  -2  419.56   15.71
  -6 -32  -4    7.33   10.54
   6 -32   4   12.06   14.47
  -6 -32   4    7.92   14.08
  -6  32   4   -1.93   10.35
   6 -32  -4   10.58   14.58
   6 -32   6   79.44   11.49
   6 -32  -6   93.68   11.37
  -6 -32  -6  109.87   12.29
  -6 -32   6   75.49   16.08
  -6  32   6   99.27   16.26
  -8  32   0   89.40   10.91
   8 -32   0  101.67   14.20
  -8 -32   0   72.25   10.35
   8 -32   2    7.98   10.21
  -8 -32   2   -7.39   10.01
  -8  32   2   12.31    9.76
   8 -32  -2   -0.08    9.91
  -8 -32  -2   17.98   14.80
   8 -32  -4  107.45   15.64
  -8 -32  -4  101.19   11.64
   8 -32   4  126.45   11.43
  -8 -32   4  126.07   11.25
  -8  32   4  135.35   11.47
 -10  32   0   11.42   10.49
 -10 -32   0   -2.90   10.71
  10 -32   0    8.82   10.23
  10 -32  -2  105.68   15.34
 -10 -32   2  109.41   11.19
  10 -32   2   82.14   11.61
 -10  32   2   96.32   11.06
 -10 -32  -2  111.04   15.83
  12 -32   0  184.89   12.01
 -12  32   0  213.34   16.93
 -12 -32   0  207.59   16.53
   1 -33   1  323.81   10.76
  -1 -33  -1  327.51   11.62
   1 -33  -1  357.08   14.73
  -1 -33   1  312.80   10.64
  -1 -33  -3   37.41   14.43
   1 -33  -3   21.28   14.05
  -1 -33   3   36.77   13.35
   1 -33   3   29.28   13.98
  -1  33   5  138.82   11.34
  -1 -33  -5  114.66   11.72
   1 -33  -5  135.41   15.33
  -1 -33   5  158.28   11.08
   1 -33   5  160.48   11.04
  -3 -33  -1  108.47   14.37
   3 -33   1  141.21   13.73
   3 -33  -1  122.23   13.59
  -3 -33   1  128.66   10.28
   3 -33   3   50.30   10.18
  -3 -33  -3   61.58   10.37
   3 -33  -3   68.94   14.25
  -3  33   3   81.64    9.94
  -3 -33   3   42.02   13.86
   3 -33   5   29.94   10.46
  -3 -33  -5   50.18   15.34
  -3  33   5   31.20   11.12
  -3 -33   5   41.92   10.60
   3 -33  -5   41.58   10.97
   5 -33   1   39.53    9.80
   5 -33  -1   23.51    9.66
  -5  33   1   49.74    9.57
  -5 -33   1   31.64    9.47
  -5 -33  -1   33.25   10.09
  -5 -33  -3  185.71   15.29
   5 -33   3  187.27   11.24
  -5  33   3  216.05   15.59
   5 -33  -3  183.18   14.60
  -5 -33   3  202.48   10.57
   5 -33   5   34.91   10.92
  -5 -33  -5   60.13   15.76
  -5  33   5   37.67   10.87
  -5 -33   5   38.27   14.38
   5 -33  -5   39.38   11.05
   7 -33   1   30.52   10.37
  -7  33   1   26.59   14.11
   7 -33  -1   29.69   14.35
  -7 -33   1   24.67   10.23
  -7 -33  -1   26.43   14.16
  -7 -33  -3  150.88   11.37
   7 -33   3  141.46   10.97
  -7  33   3  167.50   11.09
  -7 -33   3  168.35   14.97
   7 -33  -3  130.35   15.49
   7 -33  -5   23.71   15.63
   7 -33   5    9.59   11.16
  -7 -33   5   -6.19   10.79
  -7  33   5    8.11   11.25
  -9  33  -1  112.02   11.59
   9 -33   1  107.47   15.63
  -9  33   1  117.80   15.32
  -9 -33   1  102.17   11.16
   9 -33  -1   94.52   11.12
  -9 -33  -1  120.51   15.25
   9 -33  -3   20.92   11.13
   9 -33   3   11.02   11.17
  -9 -33   3   19.81   15.00
  -9  33   3   46.85   15.56
  -9 -33  -3    6.77   11.12
  11 -33  -1  170.51   16.29
 -11  33  -1  184.08   12.27
 -11 -33   1  150.39   12.19
 -11  33   1  175.79   12.02
 -11 -33  -1  168.10   16.66
  11 -33   1  176.84   16.32
   0 -34   0    7.06    9.54
   0 -34  -2  174.27   14.67
   0 -34   2  153.57   10.35
   0 -34  -4   -2.82   10.62
   0 -34   4   -2.49   10.47
  -2 -34   0  313.40   11.28
   2 -34   0  321.98   11.03
   2 -34   2   49.56   13.90
  -2 -34  -2   24.84   10.29
   2 -34  -2   26.44   14.02
  -2 -34   2   21.63    9.84
   2 -34   4   73.69   15.15
  -2 -34  -4   61.90   14.89
  -2  34   4   79.40   11.04
   2 -34  -4   62.65   10.81
  -2 -34   4   60.93   10.27
   4 -34   0  -11.72   13.46
  -4 -34   0   -5.65   10.02
  -4 -34  -2  143.09   10.65
   4 -34   2  148.47   10.99
   4 -34  -2  159.73   11.00
  -4  34   2  195.81   10.64
  -4 -34   2  161.80   10.65
   4 -34   4   36.24   15.06
  -4 -34  -4   32.08   11.23
  -4  34   4   60.03   15.50
  -4 -34   4   47.09   14.73
   4 -34  -4   39.79   15.27
   6 -34   0   14.18    9.66
  -6 -34   0   31.79   10.40
  -6 -34  -2   -4.72   10.53
   6 -34   2    8.57   14.76
  -6  34   2   14.07   14.02
   6 -34  -2    2.57   10.19
  -6 -34   2   12.20    9.85
  -6 -34  -4  127.82   11.75
   6 -34   4  141.37   11.50
  -6  34   4  141.58   11.52
  -6 -34   4  120.91   11.47
   6 -34  -4  122.79   16.03
  -8  34   0   33.88   10.60
   8 -34   0   41.16   14.77
  -8 -34   0   23.58   14.61
   8 -34   2  130.23   15.64
  -8  34   2  131.60   15.54
  -8 -34   2  109.50   11.33
   8 -34  -2  126.45   10.80
  -8 -34  -2  105.59   11.67
 -10  34   0  322.52   17.39
 -10 -34   0  280.16   12.53
  10 -34   0  256.87   12.51
  -1 -35   1   32.60    9.74
   1 -35   1   13.36    9.74
  -1 -35  -1   23.53   10.36
   1 -35  -1   21.81    9.74
   1 -35   3   31.85   10.36
  -1 -35  -3   16.19   10.69
   1 -35  -3   30.54   10.45
  -1 -35   3   17.00   14.55
  -1 -35  -5   27.73   11.60
   1 -35  -5   41.93   15.79
  -1 -35   5   33.17   15.77
   1 -35   5   44.18   15.29
  -3 -35  -1   65.18   14.55
   3 -35   1   59.98   10.11
   3 -35  -1   60.20   10.52
  -3 -35   1   55.93   10.13
   3 -35   3   97.95   11.08
  -3 -35  -3  107.39   10.62
   3 -35  -3   94.28   10.90
  -3 -35   3   66.51   10.88
   5 -35   1  106.70   14.43
   5 -35  -1   62.37   14.49
  -5 -35   1   83.82   14.29
  -5 -35  -1   75.38   10.70
  -5 -35  -3  144.54   16.17
   5 -35   3  149.50   11.49
  -5  35   3  157.02   11.74
   5 -35  -3  125.18   11.45
  -5 -35   3  158.26   15.43
   7 -35   1  159.57   11.09
  -7  35   1  165.40   11.50
   7 -35  -1  143.64   15.36
  -7 -35   1  175.43   15.43
  -7 -35  -1  150.70   11.47
  -7 -35  -3   49.95   16.07
   7 -35   3   80.44   15.90
  -7  35   3   87.23   11.13
  -7 -35   3   77.99   10.83
   7 -35  -3   50.18   11.56
   0 -36   0  658.60   13.31
   0 -36   2    5.08   10.06
   0 -36  -2    3.89   14.85
   0 -36  -4   33.54   16.03
   0 -36   4   22.79   15.33
  -2 -36   0  183.20   10.98
   2 -36   0  206.04   10.83
   2 -36   2   85.16   15.12
  -2 -36  -2   82.41   11.08
   2 -36  -2   76.32   10.53
  -2 -36   2  112.86   14.51
   2 -36   4   42.28   11.16
  -2 -36  -4   36.86   11.41
   2 -36  -4   32.61   11.12
  -2 -36   4   55.94   15.36
   4 -36   0   64.95   11.06
  -4 -36   0   79.14   14.73
  -4 -36  -2    5.42   10.53
   4 -36   2    5.18   10.61
   4 -36  -2    3.15   10.80
  -4 -36   2   -6.13   10.06
   6 -36   0   16.77   15.31
  -6 -36   0   22.40   10.90
  -6 -36  -2  142.77   11.96
   6 -36   2  155.28   11.90
  -6  36   2  183.23   11.81
   6 -36  -2  140.57   11.65
  -6 -36   2  190.94   15.84
  -1 -37   1  109.33   10.96
   1 -37   1  125.30   10.81
  -1 -37  -1  135.65   11.40
   1 -37  -1  137.79   11.10
   1 -37   3   51.00   11.04
  -1 -37  -3   58.03   11.36
   1 -37  -3   58.53   16.12
  -1 -37   3   37.04   11.11
  -3 -37  -1   28.41   15.49
   3 -37   1   36.94   10.55
   3 -37  -1   25.76   10.27
  -3 -37   1   26.50   15.36
  -5 -37  -1   20.89   10.98
   5 -37   1   27.71   11.01
   5 -37  -1   32.60   10.54
  -5 -37   1   32.07   11.40
   0 -38   0    8.76   10.85
  -2 -38   0  113.26   11.53
   2 -38   0  103.98   10.94
   0   0   0    0.00    0.00
_computing_structure_solution     'SHELXT 2014/5 (Sheldrick, 2014)'
;
_shelx_hkl_checksum     33108
_shelx_res_file
;
TITL COMPOUND_3
    C:\Users\Liebing\Kristallographie\Liebing\li0135\li0135_a.res
    created by SHELXL-2018/3 at 09:53:17 on 19-Oct-2018
CELL  0.71073 17.67010 30.98090 10.14520 90.00000 90.00000 90.00000
ZERR 8  0.00100  0.00190  0.00050  0.00000  0.00000  0.00000
LATT -4
SYMM -X, -Y, Z
SYMM -X+1/4, Y+1/4, Z+1/4
SYMM X+3/4, -Y+3/4, Z+1/4
SFAC C H CL N MN
UNIT 192 320 16 32 8
TEMP -120
PLAN 30
FMAP 2
OMIT -6 52
L.S. 15
SIZE 0.33 0.24 0.10
EQIV $1 1-x, 1-y, z
EQIV $2 0.5-x, 1-y, 0.5+z
EQIV $3 0.75-x, 0.25+y, 0.75+z
DFIX 0.88 N2 H1
BOND $H
HTAB N2 Cl
HTAB C8 Cl_$1
HTAB C5 Cl_$2
HTAB C10 Cl_$2
HTAB C4 Cl_$3
CONF
ACTA
WGHT    0.029500
FVAR       0.21500
C1    1    0.368817    0.549286    0.490414    11.00000    0.02696    0.02100 =
         0.02666   -0.00208    0.00223    0.00432
C2    1    0.335497    0.580315    0.579319    11.00000    0.02333    0.02601 =
         0.03326   -0.00544    0.00139   -0.00013
C3    1    0.309131    0.607286    0.649373    11.00000    0.02407    0.03142 =
         0.03504   -0.00420    0.00050   -0.00111
C4    1    0.280741    0.639917    0.735612    11.00000    0.02986    0.03931 =
         0.03768   -0.01620    0.00191    0.00139
AFIX  13
H2    2    0.319053    0.653154    0.795855    11.00000   -1.20000
AFIX   0
C5    1    0.202056    0.637177    0.789885    11.00000    0.03716    0.05605 =
         0.05650   -0.01913    0.01727   -0.00057
AFIX  23
H4    2    0.170588    0.612238    0.763079    11.00000   -1.20000
H3    2    0.193744    0.647216    0.881390    11.00000   -1.20000
AFIX   0
C6    1    0.219265    0.669698    0.690010    11.00000    0.05357    0.05159 =
         0.05488   -0.01451    0.00090    0.02124
AFIX  23
H5    2    0.221801    0.700214    0.718620    11.00000   -1.20000
H6    2    0.198644    0.665236    0.600306    11.00000   -1.20000
AFIX   0
C7    1    0.489480    0.580973    0.531067    11.00000    0.02294    0.02930 =
         0.03956   -0.01237    0.00269    0.00191
AFIX  13
H7    2    0.459936    0.594392    0.604475    11.00000   -1.20000
AFIX   0
C8    1    0.509198    0.616074    0.432054    11.00000    0.04515    0.03150 =
         0.06831   -0.00532    0.00841   -0.00953
AFIX 137
H8    2    0.462550    0.629138    0.398310    11.00000   -1.50000
H9    2    0.537769    0.603441    0.358799    11.00000   -1.50000
H10   2    0.539979    0.638262    0.475250    11.00000   -1.50000
AFIX   0
C9    1    0.559843    0.560631    0.588775    11.00000    0.04125    0.04632 =
         0.06938   -0.02366   -0.01971    0.00744
AFIX 137
H11   2    0.545423    0.536465    0.645823    11.00000   -1.50000
H12   2    0.587472    0.582183    0.640576    11.00000   -1.50000
H13   2    0.592242    0.550058    0.517331    11.00000   -1.50000
AFIX   0
C10   1    0.240793    0.515347    0.466409    11.00000    0.02285    0.03254 =
         0.03723   -0.00289    0.00456    0.00007
AFIX  13
H14   2    0.231615    0.528595    0.554861    11.00000   -1.20000
AFIX   0
C11   1    0.189053    0.536434    0.369882    11.00000    0.03483    0.09911 =
         0.08510    0.04398    0.00501    0.01444
AFIX 137
H15   2    0.198631    0.567589    0.368767    11.00000   -1.50000
H16   2    0.136417    0.531090    0.395577    11.00000   -1.50000
H17   2    0.198092    0.524486    0.281836    11.00000   -1.50000
AFIX   0
C12   1    0.226196    0.467962    0.477071    11.00000    0.03964    0.03937 =
         0.09774    0.00476    0.00750   -0.00705
AFIX 137
H18   2    0.263622    0.454904    0.536161    11.00000   -1.50000
H19   2    0.230123    0.454725    0.389606    11.00000   -1.50000
H20   2    0.175270    0.463185    0.512437    11.00000   -1.50000
AFIX   0
CL    3    0.408890    0.469571    0.209033    11.00000    0.03448    0.04265 =
         0.03537   -0.01699   -0.00830    0.00877
N1    4    0.441869    0.547787    0.468235    11.00000    0.02312    0.02254 =
         0.02755   -0.00476    0.00007    0.00229
N2    4    0.320354    0.522258    0.431893    11.00000    0.02386    0.03462 =
         0.04021   -0.01826    0.00600   -0.00128
H1    2    0.338554    0.507087    0.370011    11.00000   -1.20000
MN    5    0.500000    0.500000    0.350795    10.50000    0.02285    0.02064 =
         0.02338    0.00000    0.00000    0.00479
HKLF 4
REM  COMPOUND_3
REM wR2 = 0.0543, GooF = S = 0.981, Restrained GooF = 0.981 for all data
REM R1 = 0.0261 for 2203 Fo > 4sig(Fo) and 0.0312 for all 2432 data
REM 148 parameters refined using 2 restraints
END
WGHT      0.0295      0.0000
REM Highest difference peak  0.171,  deepest hole -0.164,  1-sigma level  0.034
Q1    1   0.4498  0.4899  0.2474  11.00000  0.05    0.17
Q2    1   0.3527  0.5603  0.5504  11.00000  0.05    0.16
Q3    1   0.4585  0.5636  0.5012  11.00000  0.05    0.14
Q4    1   0.2476  0.6314  0.7798  11.00000  0.05    0.13
Q5    1   0.3454  0.5888  0.6487  11.00000  0.05    0.13
Q6    1   0.5015  0.6190  0.6758  11.00000  0.05    0.13
Q7    1   0.4597  0.5242  0.4124  11.00000  0.05    0.13
Q8    1   0.5217  0.4827  0.2851  11.00000  0.05    0.13
Q9    1   0.2868  0.5906  0.6170  11.00000  0.05    0.13
Q10   1   0.2534  0.4493  0.4326  11.00000  0.05    0.12
Q11   1   0.5519  0.5081  0.3547  11.00000  0.05    0.12
Q12   1   0.6463  0.5801  0.6076  11.00000  0.05    0.12
Q13   1   0.5390  0.5210  0.2936  11.00000  0.05    0.12
Q14   1   0.2756  0.4500  0.4809  11.00000  0.05    0.12
Q15   1   0.4493  0.5044  0.4604  11.00000  0.05    0.11
Q16   1   0.5275  0.5702  0.5473  11.00000  0.05    0.11
Q17   1   0.3983  0.4859  0.2777  11.00000  0.05    0.11
Q18   1   0.1882  0.5561  0.2999  11.00000  0.05    0.11
Q19   1   0.3063  0.6534  0.7649  11.00000  0.05    0.11
Q20   1   0.5015  0.5913  0.4736  11.00000  0.05    0.11
Q21   1   0.5253  0.5995  0.4814  11.00000  0.05    0.11
Q22   1   0.3617  0.5939  0.5954  11.00000  0.05    0.11
Q23   1   0.2623  0.6602  0.6787  11.00000  0.05    0.11
Q24   1   0.3134  0.5822  0.5774  11.00000  0.05    0.11
Q25   1   0.2369  0.6458  0.9048  11.00000  0.05    0.11
Q26   1   0.3983  0.6510  0.8618  11.00000  0.05    0.11
Q27   1   0.3605  0.4910  0.1490  11.00000  0.05    0.10
Q28   1   0.3989  0.5602  0.4449  11.00000  0.05    0.10
Q29   1   0.1823  0.4752  0.5701  11.00000  0.05    0.10
Q30   1   0.6352  0.5601  0.7189  11.00000  0.05    0.10
;
_shelx_res_checksum     95215
data_4
_audit_creation_method     'SHELXL-2018/3'
_chemical_name_systematic
;\
Dichloridobis(3-cyclopropyl-<i>N</i>,<i>N</i>'-diisopropyl\
prop-2-ynamidine)iron(II)
;
_chemical_name_common     ?
_chemical_formula_moiety     'C24 H40 Cl2 Fe N4'
_chemical_formula_sum     'C24 H40 Cl2 Fe N4'
_chemical_formula_iupac     '[Fe Cl2 (C12 H20 N2)2]'
_chemical_formula_weight     511.35
_chemical_melting_point     ?
_chemical_absolute_configuration     ad
_space_group_crystal_system     orthorhombic
_space_group_name_H-M_alt     'F d d 2'
_space_group_name_Hall     'F 2 -2d'
loop_
    _space_group_symop_operation_xyz
    'x, y, z'
    '-x, -y, z'
    '-x+1/4, y+1/4, z+1/4'
    'x+3/4, -y+3/4, z+1/4'
    'x, y+1/2, z+1/2'
    '-x, -y+1/2, z+1/2'
    '-x+1/4, y+3/4, z+3/4'
    'x+3/4, -y+5/4, z+3/4'
    'x+1/2, y, z+1/2'
    '-x+1/2, -y, z+1/2'
    '-x+3/4, y+1/4, z+3/4'
    'x+5/4, -y+3/4, z+3/4'
    'x+1/2, y+1/2, z'
    '-x+1/2, -y+1/2, z'
    '-x+3/4, y+3/4, z+1/4'
    'x+5/4, -y+5/4, z+1/4'
_cell_length_a     17.5703(9)
_cell_length_b     30.9167(12)
_cell_length_c     10.1110(6)
_cell_angle_alpha     90
_cell_angle_beta     90
_cell_angle_gamma     90
_cell_volume     5492.5(5)
_cell_formula_units_Z     8
_cell_measurement_reflns_used     5377
_cell_measurement_theta_min     2.416
_cell_measurement_theta_max     25.987
_cell_measurement_temperature     153(2)
_exptl_crystal_description     block
_exptl_crystal_colour     colorless
_exptl_crystal_size_max     0.270
_exptl_crystal_size_mid     0.250
_exptl_crystal_size_min     0.250
_exptl_crystal_density_diffrn     1.237
_exptl_crystal_density_meas     ?
_exptl_crystal_density_method     ?
_exptl_crystal_F_000     2176
_exptl_absorpt_coefficient_mu     0.761
_exptl_absorpt_correction_type     numerical
_exptl_absorpt_process_details
;
X-Area and X-Red (Stoe & Cie, 2002)
;
_exptl_absorpt_correction_T_min     0.8366
_exptl_absorpt_correction_T_max     0.8876
_diffrn_ambient_temperature     153(2)
_diffrn_source     'fine-focus sealed tube'
_diffrn_radiation_type     MoK\a
_diffrn_radiation_wavelength     0.71073
_diffrn_measurement_device_type     'Stoe IPDS 2T'
_diffrn_measurement_method     'area detector'
_diffrn_detector_area_resol_mean     6.67
_diffrn_reflns_number     5377
_diffrn_reflns_av_R_equivalents     0.0369
_diffrn_reflns_av_unetI/netI     0.0377
_diffrn_reflns_theta_min     2.416
_diffrn_reflns_theta_max     25.987
_diffrn_reflns_theta_full     25.242
_diffrn_measured_fraction_theta_max     0.999
_diffrn_measured_fraction_theta_full     0.999
_diffrn_reflns_limit_h_min     -20
_diffrn_reflns_limit_h_max     21
_diffrn_reflns_limit_k_min     -38
_diffrn_reflns_limit_k_max     36
_diffrn_reflns_limit_l_min     -10
_diffrn_reflns_limit_l_max     12
_refine_special_details     ?
_reflns_number_total     2495
_reflns_number_gt     2239
_reflns_threshold_expression     'I > 2\s(I)'
_refine_ls_structure_factor_coef     Fsqd
_refine_ls_matrix_type     full
_refine_ls_R_factor_all     0.0393
_refine_ls_R_factor_gt     0.0331
_refine_ls_wR_factor_gt     0.0722
_refine_ls_wR_factor_ref     0.0741
_refine_ls_goodness_of_fit_ref     1.014
_refine_ls_restrained_S_all     1.013
_refine_ls_number_reflns     2495
_refine_ls_number_parameters     148
_refine_ls_number_restraints     2
_refine_ls_hydrogen_treatment     mixed
_refine_ls_weighting_scheme     calc
_refine_ls_weighting_details
                      'w=1/[\s^2^(Fo^2^)+(0.0450P)^2^] where P=(Fo^2^+2Fc^2^)/3'
_atom_sites_solution_hydrogens     mixed
_atom_sites_solution_primary     dual
_atom_sites_solution_secondary     ?
_refine_ls_shift/su_max     0.000
_refine_ls_shift/su_mean     0.000
_refine_diff_density_max     0.212
_refine_diff_density_min     -0.423
_refine_ls_extinction_method     none
_refine_ls_extinction_coef     .
_refine_ls_abs_structure_details
;
Flack <i>x</i> determined using 846 quotients
[(<i>I</i>^+^)-(<i>I</i>^-^)]/[(<i>I</i>^+^)+(<i>I</i>^-^)]
(Parsons <i>et al.</i>,  2013).
;
_refine_ls_abs_structure_Flack     -0.03(3)
loop_
    _atom_type_symbol
    _atom_type_description
    _atom_type_scat_dispersion_real
    _atom_type_scat_dispersion_imag
    _atom_type_scat_source
    'C' 'C' 0.0033 0.0016
                         'International Tables Vol C Tables 4.2.6.8 and 6.1.1.4'
    'H' 'H' 0.0000 0.0000
                         'International Tables Vol C Tables 4.2.6.8 and 6.1.1.4'
    'Cl' 'Cl' 0.1484 0.1585
                         'International Tables Vol C Tables 4.2.6.8 and 6.1.1.4'
    'N' 'N' 0.0061 0.0033
                         'International Tables Vol C Tables 4.2.6.8 and 6.1.1.4'
    'Fe' 'Fe' 0.3463 0.8444
                         'International Tables Vol C Tables 4.2.6.8 and 6.1.1.4'
_computing_data_collection
;
X-Area (Stoe & Cie, 2002)
;
_computing_cell_refinement
;
X-Area (Stoe & Cie, 2002)
;
_computing_data_reduction
;
X-Area and X-Red (Stoe & Cie, 2002)
;
_computing_structure_solution
;
<i>SHELXT2014/5</i> (Sheldrick, 2015a)
;
_computing_structure_refinement
;
<i>SHELXL2018/3</i> (Sheldrick, 2015b)
;
_computing_molecular_graphics
;
Diamond (Brandenburg, 1999)
;
_computing_publication_material
;
publCIF (Westrip, 2010)
;
loop_
    _atom_site_type_symbol
    _atom_site_label
    _atom_site_fract_x
    _atom_site_fract_y
    _atom_site_fract_z
    _atom_site_U_iso_or_equiv
    _atom_site_adp_type
    _atom_site_calc_flag
    _atom_site_occupancy
    _atom_site_disorder_assembly
    _atom_site_disorder_group
    C C1 0.3709(2) 0.54820(11) 0.4918(4) 0.0256(7) Uani d 1 . .
    C C2 0.3378(2) 0.57953(11) 0.5794(4) 0.0295(8) Uani d 1 . .
    C C3 0.3110(2) 0.60671(12) 0.6491(4) 0.0311(8) Uani d 1 . .
    C C4 0.2823(2) 0.63943(13) 0.7355(4) 0.0370(9) Uani d 1 . .
    H H2 0.320708 0.652558 0.796514 0.044 Uiso calc 1 . .
    C C5 0.2031(3) 0.63654(17) 0.7896(5) 0.0516(12) Uani d 1 . .
    H H4 0.171514 0.611617 0.761998 0.062 Uiso calc 1 . .
    H H3 0.194600 0.646416 0.881537 0.062 Uiso calc 1 . .
    C C6 0.2208(3) 0.66945(15) 0.6897(5) 0.0506(12) Uani d 1 . .
    H H5 0.223392 0.699970 0.718986 0.061 Uiso calc 1 . .
    H H6 0.200305 0.665170 0.599444 0.061 Uiso calc 1 . .
    C C7 0.4920(2) 0.58015(12) 0.5319(4) 0.0309(8) Uani d 1 . .
    H H7 0.462208 0.593479 0.605717 0.037 Uiso calc 1 . .
    C C8 0.5106(3) 0.61521(13) 0.4324(6) 0.0506(12) Uani d 1 . .
    H H8 0.463312 0.628650 0.401441 0.076 Uiso calc 1 . .
    H H9 0.537663 0.602488 0.357185 0.076 Uiso calc 1 . .
    H H10 0.542756 0.637176 0.474331 0.076 Uiso calc 1 . .
    C C9 0.5635(2) 0.56028(15) 0.5897(6) 0.0531(13) Uani d 1 . .
    H H11 0.549567 0.536538 0.649137 0.080 Uiso calc 1 . .
    H H12 0.591635 0.582334 0.639198 0.080 Uiso calc 1 . .
    H H13 0.595472 0.549128 0.517965 0.080 Uiso calc 1 . .
    C C10 0.24171(19) 0.51490(12) 0.4677(4) 0.0313(8) Uani d 1 . .
    H H14 0.232841 0.527648 0.557256 0.038 Uiso calc 1 . .
    C C11 0.1912(3) 0.5375(2) 0.3711(7) 0.0717(17) Uani d 1 . .
    H H15 0.204279 0.568265 0.368259 0.108 Uiso calc 1 . .
    H H16 0.137983 0.534183 0.398571 0.108 Uiso calc 1 . .
    H H17 0.198034 0.524779 0.283094 0.108 Uiso calc 1 . .
    C C12 0.2255(3) 0.46742(15) 0.4745(7) 0.0597(14) Uani d 1 . .
    H H18 0.261781 0.453556 0.534649 0.090 Uiso calc 1 . .
    H H19 0.230443 0.454738 0.386081 0.090 Uiso calc 1 . .
    H H20 0.173590 0.462874 0.507208 0.090 Uiso calc 1 . .
    Cl Cl 0.41255(5) 0.47033(3) 0.20952(10) 0.0389(3) Uani d 1 . .
    N N1 0.44457(15) 0.54633(9) 0.4699(3) 0.0251(6) Uani d 1 . .
    N N2 0.32222(17) 0.52105(11) 0.4330(4) 0.0323(7) Uani d 1 . .
    H H1 0.341(2) 0.5058(13) 0.369(4) 0.039 Uiso d 1 . .
    Fe Fe 0.500000 0.500000 0.35458(7) 0.02332(17) Uani d 1 . .
loop_
    _atom_site_aniso_label
    _atom_site_aniso_U_11
    _atom_site_aniso_U_22
    _atom_site_aniso_U_33
    _atom_site_aniso_U_12
    _atom_site_aniso_U_13
    _atom_site_aniso_U_23
    C1 0.0283(17) 0.0242(16) 0.0243(19) 0.0046(15) 0.0015(14) -0.0018(14)
    C2 0.0241(17) 0.0299(18) 0.035(2) 0.0018(15) -0.0011(15) -0.0040(16)
    C3 0.0289(19) 0.0305(19) 0.034(2) -0.0010(17) 0.0009(16) -0.0044(16)
    C4 0.0326(19) 0.040(2) 0.038(2) 0.0020(17) 0.0027(17) -0.0109(18)
    C5 0.041(2) 0.062(3) 0.051(3) -0.001(2) 0.016(2) -0.020(2)
    C6 0.051(3) 0.053(3) 0.047(3) 0.021(2) 0.001(2) -0.013(2)
    C7 0.0254(19) 0.0298(19) 0.038(2) 0.0034(16) -0.0001(16) -0.0123(15)
    C8 0.048(3) 0.033(2) 0.071(3) -0.0063(19) 0.011(2) -0.005(2)
    C9 0.041(2) 0.051(2) 0.067(4) 0.008(2) -0.023(2) -0.024(3)
    C10 0.0236(17) 0.0345(18) 0.036(2) -0.0011(15) 0.0012(17) -0.0033(16)
    C11 0.037(2) 0.099(4) 0.080(4) 0.016(3) 0.001(3) 0.039(4)
    C12 0.039(2) 0.043(2) 0.097(5) -0.010(2) 0.002(3) 0.001(3)
    Cl 0.0359(5) 0.0484(5) 0.0324(5) 0.0061(4) -0.0068(4) -0.0161(4)
    N1 0.0225(13) 0.0273(14) 0.0257(16) 0.0020(12) 0.0005(12) -0.0032(13)
    N2 0.0243(15) 0.0359(16) 0.037(2) -0.0002(13) 0.0039(13) -0.0130(13)
    Fe 0.0243(3) 0.0243(3) 0.0214(3) 0.0044(3) 0.000 0.000
_geom_special_details
;
 All esds (except the esd in the dihedral angle between two l.s. planes)
 are estimated using the full covariance matrix.  The cell esds are taken
 into account individually in the estimation of esds in distances, angles
 and torsion angles; correlations between esds in cell parameters are only
 used when they are defined by crystal symmetry.  An approximate (isotropic)
 treatment of cell esds is used for estimating esds involving l.s. planes.
;
loop_
    _geom_bond_atom_site_label_1
    _geom_bond_atom_site_label_2
    _geom_bond_site_symmetry_2
    _geom_bond_distance
    _geom_bond_publ_flag
    C1 N1 . 1.315(4) ?
    C1 N2 . 1.337(5) ?
    C1 C2 . 1.435(5) ?
    C2 C3 . 1.193(5) ?
    C3 C4 . 1.429(5) ?
    C4 C5 . 1.497(6) ?
    C4 C6 . 1.498(6) ?
    C4 H2 . 1.0000 ?
    C5 C6 . 1.467(7) ?
    C5 H4 . 0.9900 ?
    C5 H3 . 0.9900 ?
    C6 H5 . 0.9900 ?
    C6 H6 . 0.9900 ?
    C7 N1 . 1.477(5) ?
    C7 C8 . 1.514(6) ?
    C7 C9 . 1.515(6) ?
    C7 H7 . 1.0000 ?
    C8 H8 . 0.9800 ?
    C8 H9 . 0.9800 ?
    C8 H10 . 0.9800 ?
    C9 H11 . 0.9800 ?
    C9 H12 . 0.9800 ?
    C9 H13 . 0.9800 ?
    C10 N2 . 1.470(4) ?
    C10 C11 . 1.493(6) ?
    C10 C12 . 1.497(6) ?
    C10 H14 . 1.0000 ?
    C11 H15 . 0.9800 ?
    C11 H16 . 0.9800 ?
    C11 H17 . 0.9800 ?
    C12 H18 . 0.9800 ?
    C12 H19 . 0.9800 ?
    C12 H20 . 0.9800 ?
    Cl Fe . 2.3139(10) ?
    N1 Fe . 2.088(3) ?
    N2 H1 . 0.87(2) ?
loop_
    _geom_angle_atom_site_label_1
    _geom_angle_atom_site_label_2
    _geom_angle_atom_site_label_3
    _geom_angle_site_symmetry_1
    _geom_angle_site_symmetry_3
    _geom_angle
    _geom_angle_publ_flag
    N1 C1 N2 . . 121.8(3) ?
    N1 C1 C2 . . 122.1(3) ?
    N2 C1 C2 . . 116.1(3) ?
    C3 C2 C1 . . 177.6(4) ?
    C2 C3 C4 . . 177.3(4) ?
    C3 C4 C5 . . 120.6(4) ?
    C3 C4 C6 . . 120.3(4) ?
    C5 C4 C6 . . 58.6(3) ?
    C3 C4 H2 . . 115.2 ?
    C5 C4 H2 . . 115.2 ?
    C6 C4 H2 . . 115.2 ?
    C6 C5 C4 . . 60.7(3) ?
    C6 C5 H4 . . 117.7 ?
    C4 C5 H4 . . 117.7 ?
    C6 C5 H3 . . 117.7 ?
    C4 C5 H3 . . 117.7 ?
    H4 C5 H3 . . 114.8 ?
    C5 C6 C4 . . 60.7(3) ?
    C5 C6 H5 . . 117.7 ?
    C4 C6 H5 . . 117.7 ?
    C5 C6 H6 . . 117.7 ?
    C4 C6 H6 . . 117.7 ?
    H5 C6 H6 . . 114.8 ?
    N1 C7 C8 . . 110.2(3) ?
    N1 C7 C9 . . 110.1(3) ?
    C8 C7 C9 . . 111.6(4) ?
    N1 C7 H7 . . 108.3 ?
    C8 C7 H7 . . 108.3 ?
    C9 C7 H7 . . 108.3 ?
    C7 C8 H8 . . 109.5 ?
    C7 C8 H9 . . 109.5 ?
    H8 C8 H9 . . 109.5 ?
    C7 C8 H10 . . 109.5 ?
    H8 C8 H10 . . 109.5 ?
    H9 C8 H10 . . 109.5 ?
    C7 C9 H11 . . 109.5 ?
    C7 C9 H12 . . 109.5 ?
    H11 C9 H12 . . 109.5 ?
    C7 C9 H13 . . 109.5 ?
    H11 C9 H13 . . 109.5 ?
    H12 C9 H13 . . 109.5 ?
    N2 C10 C11 . . 110.8(4) ?
    N2 C10 C12 . . 108.7(3) ?
    C11 C10 C12 . . 112.0(4) ?
    N2 C10 H14 . . 108.4 ?
    C11 C10 H14 . . 108.4 ?
    C12 C10 H14 . . 108.4 ?
    C10 C11 H15 . . 109.5 ?
    C10 C11 H16 . . 109.5 ?
    H15 C11 H16 . . 109.5 ?
    C10 C11 H17 . . 109.5 ?
    H15 C11 H17 . . 109.5 ?
    H16 C11 H17 . . 109.5 ?
    C10 C12 H18 . . 109.5 ?
    C10 C12 H19 . . 109.5 ?
    H18 C12 H19 . . 109.5 ?
    C10 C12 H20 . . 109.5 ?
    H18 C12 H20 . . 109.5 ?
    H19 C12 H20 . . 109.5 ?
    C1 N1 C7 . . 116.9(3) ?
    C1 N1 Fe . . 125.7(2) ?
    C7 N1 Fe . . 117.4(2) ?
    C1 N2 C10 . . 126.2(3) ?
    C1 N2 H1 . . 115(3) ?
    C10 N2 H1 . . 118(3) ?
    N1 Fe N1 2_665 . 112.13(17) ?
    N1 Fe Cl 2_665 . 113.06(9) ?
    N1 Fe Cl . . 108.42(8) ?
    N1 Fe Cl 2_665 2_665 108.42(8) ?
    N1 Fe Cl . 2_665 113.06(9) ?
    Cl Fe Cl . 2_665 101.32(6) ?
loop_
    _geom_torsion_atom_site_label_1
    _geom_torsion_atom_site_label_2
    _geom_torsion_atom_site_label_3
    _geom_torsion_atom_site_label_4
    _geom_torsion_site_symmetry_1
    _geom_torsion_site_symmetry_2
    _geom_torsion_site_symmetry_3
    _geom_torsion_site_symmetry_4
    _geom_torsion
    _geom_torsion_publ_flag
    C3 C4 C5 C6 . . . . -109.0(5) ?
    C3 C4 C6 C5 . . . . 109.5(4) ?
    N2 C1 N1 C7 . . . . 175.2(3) ?
    C2 C1 N1 C7 . . . . -4.4(5) ?
    N2 C1 N1 Fe . . . . -4.5(5) ?
    C2 C1 N1 Fe . . . . 175.9(3) ?
    C8 C7 N1 C1 . . . . -99.4(4) ?
    C9 C7 N1 C1 . . . . 137.1(4) ?
    C8 C7 N1 Fe . . . . 80.4(3) ?
    C9 C7 N1 Fe . . . . -43.2(4) ?
    N1 C1 N2 C10 . . . . 168.1(4) ?
    C2 C1 N2 C10 . . . . -12.3(6) ?
    C11 C10 N2 C1 . . . . 102.8(5) ?
    C12 C10 N2 C1 . . . . -133.6(5) ?
loop_
    _geom_hbond_atom_site_label_D
    _geom_hbond_atom_site_label_H
    _geom_hbond_atom_site_label_A
    _geom_hbond_site_symmetry_A
    _geom_hbond_distance_DH
    _geom_hbond_distance_HA
    _geom_hbond_distance_DA
    _geom_hbond_angle_DHA
    _geom_hbond_publ_flag
    N2 H1 Cl . 0.87(2) 2.32(3) 3.175(3) 169(4) yes
    C8 H9 Cl 2_665 0.98 2.84 3.728(5) 151.2 yes
    C5 H4 Cl 10_565 0.99 2.98 3.963(5) 171.9 yes
    C10 H14 Cl 10_565 1.00 2.98 3.679(4) 127.5 yes
    C4 H2 Cl 11 1.00 2.68 3.510(4) 140.3 yes
_shelx_space_group_comment
;
The symmetry employed for this shelxl refinement is uniquely defined
by the following loop, which should always be used as a source of
symmetry information in preference to the above space-group names.
They are only intended as comments.
;
_shelx_estimated_absorpt_T_min     0.821
_shelx_estimated_absorpt_T_max     0.833
_shelx_hkl_file
;
   0   0   6    4.15    8.46
   0   0   8 1937.92   18.05
   0   0  10   -0.63    9.70
   0   0  12  112.86   12.58
   2   0   0    2.65    9.00
  -2   0   2  727.95   19.30
   2   0  -2  577.63   17.85
  -2   0   4    0.85    8.18
  -2   0   6 1473.20   16.73
   2   0   8    4.17    9.09
  -2   0   8    1.31    8.96
   2   0  10   55.79   13.98
  -2   0  10   65.52    9.98
   2   0  12   13.90   11.22
  -2   0  12   -8.79   16.22
   4   0   0 7280.59   58.64
  -4   0   2    2.85   14.86
   4   0  -2    4.71   10.24
  -4   0   4  596.09   16.13
   4   0  -4  603.15   15.74
  -4   0   6   -6.12    8.51
  -4   0   8  101.92   10.17
  -4   0  10   -1.01   10.31
   4   0  10    6.09    9.66
  -4   0  12  112.88   12.63
   4   0  12  110.81   12.60
   6   0   0    0.23   14.20
  -6   0   2 4916.70   37.85
   6   0  -2 4804.63   35.96
   6   0  -4    3.80    8.28
  -6   0   4    4.63    8.88
  -6   0   6   43.50    9.01
  -6   0   8    5.50    9.62
  -6   0  10  597.30   13.39
  -6   0  12   11.87   12.29
   6   0  12   -6.92   11.90
   8   0   0   90.97   10.67
   8   0  -2   -3.71   13.06
  -8   0   2   -1.06   13.32
   8   0  -4  408.93   11.85
  -8   0   4  301.37   11.78
  -8   0   6    6.95   13.22
   8   0  -6    7.37    9.54
  -8   0   8  304.80   11.69
  -8   0  10  -11.47   15.17
  10   0   0    5.37    9.76
 -10   0   2 2617.91   25.99
  10   0   2 2647.11   25.21
  10   0  -2 2920.99   27.10
 -10   0   4   -2.72    9.76
  10   0  -4   -0.17   12.72
  10   0  -6 1444.21   20.22
 -10   0   6 1367.46   20.24
 -10   0   8    5.15   10.04
 -10   0  10  130.24   12.45
  12   0   0 1715.99   22.27
  12   0  -2   -5.10   13.70
 -12   0   2    1.81   13.82
  12   0   2    6.20    9.93
 -12   0   4  199.68   12.02
  12   0  -4  205.39   14.74
 -12   0   6    3.21   14.72
  12   0  -6   -3.33   13.93
 -12   0   8  370.73   13.14
 -12   0  10   11.66   11.71
  14   0   0   -2.37   14.61
  14   0   2  174.10   11.66
  14   0  -2  207.31   15.50
 -14   0   2  166.06   11.08
 -14   0   4   14.36   14.77
  14   0  -4    0.61   14.03
  14   0   4    2.86    9.77
 -14   0   6  413.60   13.41
  14   0  -6  470.30   16.60
 -14   0   8   15.81   16.10
  14   0  -8   -0.65   11.04
  16   0   0  287.36   12.41
  16   0   2   13.96   14.70
 -16   0   2   -3.34   10.00
  16   0  -2   -0.38   14.24
 -16   0   4  448.57   17.43
  16   0  -4  530.37   17.56
  16   0   4  450.56   13.10
  16   0  -6   -2.55   10.69
 -16   0   6   -7.29   10.99
 -16   0   8  125.46   17.41
  16   0  -8  135.03   17.23
  18   0   0   -3.96   15.22
  18   0   2  339.82   17.23
  18   0  -2  307.90   16.78
  18   0   4   12.44   11.21
 -18   0   4    7.54   11.14
  18   0  -4    5.06   10.63
 -18   0   6    9.21   11.62
  18   0   6    4.65   12.11
  18   0  -6    5.20   11.79
  20   0   0   87.50   12.23
  20   0  -2    1.37   11.76
  20   0   2   14.82   16.69
  20   0   4  138.35   13.47
 -20   0   4  138.37   17.78
  20   0  -4  178.62   18.05
  -1   1   1 2175.88   36.39
   1  -1  -1 2207.18   37.03
  -1   1   3  582.64   15.23
  -1  -1   3  606.71   18.15
  -1  -1   5  669.52   16.36
  -1   1   5  641.35   13.44
  -1  -1   7  849.87   16.17
   1   1   7  876.90   16.40
   1  -1   7  842.50   13.72
  -1   1   7  817.22   13.65
   1   1   9  106.21   13.74
  -1  -1   9  139.45   10.27
  -1   1   9  159.73   10.07
   1  -1   9  131.31   13.85
   1  -1  11   49.52   11.22
  -1   1  11   50.40   15.04
   1   1  11   31.14   14.73
  -1  -1  11   38.30   10.70
   3   1  -1  974.08   27.48
  -3   1   1  877.13   21.96
   3  -1  -1  949.36   22.60
   3   1  -3  625.54   17.84
  -3  -1   3  604.96   17.74
  -3   1   3  567.04   14.61
   3  -1  -3  570.97   14.63
  -3  -1   5  560.08   15.20
  -3   1   5  523.86   15.01
  -3  -1   7  385.63   11.37
  -3   1   7  392.01   11.32
   3  -1   9  285.17   14.43
  -3   1   9  251.93   11.48
   3   1   9  286.30   14.11
  -3  -1   9  260.06   15.12
   3  -1  11  143.81   11.34
  -3  -1  11  161.51   16.15
  -3   1  11  157.23   11.70
   3   1  11  134.40   11.00
  -5   1   1  321.40   14.62
   5   1  -1  289.43   18.05
   5  -1  -1  289.38   18.61
  -5   1   3 3170.35   27.36
   5  -1  -3 3262.60   27.45
  -5  -1   3 3198.80   28.50
   5   1  -3 3442.15   30.85
   5  -1  -5 1018.92   17.45
  -5  -1   5  925.24   14.84
  -5   1   5  952.68   17.24
  -5   1   7   65.62   13.68
  -5  -1   7   85.06   14.13
  -5  -1   9   30.07    9.74
  -5   1   9   31.65   13.60
  -5  -1  11  287.35   13.13
  -5   1  11  310.71   16.55
   5   1  11  337.42   17.07
   5  -1  11  318.08   12.64
  -7   1   1 1755.88   24.43
   7  -1  -1 1709.36   24.62
   7   1   1 1706.07   24.74
   7   1  -1 1624.45   23.67
   7  -1   1 1751.83   23.68
   7   1  -3 1036.88   16.93
   7  -1  -3 1066.31   18.64
  -7   1   3 1063.64   19.34
  -7  -1   3 1077.81   19.81
  -7   1   5 1003.45   17.64
  -7  -1   5  984.90   17.78
   7  -1  -5 1092.47   17.74
   7   1  -5 1060.42   15.49
  -7  -1   7  180.72   10.97
  -7   1   7  159.02   11.03
  -7  -1   9  184.79   15.33
  -7   1   9  177.95   11.20
   7  -1  11  138.63   12.46
  -7   1  11  122.11   11.88
  -7  -1  11  120.50   12.10
   7   1  11  141.02   16.47
   9  -1  -1  498.56   13.94
  -9   1   1  451.58   16.00
   9   1   1  461.51   16.57
   9  -1   1  466.55   16.47
   9   1  -1  505.41   17.50
   9   1  -3  129.53   13.08
  -9  -1   3  125.39   10.55
  -9   1   3  149.41   14.22
   9  -1  -3  132.39   13.30
   9  -1  -5  768.73   16.98
  -9   1   5  677.33   14.19
  -9  -1   5  683.44   17.13
   9   1  -5  787.59   16.92
  -9  -1   7  397.40   12.54
  -9   1   7  386.46   15.98
   9  -1  -7  391.77   11.73
  -9   1   9   10.78   14.56
  -9  -1   9   -0.64   10.05
  -9   1  11   40.20   12.52
  -9  -1  11   49.70   12.46
   9   1  11   45.80   11.74
  11  -1  -1 1328.17   20.35
  11   1   1 1296.59   20.45
  11   1  -1 1321.42   21.10
 -11   1   1 1307.12   20.02
  11  -1   1 1265.19   19.93
 -11  -1   3    0.04   13.70
  11  -1  -3   10.18    9.27
  11   1  -3   10.69    9.20
 -11   1   3  -12.33   13.95
  11  -1  -5  183.76   14.89
 -11   1   5  200.38   11.74
  11   1  -5  182.03   11.05
 -11  -1   5  218.55   15.44
  11  -1  -7  224.11   11.15
  11   1  -7  226.13   14.97
 -11   1   7  205.59   11.35
 -11  -1   7  202.03   11.59
 -11  -1   9  176.69   11.93
 -11   1   9  165.70   12.16
  13   1  -1  420.45   16.41
  13   1   1  358.86   16.51
  13  -1  -1  412.64   16.68
  13  -1   1  378.46   16.43
 -13   1   1  374.82   15.59
  13   1   3   47.79   14.01
 -13   1   3   35.49   10.20
 -13  -1   3   42.76   10.46
  13   1  -3   58.17   10.45
  13  -1   3   35.30   14.31
  13  -1  -3   52.78   10.05
 -13   1   5  714.10   18.22
 -13  -1   5  752.36   18.34
  13   1  -5  790.68   17.95
  13  -1  -5  781.20   14.37
  13   1  -7  160.55   11.71
  13  -1  -7  155.17   11.27
 -13  -1   7  166.16   15.79
 -13   1   7  158.17   11.84
 -13  -1   9   33.68   11.79
 -13   1   9   45.74   11.80
  15  -1  -1  536.80   13.87
  15   1  -1  536.51   14.18
  15   1   1  558.13   17.68
  15  -1   1  569.51   17.55
  15   1  -3  101.90   10.84
  15  -1  -3   93.24   10.70
  15  -1   3   98.00   15.27
 -15   1   3  109.96   15.12
  15   1   3  123.88   15.12
 -15  -1   5  185.71   12.15
  15  -1  -5  289.64   16.06
  15   1  -5  283.51   12.18
  15  -1   5  182.97   11.70
 -15   1   5  182.90   11.86
  15  -1  -7  108.18   11.69
 -15  -1   7   68.83   11.79
  15   1  -7  107.36   15.60
 -15   1   7   62.65   11.70
 -15   1   9   75.45   18.03
 -15  -1   9   60.55   13.17
  17  -1   1  267.14   16.65
  17  -1  -1  265.08   16.28
  17   1   1  278.19   12.46
  17   1  -1  276.66   16.18
  17   1  -3  257.56   15.92
  17  -1  -3  271.99   15.77
 -17   1   3  280.24   16.16
  17  -1   3  265.74   12.31
  17   1   3  233.66   12.43
 -17   1   5   74.37   12.14
  17   1  -5  131.29   16.11
  17  -1   5   99.02   11.82
 -17  -1   5  102.38   15.94
  17   1   5   85.26   16.62
  17  -1  -5  125.77   16.35
  17   1  -7   16.58   12.11
  17  -1  -7   25.11   16.63
 -17  -1   7    6.84   11.77
 -17   1   7   20.24   11.99
  19   1  -1  117.07   15.82
  19  -1  -1  122.23   16.56
  19   1   1  124.34   11.92
  19  -1   1  117.04   16.78
  19   1   3  106.32   16.99
  19   1  -3  115.15   16.56
  19  -1  -3  110.23   16.04
  19  -1   3  102.26   12.24
  19  -1  -5   71.25   11.89
  19   1   5   71.31   17.40
  19   1  -5   62.00   12.07
  19  -1   5   68.88   12.22
 -19   1   5   67.31   17.03
  21   1  -1   69.87   12.64
  21  -1  -1   95.26   17.55
  21   1   1   54.16   12.70
  21  -1   1   64.99   16.91
  21   1  -3    8.76   17.93
  21   1   3   21.08   17.35
  21  -1  -3    6.03   12.90
  21  -1   3   19.28   17.93
   0   2   2 6106.71   45.87
   0   2   4    1.14    8.91
   0   2   6 1016.30   14.56
   0   2   8    5.35    9.09
   0  -2   8    6.54    9.01
   0   2  10   48.12   13.64
   0  -2  10   66.90   10.57
   0   2  12   14.64   11.66
   0  -2  12    2.00   16.47
   2  -2   0 1857.46   33.58
  -2   2   0 1818.70   32.45
   2   2   0 1775.90   57.12
  -2   2   2 1651.42   27.68
   2  -2  -2 1622.51   24.79
   2  -2  -4  481.08   12.38
  -2  -2   4  445.99   12.61
  -2   2   4  434.65   12.10
  -2  -2   6  203.32    9.96
  -2   2   6  218.41   13.52
   2   2   6  222.72   10.34
  -2  -2   8  478.74   12.27
  -2   2   8  486.39   12.25
   2   2   8  493.77   11.93
   2  -2  10   62.73   10.16
  -2  -2  10   54.63   14.67
  -2   2  10   61.37   10.74
   2   2  10   65.57   13.73
  -2  -2  12  117.51   17.01
   2  -2  12  162.37   16.74
   2   2  12  151.98   16.51
  -2   2  12  110.01   12.35
   4  -2   0  863.01   21.64
   4   2   0  899.34   28.59
  -4   2   0  885.96   24.97
   4   2  -2 4684.59   42.52
  -4   2   2 4412.50   35.56
   4  -2  -2 4234.46   34.80
  -4  -2   4  136.11    9.82
   4  -2  -4  142.44   13.38
  -4   2   4  135.67   10.20
  -4  -2   6  388.96   14.16
  -4   2   6  377.61   14.06
  -4  -2   8   55.56    9.27
  -4   2   8   56.91    9.62
   4   2   8   63.97    9.47
   4  -2  10  649.31   13.21
  -4   2  10  609.81   17.31
  -4  -2  10  669.37   17.26
   4   2  10  663.75   13.23
   4   2  12   23.93   11.42
   4  -2  12   12.31   16.07
  -4  -2  12   14.86   16.55
  -4   2  12   11.32   11.98
  -6   2   0   35.72   10.46
   6  -2   0   45.10   14.79
   6   2   0   34.41   10.13
  -6   2   2   91.14   10.55
   6  -2  -2   88.15    9.95
   6   2  -2  104.86   13.76
  -6   2   4 4315.07   29.89
   6  -2  -4 4246.14   27.96
   6   2  -4 4415.13   30.31
  -6  -2   4 4397.06   31.77
  -6  -2   6    4.50    9.49
   6  -2  -6    6.90    8.77
  -6   2   6    2.67    9.10
  -6  -2   8  240.60   11.50
  -6   2   8  256.80   14.81
   6   2  10  113.95   15.31
  -6   2  10   92.53   15.26
  -6  -2  10   91.69   15.13
   6  -2  12  230.79   18.40
  -6   2  12  201.39   18.42
  -6  -2  12  208.96   13.85
   6   2  12  214.79   13.69
   8  -2   0  914.90   16.72
  -8   2   0  966.76   18.89
   8   2   0  936.17   22.03
  -8   2   2  803.96   15.51
   8   2  -2  799.84   18.98
   8  -2  -2  781.35   14.99
   8   2  -4   14.77   12.58
   8  -2  -4   19.00    8.79
  -8  -2   4   22.00   13.27
  -8   2   4   13.48   13.49
   8  -2  -6  691.39   13.22
  -8  -2   6  615.55   13.34
  -8   2   6  587.84   13.17
  -8  -2   8  106.51   14.40
  -8   2   8  114.14   14.42
  -8  -2  10  160.04   11.60
  -8   2  10  188.50   16.24
  10   2   0  763.68   19.11
  10  -2   0  779.12   15.28
  10   2   2   30.57    9.31
 -10   2   2   21.80   14.02
  10  -2   2   17.25    9.33
  10   2  -2   30.24   12.32
  10  -2  -2   27.47    9.49
  10  -2  -4  374.97   12.18
 -10  -2   4  367.70   12.62
  10   2  -4  397.86   15.39
 -10   2   4  392.77   16.20
 -10   2   6   99.54   11.17
  10   2  -6  124.65   10.53
  10  -2  -6  125.71   10.42
 -10  -2   6  111.70   14.76
 -10   2   8  102.92   11.31
 -10  -2   8  114.68   11.34
 -10  -2  10   18.61   11.42
 -10   2  10   23.75   11.50
  12  -2   0   31.22   10.37
  12   2   0   39.05   14.45
 -12   2   2  363.08   12.45
  12   2   2  393.86   12.62
  12  -2   2  386.81   12.62
  12   2  -2  463.70   16.53
  12  -2  -2  468.02   16.19
 -12   2   4  116.91   15.46
  12  -2  -4  138.97   14.46
  12   2  -4  125.93   14.54
 -12  -2   4  106.65   10.94
 -12  -2   6  733.30   18.15
 -12   2   6  711.62   14.55
  12  -2  -6  774.60   17.62
  12   2  -6  733.48   14.32
 -12  -2   8   44.59   15.83
 -12   2   8   51.71   11.50
  12  -2  -8   65.59   11.11
 -12   2  10   26.26   12.30
 -12  -2  10   51.02   17.29
  14   2   0  216.19   15.81
  14  -2   0  224.80   15.71
  14  -2   2   10.36   14.63
  14   2  -2   15.03   14.49
  14   2   2    5.52   14.84
 -14   2   2    3.35    9.80
  14  -2  -2    8.73   10.26
  14  -2   4  272.99   11.77
 -14   2   4  287.34   16.27
  14  -2  -4  351.66   12.01
  14   2   4  270.68   12.02
  14   2  -4  367.03   16.06
  14  -2  -6   53.77   14.68
  14   2  -6   63.61   10.84
 -14   2   6   53.80   15.34
 -14  -2   6   51.75   14.76
 -14   2   8  138.52   12.00
 -14  -2   8  122.38   12.20
  14  -2  -8  152.59   11.74
  16  -2   0  111.83   15.15
  16   2   0   99.09   15.53
  16   2  -2  638.10   14.70
  16  -2   2  649.65   14.15
 -16   2   2  710.85   14.34
  16   2   2  666.41   18.32
  16  -2  -2  642.92   14.36
  16  -2  -4   10.45   14.31
  16   2   4   14.89   15.31
  16  -2   4   -4.34   10.78
 -16   2   4    3.71   10.67
  16   2  -4    8.15   10.55
 -16   2   6  130.77   12.07
  16   2  -6  189.62   16.08
  16  -2   6  112.63   11.68
 -16  -2   6  136.32   16.57
  16  -2  -6  175.52   12.06
 -16  -2   8   27.11   12.17
 -16   2   8   42.85   17.51
  16  -2  -8   42.23   17.03
  18   2   0   37.69   15.36
  18  -2   0   33.32   10.99
  18   2   2   10.34   15.67
  18  -2  -2   -2.11   10.83
  18   2  -2   13.02   15.01
  18  -2   2   -6.38   15.69
  18   2   4  335.85   17.73
  18  -2  -4  384.69   13.50
  18   2  -4  384.86   13.86
 -18   2   4  323.69   17.50
  18  -2   4  303.69   17.53
 -18   2   6   33.00   12.26
  18   2  -6   30.51   11.61
  18   2   6   33.88   17.23
  18  -2  -6   38.96   11.92
  18  -2   6   34.38   12.43
  20   2   0   19.08   11.39
  20  -2   0   38.26   16.40
  20  -2   2   86.96   16.74
  20   2   2   76.89   12.72
  20   2  -2  107.38   12.50
  20  -2  -2  118.07   16.81
  20   2   4   47.48   17.54
  20  -2  -4   31.50   12.14
 -20   2   4   59.10   17.22
  20   2  -4   38.02   12.15
  20  -2   4   50.59   12.67
   1  -3  -1 7140.89   57.84
   1   3   1 7459.08   66.79
  -1  -3  -1 7573.67   68.12
  -1   3   1 7079.48   57.73
   1  -3  -3  395.42   13.33
  -1   3   3  415.62   16.50
   1   3   3  404.49   13.39
  -1   3   5  322.93   11.36
   1   3   5  344.24   11.33
   1   3   7 1000.96   14.09
  -1   3   7 1029.72   17.44
  -1  -3   7 1028.34   17.05
   1  -3   9  284.06   10.74
   1   3   9  295.62   14.23
  -1   3   9  251.40   11.04
  -1  -3   9  318.76   14.96
   1  -3  11    7.71   15.00
   1   3  11   19.93   10.25
  -1  -3  11   26.31   14.96
  -1   3  11   14.33   10.91
   3   3  -1  395.45   22.82
  -3   3   1  366.23   16.19
   3  -3  -1  361.36   20.30
  -3  -3   1  386.27   22.87
  -3  -3   3 2713.04   29.19
   3  -3  -3 2597.28   25.15
  -3   3   3 2563.73   24.96
  -3   3   5 2721.89   24.12
  -3  -3   5 2798.79   24.73
   3  -3  -5 2727.49   22.17
   3   3   7  352.42   10.99
  -3   3   7  356.88   14.39
  -3  -3   7  373.37   14.33
  -3   3   9   69.69    9.48
   3   3   9  102.37   13.46
  -3  -3   9   75.74   13.95
   3   3  11   57.35   14.99
  -3  -3  11   71.53   11.42
  -3   3  11   75.77   10.63
   3  -3  11   70.45   10.86
   5  -3   1 1261.71   23.24
  -5  -3   1 1247.58   28.37
  -5   3   1 1253.61   23.84
   5  -3  -1 1138.26   20.38
   5   3  -1 1201.83   27.72
  -5   3   3  875.76   15.78
   5   3  -3  950.65   20.04
   5  -3  -3  877.37   15.39
  -5   3   5   84.30    9.50
   5  -3  -5  112.78   12.45
  -5  -3   5   97.30   12.86
  -5   3   7   40.87   13.06
  -5  -3   7   38.34   13.10
  -5   3   9  284.85   11.47
  -5  -3   9  296.66   11.47
   5   3   9  333.87   14.87
   5  -3  11  165.81   15.78
   5   3  11  166.59   12.33
  -5  -3  11  153.44   11.99
  -5   3  11  144.34   11.74
   7  -3   1  649.91   17.82
  -7   3   1  629.85   14.87
   7   3  -1  598.35   19.71
   7  -3  -1  608.15   17.49
  -7  -3   1  622.65   17.29
  -7   3   3  866.88   15.27
   7   3  -3  932.45   19.56
   7  -3  -3  868.63   14.81
   7  -3  -5  532.21   12.23
  -7   3   5  472.47   15.22
  -7  -3   5  462.95   15.40
  -7  -3   7  115.62   13.99
  -7   3   7  127.83   14.29
   7  -3  -7  152.32   13.88
  -7   3   9  309.47   12.16
  -7  -3   9  296.59   12.07
  -7  -3  11  148.61   13.18
   7   3  11  177.31   12.49
  -7   3  11  180.81   16.86
   9   3  -1  497.73   17.92
   9  -3   1  395.26   12.16
  -9  -3   1  399.42   16.76
   9  -3  -1  471.74   12.99
   9   3   1  401.12   17.04
  -9   3   1  420.50   15.58
  -9   3   3 2085.60   23.32
   9   3  -3 2356.70   24.08
   9  -3  -3 2339.78   23.20
  -9  -3   5  455.19   16.03
   9  -3  -5  491.01   15.66
   9   3  -5  480.57   12.86
  -9   3   5  436.12   16.17
   9  -3  -7  696.70   13.42
  -9  -3   7  725.52   17.71
  -9   3   7  671.47   13.57
  -9  -3   9   81.24   10.99
  -9   3   9   77.83   15.22
  -9   3  11   53.87   12.40
   9   3  11   55.60   16.95
  -9  -3  11   43.80   12.04
  11   3   1  876.49   16.46
 -11  -3   1  920.61   16.92
  11  -3  -1 1028.24   19.00
  11   3  -1 1009.89   20.49
 -11   3   1  934.05   18.15
  11  -3   1  889.38   15.38
  11   3  -3   19.76   12.89
  11  -3   3   20.83   13.30
  11  -3  -3   27.39    9.80
 -11   3   3   14.74    9.88
  11  -3  -5  474.98   15.44
 -11   3   5  439.31   13.07
 -11  -3   5  450.79   17.07
  11   3  -5  449.43   16.14
 -11   3   7  408.71   12.64
  11  -3  -7  502.13   12.79
 -11  -3   7  404.29   12.82
 -11  -3   9  176.76   12.41
 -11   3   9  154.12   11.98
  13  -3   1  540.25   13.42
  13   3   1  518.29   17.97
 -13   3   1  549.92   16.14
  13   3  -1  578.38   17.63
  13  -3  -1  591.31   16.84
  13   3   3  442.24   16.52
  13   3  -3  506.53   13.54
 -13   3   3  455.53   17.10
  13  -3   3  446.06   16.68
  13  -3  -3  503.80   16.71
  13  -3  -5  238.82   15.05
 -13   3   5  217.59   11.72
  13   3  -5  243.91   15.43
 -13   3   7  159.21   16.05
 -13  -3   7  139.47   11.84
  13  -3  -7  171.88   11.23
 -13  -3   9   56.73   16.89
 -13   3   9   63.36   16.22
  15  -3   1   49.27   15.48
  15   3  -1   61.71   15.06
  15   3   1   44.24   10.72
  15  -3  -1   61.26   11.11
  15   3   3   21.10   10.55
  15  -3   3   21.87   10.49
 -15   3   3   14.64   10.43
  15  -3  -3   22.73   14.00
  15   3  -3   24.03   14.35
 -15   3   5  210.97   11.74
  15  -3  -5  212.03   15.57
  15  -3   5  191.05   11.74
  15   3  -5  217.07   15.81
  15   3  -7  138.92   11.98
 -15  -3   7  101.33   16.36
  15  -3  -7  125.52   11.72
 -15   3   7   96.67   16.52
 -15  -3   9   34.03   17.90
 -15   3   9   35.12   12.70
  17   3  -1  103.08   15.33
  17   3   1  108.95   15.54
  17  -3   1  116.92   15.55
  17  -3  -1  107.94   15.20
  17  -3  -3  286.27   12.47
 -17   3   3  246.34   12.25
  17  -3   3  245.10   16.66
 -17  -3   3  258.69   16.49
  17   3   3  252.52   16.39
  17   3  -3  277.00   16.84
  17   3   5   22.62   11.30
 -17   3   5   15.89   15.88
  17  -3   5   18.30   11.47
  17   3  -5   43.10   11.10
  17  -3  -5   34.62   15.55
 -17  -3   7   43.29   12.52
  17  -3   7   46.14   17.38
  17  -3  -7   72.94   12.07
  17   3  -7   66.75   16.90
 -17   3   7   62.65   12.46
  19   3   1  157.31   16.85
  19  -3   1  144.65   11.99
  19  -3  -1  136.31   16.54
  19   3  -1  138.11   16.28
  19  -3  -3  105.00   12.00
  19   3  -3  112.94   16.38
  19   3   3  113.24   16.90
 -19   3   3  109.32   12.09
  19  -3   3  117.12   12.19
  19   3   5   24.91   12.27
  19  -3  -5   15.59   11.89
 -19  -3   5   23.00   12.29
  19  -3   5   24.80   17.12
  19   3  -5   29.60   16.88
 -19   3   5   36.97   12.03
  21   3   1   44.18   12.72
  21  -3   1   37.36   12.47
  21   3  -1   44.17   17.00
  21  -3  -1   65.47   17.16
  21   3   3   34.55   18.09
  21   3  -3   70.49   13.08
  21  -3   3   47.75   17.85
  21  -3  -3   93.02   17.59
   0   4   0 3748.79   54.29
   0  -4   0 3829.67   55.18
   0   4   2    0.99   10.96
   0  -4  -2    6.93   15.90
   0   4   4  810.88   14.58
   0   4   6    6.28    8.65
   0   4   8 1664.40   19.62
   0  -4   8 1723.05   17.30
   0   4  10   12.46    9.62
   0  -4  10   22.88   14.37
   0   4  12  176.13   17.35
   0  -4  12  162.24   12.74
   2  -4   0   47.21   11.13
  -2   4   0   51.02   10.88
  -2   4   2 9363.25   51.13
   2  -4  -2 9928.44   52.79
   2   4   2 9999.00   57.18
   2  -4  -4   73.12    8.83
   2   4   4   51.68    9.34
  -2  -4   4   61.48    8.86
  -2   4   4   58.17   12.59
   2   4   6 1377.75   15.97
  -2  -4   6 1437.10   18.79
  -2   4   6 1373.07   15.95
   2   4   8   55.05   13.47
  -2  -4   8   51.87    9.13
  -2   4   8   62.29   13.36
  -2   4  10   71.22   14.35
   2   4  10   78.02    9.92
   2  -4  10   57.36   14.21
  -2  -4  10   70.74   10.47
   2   4  12   53.91   12.04
   2  -4  12   45.38   17.06
  -2   4  12   66.56   16.91
  -2  -4  12   59.90   12.40
   4   4   0   49.58   17.66
   4  -4   0   50.66   19.16
  -4   4   0   43.73   13.07
   4   4  -2 3228.95   38.16
  -4   4   2 2867.67   27.68
   4  -4  -2 2973.43   28.08
   4  -4  -4 2375.86   23.73
  -4  -4   4 2316.73   25.25
  -4   4   4 2174.63   21.36
   4  -4  -6  255.70   13.43
  -4   4   6  240.30   10.51
  -4  -4   6  245.66   10.55
  -4   4   8  379.80   11.52
   4   4   8  431.66   14.87
  -4  -4   8  380.99   12.14
  -4   4  10  104.25   11.01
   4   4  10  100.42   14.47
  -4  -4  10  101.30   11.08
   4   4  12   49.98   11.97
  -4   4  12   48.55   16.94
  -4  -4  12   60.70   16.81
   4  -4  12   45.13   12.26
  -6   4   0  195.27   15.08
   6   4   0  167.59   13.35
   6  -4   0  168.86   12.12
   6   4  -2 3312.20   36.64
   6  -4  -2 3109.23   26.43
  -6   4   2 3132.26   28.30
  -6  -4   2 3121.96   35.82
  -6   4   4  423.18   12.19
  -6  -4   4  438.81   12.99
   6  -4  -4  455.18   12.19
   6  -4  -6  218.00   10.03
  -6   4   6  212.00   13.71
  -6  -4   6  191.57   11.07
  -6  -4   8   72.84   13.60
  -6   4   8   41.36    9.80
   6   4  10  349.38   12.72
  -6   4  10  289.40   12.62
  -6  -4  10  347.86   16.68
  -8   4   0  667.91   14.34
   8  -4   0  658.62   17.67
   8   4   0  662.63   20.80
  -8   4   2  152.48   14.22
   8   4  -2  180.88   14.34
   8  -4  -2  165.20   14.18
   8  -4   2  145.82   14.10
  -8  -4   2  139.75   15.05
   8   4  -4 1057.18   17.02
   8  -4  -4  992.50   15.05
  -8   4   4  931.80   14.98
  -8  -4   6  245.99   14.73
  -8   4   6  272.06   11.48
   8  -4  -6  273.75   11.29
  -8   4   8  374.27   11.95
  -8  -4   8  336.30   12.11
   8   4  10   28.55   15.29
  -8  -4  10   36.66   11.23
  -8   4  10   38.20   11.42
  10  -4   0  472.37   16.29
  10   4   0  443.69   14.48
  10  -4  -2  770.87   14.18
  10   4  -2  758.56   16.18
 -10   4   2  710.84   16.94
  10  -4   2  705.27   16.56
 -10  -4   2  676.10   18.77
 -10   4   4  164.75   14.93
  10  -4  -4  164.18   10.55
  10   4  -4  162.78   13.97
  10  -4  -6 1114.74   15.44
 -10   4   6 1053.74   15.85
 -10  -4   6 1062.27   19.65
 -10  -4   8   25.49   10.50
  10  -4  -8   24.16   14.03
 -10   4   8   43.85   14.89
 -10   4  10   18.29   11.60
  10   4  10    6.66   11.20
 -10  -4  10    2.95   11.81
  12  -4   0 2006.46   20.00
  12   4   0 2057.25   25.88
 -12  -4   2   74.79   14.10
  12  -4  -2   68.52   14.23
  12   4  -2   81.69   13.94
 -12   4   2   93.20   14.13
  12  -4   2   78.52   10.67
  12   4   2   68.35   14.70
  12  -4  -4   72.84   14.13
  12   4  -4   90.39   13.78
 -12   4   4  100.31   11.14
 -12  -4   6   29.87   10.59
 -12   4   6   37.39   10.35
  12  -4  -6   52.66   13.97
  12   4  -6   61.49   14.14
 -12   4   8  299.90   12.51
  12  -4  -8  399.52   16.13
 -12  -4   8  334.81   17.11
 -12   4  10   18.69   12.29
 -12  -4  10    8.47   17.39
  14  -4   0   91.56   11.16
  14   4   0  108.11   15.15
  14  -4   2   74.77   15.41
  14   4  -2  128.84   10.82
  14  -4  -2  103.35   10.85
  14   4   2   91.45   11.48
 -14  -4   2   86.99   14.15
 -14   4   2  102.62   14.70
 -14   4   4  531.22   16.78
  14   4  -4  588.44   17.74
  14  -4   4  489.74   12.90
 -14  -4   4  508.65   17.88
  14  -4  -4  550.15   13.24
  14   4  -6  414.32   13.08
  14  -4  -6  437.71   16.23
 -14   4   6  334.50   12.81
 -14  -4   8   54.93   16.32
  14  -4  -8  101.00   16.08
 -14   4   8   76.47   16.54
  16   4   0  200.47   12.08
  16  -4   0  204.75   15.79
  16   4  -2   11.08   14.22
  16  -4  -2    4.80   10.02
 -16   4   2    6.37    9.85
  16  -4   2   -9.62   14.84
  16   4   2    7.74   15.13
  16  -4   4  239.23   15.82
  16   4   4  221.30   16.18
  16   4  -4  296.77   16.67
 -16   4   4  237.89   12.08
  16  -4  -4  237.70   11.78
 -16  -4   4  219.97   16.35
 -16   4   6   29.83   16.22
  16  -4  -6   22.20   10.92
  16  -4   6   24.75   11.32
  16   4  -6   26.23   11.18
  16  -4  -8  135.49   12.53
 -16   4   8  113.69   13.41
 -16  -4   8  104.10   13.24
  18   4   0   45.28   15.56
  18  -4   0   40.42   15.52
  18   4  -2  254.42   16.97
  18  -4  -2  234.53   12.30
  18   4   2  251.45   16.97
  18  -4   2  241.05   16.50
 -18   4   4   95.29   11.69
  18  -4   4   83.94   12.13
 -18  -4   4   87.74   16.68
  18   4   4  107.24   16.54
  18  -4  -4   99.35   16.00
  18   4  -4  116.56   12.21
  18   4   6   50.27   12.01
 -18   4   6   76.95   12.41
  18   4  -6  119.28   12.86
  18  -4  -6   93.50   12.83
 -18  -4   6   65.25   17.72
  18  -4   6   73.60   12.48
  20  -4   0   39.02   11.64
  20   4   0   51.23   16.58
  20  -4   2    5.03   16.81
  20   4   2    1.45   16.59
  20  -4  -2   -6.47   11.79
  20   4  -2   19.97   11.61
  20  -4  -4   75.95   17.61
  20  -4   4   32.01   17.60
 -20   4   4   63.36   12.50
  20   4   4   68.58   17.73
  20   4  -4   65.35   17.74
   1   5   1  797.51   21.98
   1  -5  -1  758.09   19.43
  -1  -5  -1  811.84   24.44
  -1   5   1  804.27   22.74
   1  -5  -3  335.65   12.27
  -1   5   3  340.54   15.56
   1   5   3  361.29   15.78
  -1   5   5  479.61   15.47
   1   5   5  496.38   15.04
  -1  -5   7  629.00   12.71
   1   5   7  611.98   12.38
  -1   5   7  590.58   12.60
  -1  -5   9    9.00    9.50
   1   5   9   12.30   13.22
   1  -5   9   16.66    9.60
  -1   5   9   14.87    9.28
   1  -5  11   30.16   10.93
   1   5  11   36.20   10.53
  -1  -5  11   17.66   10.95
  -1   5  11   33.69   10.41
  -3  -5   1 3984.32   67.90
  -3   5   1 3680.64   36.52
   3  -5   1 3617.35   35.79
   3  -5  -1 3681.82   36.40
   3  -5  -3  164.17   13.78
  -3   5   3   98.93   10.01
   3   5   5  146.49    9.32
  -3   5   5  131.64   13.19
   3  -5  -5  155.60   13.26
  -3  -5   5  144.63   12.64
   3   5   7  572.18   12.43
  -3  -5   7  559.68   15.45
  -3   5   7  567.19   15.51
   3   5   9  675.81   15.95
  -3  -5   9  653.00   13.51
  -3   5   9  609.52   12.65
  -3   5  11  116.48   11.57
   3  -5  11  168.67   15.80
   3   5  11  128.26   11.63
  -3  -5  11  128.56   11.74
   5   5  -1  609.41   24.52
   5  -5  -1  539.95   15.10
   5  -5   1  485.70   14.24
  -5  -5   1  495.41   23.49
  -5   5   1  495.46   18.02
  -5   5   3 1912.11   22.84
   5  -5  -3 1829.60   19.95
  -5   5   5 1086.76   17.71
  -5  -5   5 1123.51   16.64
   5  -5  -5 1109.92   15.19
   5   5   7   -1.53   12.57
  -5  -5   7   15.56   13.06
  -5   5   7   40.89   12.97
   5  -5  -7   17.74    9.02
  -5  -5   9  297.26   15.59
  -5   5   9  290.75   15.06
   5   5   9  304.42   11.33
  -5   5  11  214.99   12.97
   5   5  11  228.41   12.68
  -5  -5  11  228.04   16.95
  -7  -5   1  263.94   17.20
   7  -5   1  253.15   11.76
   7  -5  -1  318.05   12.33
   7   5  -1  320.64   17.63
  -7   5   1  271.46   11.80
  -7  -5   3 1438.15   21.57
   7   5  -3 1641.52   24.42
   7  -5  -3 1510.46   17.80
  -7   5   3 1442.35   17.77
   7  -5  -5  591.16   12.37
  -7  -5   5  570.53   16.20
  -7   5   5  519.89   15.59
  -7   5   7   89.37   14.41
  -7  -5   7   86.85   10.23
   7  -5  -7  118.43   13.78
  -7  -5   9   88.07   14.73
   7   5   9   96.24   14.81
  -7   5   9   71.63   11.06
  -7   5  11   38.10   16.49
   7   5  11   42.21   11.48
  -7  -5  11   55.31   16.17
   9  -5   1  111.57   10.30
  -9   5   1  120.44   10.26
  -9  -5   1  120.19   10.66
   9   5   1  125.33   14.67
   9  -5  -1  180.76   10.73
   9   5  -1  176.94   15.10
  -9   5   3  209.02   14.49
   9   5  -3  208.84   11.14
  -9  -5   3  189.76   14.97
   9  -5  -3  211.37   13.82
  -9   5   5  177.06   10.82
   9  -5  -5  197.14   14.28
   9  -5  -7  330.11   11.82
  -9   5   7  238.38   11.37
  -9  -5   7  250.28   15.28
  -9  -5   9  305.02   12.68
  -9   5   9  279.19   12.19
   9   5  11   66.40   17.36
  -9   5  11  102.96   17.41
  -9  -5  11   75.39   12.54
  11   5   1  444.53   14.10
  11  -5  -1  512.55   16.27
  11  -5   1  459.62   12.37
 -11   5   1  507.80   15.81
  11   5  -1  544.44   18.39
 -11  -5   3  257.71   15.83
  11  -5  -3  261.67   14.68
 -11   5   3  247.30   11.63
  11  -5   3  249.20   10.91
  11   5  -3  257.15   14.86
  11   5  -5  186.34   11.17
  11  -5  -5  173.80   14.19
 -11   5   5  151.67   11.38
 -11   5   7  110.18   11.03
 -11  -5   7  100.03   10.82
  11  -5  -7  112.71   14.75
 -11   5   9   90.09   11.51
 -11  -5   9   90.88   15.96
  13  -5   1  476.73   16.91
  13  -5  -1  536.48   16.94
  13   5  -1  572.50   18.02
 -13   5   1  460.20   12.52
  13   5   1  469.34   17.86
 -13   5   3  649.36   17.49
  13  -5   3  638.18   17.15
 -13  -5   3  621.48   18.56
  13   5   3  662.07   17.89
  13  -5  -3  727.25   13.81
  13   5  -3  783.78   18.98
  13   5  -5  248.75   12.10
 -13   5   5  236.74   11.74
  13  -5  -5  242.33   14.77
 -13  -5   7  447.38   17.77
 -13   5   7  445.06   16.93
  13  -5  -7  475.44   12.96
 -13  -5   9   -3.51   12.04
 -13   5   9   24.44   17.14
  13  -5  -9    6.73   16.34
  15  -5   1  248.30   12.15
  15  -5  -1  215.72   16.02
  15   5  -1  221.81   16.42
  15   5   1  243.03   16.56
  15   5   3  348.02   16.73
 -15   5   3  339.81   16.21
  15  -5  -3  375.26   16.20
 -15  -5   3  325.76   13.16
  15  -5   3  346.90   11.99
  15   5  -3  389.19   16.88
  15  -5  -5  112.03   10.67
  15  -5   5   78.20   15.17
 -15   5   5   88.54   15.32
 -15  -5   5   87.45   11.31
  15   5  -5  120.91   15.22
  15  -5  -7  127.96   16.21
 -15   5   7   55.52   12.02
  17   5  -1   30.22   15.18
  17  -5  -1   16.82   10.84
  17   5   1   35.48   10.68
  17  -5   1   39.87   14.99
  17  -5  -3  473.87   13.45
  17   5   3  473.76   17.74
  17  -5   3  402.58   17.22
 -17   5   3  485.41   17.20
  17   5  -3  515.15   18.24
 -17   5   5  190.81   16.68
  17   5  -5  243.17   17.13
  17   5   5  171.92   12.78
 -17  -5   5  155.39   12.79
  17  -5  -5  213.61   16.56
  17  -5   5  192.81   12.01
  17  -5   7   18.22   17.03
 -17   5   7    2.95   17.06
  17  -5  -7   11.43   17.13
  19   5  -1   17.47   15.41
  19   5   1    3.13   16.06
  19  -5   1   10.88   11.35
  19  -5  -1   14.61   11.24
 -19   5   3  190.22   12.85
  19   5  -3  231.01   17.78
  19  -5   3  174.68   16.93
  19   5   3  164.54   13.16
  19  -5  -3  206.61   12.69
 -19   5   5   76.71   17.29
 -19  -5   5   58.82   17.45
  19   5   5   54.95   12.68
  19  -5  -5   87.13   16.96
  19  -5   5   81.41   17.41
  19   5  -5   85.77   17.45
  21   5  -1   60.42   17.59
  21  -5   1   33.14   12.58
  21  -5  -1   41.13   12.41
  21   5   1   51.75   17.81
   0  -6   0   -0.31   11.69
   0   6   0   -2.41   16.69
   0   6   2 8521.32   49.87
   0  -6  -2 9252.43   53.38
   0   6   4    2.39   12.05
   0  -6  -4    5.73    8.21
   0   6   6 1003.08   14.64
   0   6   8   -2.14   13.30
   0  -6  10   47.99   10.22
   0   6  10   64.02    9.87
   0  -6  12   -1.77   11.55
   0   6  12    4.03   11.29
  -2   6   0 1235.35   23.68
   2  -6   0 1274.96   27.06
   2   6   0 1234.18   43.05
  -2  -6   0 1305.55   42.92
   2  -6  -2 6339.71   40.06
   2   6   2 6777.60   47.45
  -2   6   2 6222.11   39.87
   2  -6  -4 2573.96   22.50
   2   6   4 2713.39   25.08
  -2   6   4 2547.67   22.53
  -2  -6   6 1360.66   16.51
   2   6   6 1264.32   15.73
  -2   6   6 1289.39   15.93
   2   6   8  381.38   11.52
  -2  -6   8  389.47   15.46
  -2   6   8  357.04   14.75
  -2   6  10  121.72   14.15
   2   6  10  115.71   10.29
   2  -6  10  102.30   11.19
  -2  -6  10  129.81   14.78
  -2  -6  12   46.83   12.14
   2   6  12   32.57   16.17
   2  -6  12   33.58   12.28
  -2   6  12   47.49   12.00
   4  -6   0  550.62   16.31
  -4   6   0  552.13   19.78
   4  -6  -2  784.56   15.87
  -4  -6   2  820.14   21.09
  -4   6   2  752.16   15.73
  -4   6   4  141.91   10.75
  -4  -6   4  144.07    9.70
   4  -6  -4  126.55   10.39
  -4   6   6  270.71   10.92
   4   6   6  303.45   10.58
   4  -6  -6  334.55   11.06
  -4  -6   6  303.37   14.47
  -4  -6   8  252.83   14.74
   4   6   8  243.34   10.78
  -4   6   8  217.49   14.41
  -4   6  10  294.67   11.71
   4   6  10  324.63   16.09
  -4  -6  10  331.40   12.25
   4  -6  12   24.34   12.03
  -4  -6  12   19.06   17.08
  -4   6  12   21.81   12.04
   4   6  12   48.92   17.26
  -6   6   0  114.51   10.72
   6  -6   0  102.21   10.92
   6   6   0  112.72   18.60
  -6   6   2  592.79   14.02
  -6  -6   2  653.57   21.23
   6  -6  -2  650.88   16.98
   6   6  -2  701.49   21.25
   6  -6  -4 1903.93   18.93
  -6   6   4 1915.24   19.32
   6  -6  -6  112.76    9.47
  -6   6   6  124.61   13.71
  -6  -6   6  108.02    9.89
  -6  -6   8  274.57   11.95
   6   6   8  277.28   11.33
  -6   6   8  274.24   11.27
  -6   6  10   -6.74   14.71
   6   6  10    6.05   10.41
  -6  -6  10   -8.92   10.75
   8   6   0 2078.02   33.02
   8  -6   0 2046.64   24.14
  -8   6   0 2028.52   21.20
  -8   6   2  205.22   11.01
  -8  -6   2  223.92   16.08
   8  -6  -2  237.35   13.90
   8   6  -2  257.95   15.42
   8  -6   2  224.36   14.63
   8  -6  -4 1102.19   15.10
  -8   6   4 1091.83   18.34
  -8  -6   6  216.50   14.65
   8  -6  -6  256.48   10.63
  -8   6   6  240.91   15.05
  -8  -6   8  270.59   11.75
  -8   6   8  271.52   11.93
   8  -6  -8  310.52   11.68
  -8   6  10  235.83   12.30
   8   6  10  274.70   16.62
  -8  -6  10  268.55   12.77
 -10   6   0 1134.99   18.42
  10  -6   0 1042.50   15.62
  10   6   0 1087.24   23.52
 -10   6   2   90.17   13.83
  10  -6  -2  103.06   10.15
  10   6  -2  108.64   13.83
  10  -6   2   98.20    9.88
 -10  -6   2   94.53   14.53
 -10  -6   4  459.04   13.74
 -10   6   4  467.66   16.28
  10  -6  -4  519.16   15.31
  10   6  -4  535.33   14.00
 -10  -6   6  177.51   14.93
 -10   6   6  167.52   11.32
  10  -6  -6  197.35   10.72
 -10  -6   8  376.48   12.88
  10  -6  -8  454.18   12.75
 -10   6   8  396.98   16.76
 -10  -6  10   82.49   12.30
  10   6  10   81.70   12.19
 -10   6  10   97.67   11.98
  12   6   0   94.59   14.78
  12  -6   0   77.59   14.92
 -12   6   2  739.06   17.40
  12  -6   2  716.34   13.71
  12   6   2  747.80   18.68
 -12  -6   2  689.29   16.21
  12   6  -2  781.31   19.59
  12  -6  -2  721.44   14.12
 -12  -6   4   44.38   15.16
  12  -6   4   37.71   13.70
 -12   6   4   32.10   15.03
  12   6  -4   46.91    9.71
  12  -6  -4   49.51   14.06
  12  -6  -6  348.52   11.42
 -12   6   6  275.83   12.13
 -12  -6   8   60.94   11.27
  12  -6  -8   54.89   10.94
 -12   6   8   72.86   11.33
 -12  -6  10   35.65   12.04
 -12   6  10   45.41   12.56
  12   6  10   54.74   16.95
  14  -6   0  197.36   11.70
  14   6   0  205.99   12.12
  14   6  -2  143.16   14.90
  14  -6   2  115.06   11.44
  14   6   2  130.83   11.64
  14  -6  -2  142.88   15.32
 -14   6   2  110.53   10.98
  14   6  -4  256.61   15.61
  14  -6  -4  239.08   11.15
 -14   6   4  252.69   15.79
  14  -6   4  229.06   11.86
 -14  -6   4  247.97   16.07
 -14   6   6  109.18   15.50
  14  -6  -6   77.42   10.25
  14  -6  -8  112.04   12.10
 -14  -6   8  107.90   12.04
 -14   6   8  110.11   16.71
  16  -6   0   92.41   10.64
  16   6   0   89.09   15.30
  16   6  -2  497.51   17.80
  16  -6  -2  443.58   16.64
 -16   6   2  513.73   16.50
  16   6   2  464.84   17.84
  16  -6   2  492.97   12.98
  16  -6   4   83.29   15.31
 -16   6   4   86.40   11.05
  16  -6  -4   78.67   10.41
  16   6   4   76.32   11.35
 -16  -6   4   73.29   15.39
  16   6  -4   98.76   15.64
  16  -6   6   20.20   11.45
 -16  -6   6   17.95   16.09
 -16   6   6   15.23   11.26
  16  -6  -6   24.35   10.84
  16  -6  -8   68.46   17.38
 -16   6   8   50.86   17.58
  18   6   0   34.46   15.64
  18  -6   0   27.48   15.57
  18   6  -2   13.21   15.43
  18   6   2    0.31   15.51
  18  -6   2    7.36   11.12
  18  -6  -2   -5.34   15.38
  18  -6  -4  161.09   16.11
  18  -6   4  144.41   12.16
  18   6  -4  157.95   16.59
  18   6   4  156.41   12.62
 -18  -6   4  142.99   16.56
 -18   6   4  146.85   16.58
  18   6   6   26.30   17.00
 -18  -6   6   26.99   17.29
  18  -6   6   33.76   17.27
 -18   6   6   23.43   11.82
  18  -6  -6   16.40   12.10
  20  -6   0  177.46   17.49
  20   6   0  179.23   17.77
  20   6   2  134.61   17.34
  20   6  -2  115.53   12.93
  20  -6  -2  118.59   12.69
  20  -6   2  119.04   17.71
  20  -6  -4   76.58   17.58
 -20   6   4   68.70   17.56
  20   6   4   62.73   13.26
  20   6  -4   87.70   13.19
  20  -6   4   79.73   12.97
   1   7   1 4277.58   44.68
   1  -7  -1 4615.07   41.85
   1  -7   1 4083.24   38.37
  -1   7   1 4126.90   38.17
  -1  -7  -1 4566.56   44.15
  -1   7   3 1412.95   19.00
  -1  -7  -3 1353.00   19.09
   1  -7  -3 1393.14   21.10
   1   7   3 1458.25   19.52
  -1   7   5  114.10    9.70
   1   7   5  135.82   12.56
   1  -7  -5   89.89    9.45
   1   7   7  396.72   14.37
  -1   7   7  406.07   14.68
  -1  -7   9  285.25   11.53
  -1   7   9  220.38   10.47
   1   7   9  246.87   14.50
  -1  -7  11  169.99   11.88
   1  -7  11  166.82   12.09
   1   7  11  138.10   15.73
  -1   7  11  144.75   15.67
  -3   7   1  149.52   17.59
   3  -7   1  129.82   13.02
   3   7   1  162.93   16.08
   3  -7  -1  186.77   17.71
  -3   7   3 2237.59   22.27
   3   7   3 2363.28   24.04
   3  -7  -3 2270.24   22.34
  -3  -7   5 1849.96   21.99
   3  -7  -5 1723.59   17.83
   3   7   5 1726.01   18.19
  -3   7   5 1730.24   20.41
  -3  -7   7  211.74   14.12
   3   7   7  231.60   13.63
  -3   7   7  181.31   10.29
  -3   7   9   54.14   13.97
  -3  -7   9   81.48   14.14
   3   7   9   73.96   13.82
  -3   7  11   45.30   15.62
   3  -7  11   48.15   10.87
  -3  -7  11   38.07   16.14
   3   7  11   46.04   11.26
   5  -7   1 1929.21   23.91
  -5   7   1 1974.35   24.24
   5  -7  -1 1884.79   21.81
  -5  -7   1 1909.02   60.18
  -5   7   3 1580.66   18.89
   5  -7  -3 1554.13   18.55
  -5  -7   3 1737.29   26.53
  -5  -7   5    5.27    8.41
   5   7   5   15.52   11.93
   5  -7  -5    2.77    8.80
  -5   7   5   21.43    9.01
   5   7   7  171.72   10.54
   5  -7  -7  200.04   13.86
  -5  -7   7  172.20   13.78
  -5   7   7  148.66   14.04
  -5   7   9  113.07   14.58
   5   7   9  118.10   10.31
  -5  -7   9  107.28   10.78
  -5   7  11   51.00   15.68
  -5  -7  11   64.20   16.42
   5   7  11   37.55   11.51
   7  -7   1 2269.74   22.26
   7   7  -1 2451.72   43.97
   7  -7  -1 2242.03   21.61
  -7   7   1 2392.11   25.21
   7  -7  -3 1445.69   19.51
  -7   7   3 1367.66   17.36
  -7  -7   3 1457.25   25.09
   7  -7  -5   64.34    9.50
  -7   7   5   58.46    9.46
   7   7   7   98.24   14.14
  -7   7   7   96.11   10.19
   7  -7  -7  125.60   13.80
  -7  -7   7  116.67   14.51
  -7   7   9  532.85   13.06
   7   7   9  617.65   17.25
  -7  -7   9  575.36   16.99
  -7  -7  11   58.64   16.62
   7   7  11   76.19   12.14
  -7   7  11   59.64   11.93
  -9   7   1   76.47    9.89
   9   7  -1   84.66   13.87
   9   7   1   79.85   14.65
   9  -7   1   72.78   13.52
   9  -7  -1   85.90   13.60
   9  -7  -3 1634.38   19.83
  -9  -7   3 1428.82   25.18
   9   7  -3 1725.10   26.01
   9  -7   3 1407.95   16.46
  -9   7   3 1411.82   17.00
  -9   7   5  983.30   15.20
   9  -7  -5 1019.40   14.78
  -9   7   7  165.55   14.99
   9  -7  -7  185.82   13.93
  -9  -7   7  167.75   11.38
  -9   7   9   27.44   10.35
   9   7   9   37.03   10.88
  -9  -7   9   35.76   10.74
  -9  -7  11   13.69   12.34
   9   7  11   20.78   17.07
  -9   7  11   28.51   17.12
  11   7   1  863.46   17.97
 -11   7   1  900.45   18.53
  11   7  -1  934.60   22.19
  11  -7   1  874.63   14.74
  11  -7  -1  875.18   14.45
 -11   7   3   63.85   14.07
  11   7  -3   36.41   13.34
  11  -7  -3   32.04   13.86
  11  -7   3   72.26   14.05
 -11  -7   3   50.68   13.99
 -11  -7   5  147.18   15.21
 -11   7   5  133.21   11.33
  11  -7  -5  117.54   10.66
 -11   7   7  190.92   11.57
 -11  -7   7  182.85   11.55
  11  -7  -7  205.10   11.24
  11  -7  -9   89.60   11.64
 -11  -7   9   88.26   16.39
 -11   7   9   66.26   16.20
  11   7   9   84.34   11.35
  13  -7  -1  220.46   11.71
 -13   7   1  200.40   14.94
  13  -7   1  176.05   11.24
  13   7   1  176.78   15.77
  13   7  -1  199.11   15.87
  13  -7  -3  265.57   15.58
  13   7  -3  267.08   16.00
  13  -7   3  250.54   11.75
 -13  -7   3  257.29   16.10
 -13   7   3  250.79   12.15
 -13  -7   5  106.05   15.32
  13  -7   5   84.75   10.57
  13  -7  -5   96.55   13.89
 -13   7   5  106.04   14.89
 -13   7   7  378.86   16.88
  13  -7  -7  435.02   12.67
 -13  -7   9   43.62   16.96
  13  -7  -9   36.78   11.74
 -13   7   9   41.80   16.95
 -15   7   1  303.83   11.67
  15   7   1  321.98   16.98
  15   7  -1  358.57   17.09
  15  -7   1  325.27   16.02
  15  -7  -1  347.78   16.00
  15  -7   3  312.66   12.07
  15  -7  -3  417.07   15.55
  15   7  -3  402.74   17.28
 -15  -7   3  309.75   16.69
  15   7   3  313.85   16.76
 -15   7   3  315.14   16.05
  15  -7  -5  229.00   11.67
 -15  -7   5  219.22   16.68
  15  -7   5  231.41   15.80
 -15   7   5  230.84   15.90
  15   7  -5  246.02   16.43
 -15  -7   7  104.84   16.84
 -15   7   7  129.45   16.64
  15  -7  -7  107.14   11.89
  17   7   1   96.85   15.82
  17  -7  -1  125.51   11.21
  17   7  -1  111.28   15.67
  17  -7   1   98.68   10.73
 -17   7   3   90.49   11.13
  17   7   3   61.89   15.71
  17  -7   3   73.02   11.25
  17  -7  -3   88.13   11.28
  17   7  -3   83.07   15.51
  17  -7   5   62.40   11.37
 -17   7   5   55.74   16.43
  17  -7  -5   42.46   11.49
  17   7  -5   51.53   15.83
 -17  -7   5   49.98   15.88
  17   7   5   42.08   15.93
  17  -7   7   52.96   17.11
 -17  -7   7   31.72   17.32
 -17   7   7   32.14   12.40
  17  -7  -7   28.30   12.34
  19   7  -1  109.66   17.28
  19  -7   1  103.84   12.26
  19   7   1  118.40   16.97
  19  -7  -1  111.96   16.39
  19   7   3  115.00   17.58
  19  -7  -3  118.53   16.43
  19  -7   3   97.51   12.20
  19   7  -3  122.02   17.00
 -19   7   3  124.56   16.53
  19  -7   5   89.61   12.78
  19  -7  -5  129.92   17.35
  19   7   5   90.96   18.04
  19   7  -5  104.58   17.70
 -19   7   5   85.56   17.58
 -19  -7   5   74.46   17.32
  21  -7   1   49.38   17.60
  21   7   1   12.51   12.23
  21   7  -1   30.09   17.61
  21  -7  -1   49.31   17.44
   0  -8   0 1211.34   24.60
   0   8   0 1180.75   24.50
   0   8   2    4.09   13.81
   0  -8  -2    9.99   13.27
   0   8   4  805.29   17.68
   0  -8  -4  689.06   14.17
   0   8   6   -1.05    8.75
   0   8   8   84.36    9.81
   0  -8  10   -6.12   14.46
   0   8  10   13.94    9.60
   0   8  12  102.28   11.82
   0  -8  12  111.45   12.86
  -2   8   0 1589.43   24.19
   2  -8   0 1565.78   24.00
   2   8   0 1571.30   36.33
  -2  -8   0 1638.91   36.30
  -2  -8  -2 2061.02   27.15
  -2   8   2 1837.73   22.40
   2  -8  -2 1966.23   24.65
   2   8   2 1952.24   26.53
  -2   8   4  119.23   13.79
   2   8   4  116.91    9.39
   2  -8  -4  127.76    9.93
  -2   8   6 1241.30   18.42
   2   8   6 1262.06   18.08
   2  -8  -6 1211.05   18.10
  -2  -8   8  168.47   14.13
   2   8   8  162.14   14.17
  -2   8   8  129.17   14.29
  -2  -8  10   82.45   14.96
  -2   8  10   64.53   10.30
   2   8  10   61.42   10.23
  -2   8  12   59.17   16.36
  -2  -8  12   80.64   12.38
   2   8  12   47.21   17.01
   2  -8  12   94.35   12.45
   4  -8   0 3238.75   28.00
  -4   8   0 3252.80   27.89
   4   8   2  432.45   14.11
   4  -8  -2  418.83   16.13
  -4  -8   2  444.78   19.08
  -4   8   2  414.48   16.44
  -4   8   4  316.87   14.92
   4   8   4  315.24   13.71
   4  -8  -4  303.86   11.29
  -4  -8   6  468.24   15.73
  -4   8   6  465.92   15.33
   4  -8  -6  460.86   15.00
   4   8   6  488.45   14.63
  -4   8   8  587.72   15.80
   4   8   8  598.87   13.03
  -4  -8   8  619.00   13.16
   4   8  10  321.93   15.98
  -4  -8  10  336.69   16.03
  -4   8  10  310.04   15.85
   4  -8  12   42.19   17.15
  -4  -8  12   29.38   17.43
   4   8  12   22.26   11.97
  -4   8  12   22.01   11.73
  -6   8   0   16.18   13.19
   6   8   0   17.51   19.76
   6  -8   0   19.18   10.19
   6  -8  -2 1498.69   20.90
   6  -8   2 1462.96   20.70
  -6  -8   2 1499.51   32.93
  -6   8   2 1465.84   21.37
  -6   8   4  354.10   11.83
   6  -8  -4  391.85   11.20
  -6   8   6  119.12   10.24
   6   8   6  140.44   10.16
  -6  -8   6  136.96   10.58
   6  -8  -6  148.65    9.94
  -6   8   8  100.67   14.06
  -6  -8   8  109.33   14.48
   6   8   8  120.33   14.12
   6  -8  -8  111.58   13.81
  -6  -8  10  203.11   11.77
   6   8  10  204.96   15.84
  -6   8  10  175.55   12.11
  -8   8   0  701.75   14.12
   8   8   0  718.18   26.88
   8  -8   0  695.56   14.28
   8  -8  -2  619.79   13.29
   8  -8   2  642.18   16.46
  -8   8   2  613.56   13.47
   8   8  -2  685.49   21.55
  -8  -8   2  596.39   21.04
  -8  -8   4  796.22   19.23
   8  -8  -4  760.65   13.54
  -8   8   4  753.77   13.91
   8  -8  -6  203.07   14.02
  -8   8   6  181.23   10.75
   8  -8  -8  644.96   16.67
  -8   8   8  495.14   12.82
   8   8   8  603.51   13.12
  -8  -8   8  561.38   17.33
  -8  -8  10  107.59   11.52
   8   8  10  120.55   16.03
  -8   8  10  100.88   15.97
  10   8   0  429.18   19.78
  10  -8   0  407.42   15.68
 -10   8   0  410.63   11.93
  10  -8   2  398.32   15.63
  10   8  -2  432.85   18.29
 -10   8   2  365.16   11.85
 -10  -8   2  382.78   19.85
  10  -8  -2  428.58   15.16
 -10   8   4  120.99   14.68
  10  -8  -4  122.42   10.57
 -10  -8   4  127.33   14.79
  10  -8  -6   86.95    9.79
 -10   8   6   67.71   14.43
 -10  -8   8  130.64   11.36
 -10   8   8  149.91   11.24
  10  -8  -8  118.04   14.85
  10   8   8  158.62   14.68
 -10   8  10   69.86   12.39
  10   8  10   74.30   12.03
 -10  -8  10   78.59   11.90
  12   8   0  666.24   22.93
  12  -8   0  632.37   13.45
  12  -8   2   31.72   10.31
  12  -8  -2   32.57   13.79
  12   8   2   19.79    9.90
  12   8  -2   20.58   13.52
 -12   8   2   31.14   13.42
  12  -8   4  278.57   11.43
 -12  -8   4  261.41   12.96
 -12   8   4  284.90   12.11
  12  -8  -4  247.17   11.29
  12   8  -4  262.09   15.73
 -12   8   6   59.87   10.54
 -12  -8   6   57.35   14.77
  12  -8  -6   97.11   13.96
 -12  -8   8  235.87   17.01
  12  -8  -8  286.34   16.39
 -12   8   8  200.44   12.48
 -12  -8  10   23.41   17.39
 -12   8  10    0.37   12.25
  12   8  10    6.43   16.81
  14  -8   0  327.06   16.46
  14   8   0  335.70   17.61
  14   8   2  511.65   14.58
  14  -8   2  556.74   13.29
  14  -8  -2  620.38   13.62
  14   8  -2  682.76   19.98
 -14   8   2  548.01   13.24
  14  -8   4  362.82   15.63
  14  -8  -4  333.16   11.88
  14   8  -4  370.96   16.96
 -14   8   4  320.08   12.26
 -14  -8   4  297.63   13.41
 -14   8   6  173.17   12.01
  14  -8   6  142.73   11.48
 -14  -8   6  146.23   11.65
  14  -8  -6  163.75   10.95
  14  -8  -8  290.43   17.16
 -14   8   8  178.59   12.58
  16  -8   0  136.33   15.15
  16   8   0  135.17   15.78
  16  -8   2   44.39   15.24
 -16   8   2   20.52   10.36
  16   8  -2   30.16   15.10
  16  -8  -2   29.33   10.10
  16   8   2   21.34   15.51
  16  -8  -4  278.63   12.14
  16   8   4  271.26   16.71
 -16   8   4  262.75   12.25
 -16  -8   4  273.55   16.70
  16  -8   4  282.24   16.24
  16   8  -4  278.78   13.15
  16  -8  -6   22.96   15.55
  16  -8   6   37.45   16.13
 -16   8   6   22.21   11.54
 -16  -8   6   23.79   11.06
 -16  -8   8   12.00   17.71
 -16   8   8   12.08   12.57
  16  -8  -8   28.29   11.95
  16  -8   8   22.77   12.15
  18   8   0   59.95   15.94
  18  -8   0   51.06   11.12
  18  -8   2  330.41   12.71
  18   8   2  321.70   18.24
  18  -8  -2  324.27   12.72
  18   8  -2  363.85   17.93
  18  -8   4   52.91   16.03
  18  -8  -4   39.34   16.30
 -18   8   4   36.13   16.29
  18   8   4   41.67   11.81
  18   8  -4   60.86   16.26
 -18  -8   6   94.28   17.65
 -18   8   6   96.34   13.07
  18   8   6  115.69   12.85
  18  -8   6  128.15   17.85
  18  -8  -6  109.44   12.75
  20   8   0   95.48   17.63
  20  -8   0   82.89   17.08
  20  -8   2   91.48   12.89
  20  -8  -2   91.28   17.52
  20   8   2   95.14   17.74
  20   8  -2   98.10   21.55
  20  -8  -4   83.68   17.75
  20   8  -4  104.99   18.26
  20  -8   4   87.54   17.57
 -20   8   4   70.44   12.55
  20   8   4   77.40   18.48
  -1   9   1  365.96   18.41
  -1  -9   1  325.09   15.06
   1  -9  -1  416.88   14.95
   1   9   1  359.12   18.09
   1  -9   1  331.24   14.42
  -1  -9  -1  411.53   15.03
   1   9   3 6423.88   38.26
   1  -9  -3 6229.50   35.21
  -1   9   3 6127.00   35.09
  -1  -9  -3 6476.86   37.15
  -1   9   5  752.84   13.90
   1  -9  -5  745.37   13.36
   1   9   5  752.10   13.61
   1   9   7  161.31   10.08
  -1   9   7  158.02   10.09
  -1   9   9    5.18    9.32
  -1  -9   9    3.45    9.42
   1   9   9    5.45    9.43
   1  -9  11  148.31   16.48
  -1  -9  11  134.30   12.07
   1   9  11  105.18   15.68
  -1   9  11  104.54   11.32
  -3  -9   1 2212.10   44.44
  -3   9   1 2339.74   26.74
   3   9   1 2407.69   35.12
  -3  -9  -1 2584.35   36.10
   3  -9  -1 2352.85   24.45
   3  -9   1 2234.51   24.03
   3  -9  -3  705.09   14.19
   3   9   3  830.43   15.55
  -3   9   3  777.29   17.74
  -3   9   5   24.31    9.18
   3  -9  -5   24.18    8.82
   3   9   5   17.78    8.65
  -3   9   7  277.29   11.12
  -3  -9   7  299.17   15.00
   3  -9  -7  345.51   11.06
   3   9   7  298.09   14.57
   3   9   9  447.50   12.32
  -3  -9   9  480.75   12.56
  -3   9   9  440.73   15.68
  -3   9  11   83.02   11.39
   3   9  11   96.76   11.90
  -3  -9  11  115.41   16.23
   5  -9   1  685.01   14.93
   5  -9  -1  661.92   14.77
  -5   9   1  741.99   18.34
   5   9   1  790.49   25.51
  -5  -9   3  647.14   17.15
   5  -9  -3  607.69   13.36
   5   9   3  644.77   16.79
  -5   9   3  576.92   14.13
  -5   9   5  167.15   10.28
   5   9   5  183.25   12.85
   5  -9  -5  162.55   13.07
  -5   9   7  225.59   14.63
   5  -9  -7  201.68   10.45
   5   9   7  238.72   11.20
  -5  -9   7  241.47   11.20
  -5   9   9   58.22   10.32
   5   9   9   53.84   10.67
  -5  -9   9   62.57    9.95
  -5   9  11   31.27   11.04
   5   9  11   27.66   11.51
  -5  -9  11   30.45   15.89
   7  -9  -1  463.05   13.09
   7  -9   1  418.42   16.39
  -7   9   1  391.75   12.96
  -7  -9   3   13.11   12.16
   7  -9  -3   21.63    9.37
  -7   9   3   15.14    9.52
   7   9   5  942.72   17.35
   7  -9  -5  892.88   16.32
  -7   9   5  840.51   14.34
   7   9   7   84.99   10.01
  -7   9   7   94.54   10.12
   7  -9  -7   96.16    9.79
  -7  -9   7   86.13   14.10
  -7   9   9   21.45    9.98
   7   9   9   11.65   10.48
  -7  -9   9   26.73   10.17
  -7   9  11   61.85   17.30
   7   9  11   52.86   11.97
  -7  -9  11   64.97   12.22
   9  -9   1 1761.73   20.63
  -9   9   1 1740.07   18.41
   9   9   1 1713.06   29.49
   9   9  -1 1848.69   40.81
   9  -9  -1 1708.11   18.25
  -9   9   3  451.50   12.18
   9  -9   3  470.54   12.55
   9  -9  -3  436.25   15.37
  -9  -9   3  443.89   18.36
  -9   9   5   82.52   14.29
  -9  -9   5   64.35   13.96
   9  -9  -5   98.85   13.27
  -9  -9   7  242.88   11.76
  -9   9   7  259.20   11.50
   9   9   7  262.60   11.34
   9  -9  -7  287.90   11.11
   9  -9  -9  353.24   12.39
  -9  -9   9  286.13   12.51
  -9   9   9  286.67   17.04
   9   9   9  286.28   12.15
  -9  -9  11  153.52   18.00
  -9   9  11  155.26   13.28
   9   9  11  116.48   18.12
  11   9  -1  776.03   25.60
  11   9   1  749.77   21.00
  11  -9   1  735.81   16.78
  11  -9  -1  706.10   13.92
 -11   9   1  767.27   13.66
  11  -9  -3  266.72   11.41
  11   9  -3  282.53   16.22
 -11   9   3  235.50   15.00
 -11  -9   3  264.03   16.50
  11  -9   3  277.83   10.86
 -11  -9   5  191.55   15.51
 -11   9   5  171.86   11.46
  11  -9  -5  225.01   10.96
 -11   9   7  174.11   11.40
  11  -9  -7  230.94   14.98
  11  -9  -9   52.23   11.48
  11   9   9   70.91   15.90
 -11   9   9   66.40   16.22
 -11  -9   9   58.59   11.43
  13   9  -1  129.04   15.55
  13  -9   1  116.42   11.09
  13   9   1  116.38   16.17
 -13   9   1  126.83   10.80
  13  -9  -1  132.10   11.25
  13  -9  -3  333.78   15.61
  13   9  -3  356.89   17.52
 -13  -9   3  272.16   16.55
  13  -9   3  267.72   11.42
 -13   9   3  282.25   12.10
  13  -9  -5  381.42   15.64
 -13   9   5  289.55   11.95
 -13  -9   5  295.79   16.58
  13  -9   5  307.61   15.49
  13  -9  -7  144.66   14.88
 -13  -9   7   87.64   11.83
 -13   9   7  106.43   11.84
 -13   9   9   14.86   12.29
 -13  -9   9   19.36   12.09
  13  -9  -9   20.16   11.56
  13   9   9   21.45   16.59
 -15   9   1  401.45   11.98
  15   9   1  374.39   17.99
  15   9  -1  362.05   17.78
  15  -9  -1  363.72   16.41
  15  -9   1  365.45   12.25
  15  -9   3  303.18   11.91
  15   9   3  306.82   13.20
  15  -9  -3  328.54   11.94
  15   9  -3  353.07   17.28
 -15   9   3  338.53   16.11
  15  -9   5   -3.39   15.04
 -15   9   5    0.22   11.12
  15  -9  -5    6.14   10.42
 -15  -9   5    1.75   15.01
  15  -9  -7   59.92   11.93
 -15  -9   7   49.58   15.91
 -15   9   7   45.99   11.50
  15  -9   7   58.23   16.48
  17  -9  -1   31.28   10.47
  17   9  -1   30.91   15.01
  17  -9   1   33.91   10.93
  17   9   1   22.46   15.32
 -17   9   3   97.96   11.37
  17   9   3   78.28   16.18
  17   9  -3  109.66   19.03
  17  -9  -3   98.58   15.79
  17  -9   3  115.65   15.93
 -17   9   5   42.00   11.44
  17  -9  -5   42.90   11.55
 -17  -9   5   31.29   16.29
  17  -9   5   24.87   11.63
  17   9   5   36.59   16.41
 -17   9   7   38.94   12.24
  17  -9   7   53.12   17.85
  17  -9  -7   24.46   12.40
 -17  -9   7   32.84   17.70
  19  -9   1   30.58   16.10
  19   9   1   10.54   16.70
  19  -9  -1   29.42   16.17
  19   9  -1   15.92   15.82
  19  -9  -3   82.54   16.47
  19   9   3   50.85   12.50
  19  -9   3   55.82   16.81
  19   9  -3   67.39   16.40
 -19   9   3   46.43   16.50
  19  -9  -5  211.08   18.01
  19  -9   5  125.31   13.34
 -19   9   5  155.93   18.42
  19   9   5  138.37   18.50
  21   9  -1   96.53   18.75
  21   9   1  113.28   19.00
  21  -9  -1  119.04   13.19
  21  -9   1  104.20   13.05
   0 -10   0    6.67   14.07
   0  10   0   -2.83   10.23
   0 -10  -2  578.32   14.56
   0  10   2  542.40   14.34
   0  10   4   -6.71    8.70
   0 -10  -4   -1.70   12.57
   0  10   6  390.80   11.57
   0  10   8   -1.85    9.35
   0 -10  10  489.80   16.61
   0  10  10  462.01   12.70
   0 -10  12    5.84   17.54
   0  10  12  -16.52   16.78
   2 -10   0 1438.63   23.58
  -2  10   0 1450.77   23.70
  -2 -10   0 1381.68   27.26
   2  10   0 1426.22   29.48
  -2  10   2 1560.66   22.29
   2 -10  -2 1529.09   19.63
  -2 -10  -2 1649.43   24.41
   2  10   2 1562.61   21.98
  -2  10   4 1046.25   15.61
   2  10   4 1149.62   18.47
   2 -10  -4 1155.94   15.93
   2 -10  -6  646.14   15.53
  -2  10   6  578.34   15.71
   2  10   6  580.06   15.31
  -2  10   8  153.39   10.59
  -2 -10   8  173.13   10.67
   2  10   8  171.32   10.38
  -2  10  10  119.78   10.74
  -2 -10  10  116.69   10.91
   2  10  10  118.61   11.25
  -2  10  12  131.21   12.16
  -2 -10  12  117.18   13.68
   2 -10  12  158.77   13.08
   2  10  12  134.16   12.89
  -4 -10   0 1379.58   42.10
   4  10   0 1217.78   42.11
   4 -10   0 1267.67   20.86
  -4  10   0 1259.97   20.59
   4 -10   2 1115.87   16.71
   4 -10  -2 1118.52   19.07
  -4  10   2 1198.07   20.35
   4  10   2 1281.08   23.21
  -4  10   4 2651.79   21.89
   4  10   4 2819.40   24.02
   4 -10  -4 2775.60   21.68
  -4  10   6  628.67   12.90
   4 -10  -6  686.09   13.05
  -4 -10   6  693.72   13.76
   4  10   6  656.59   12.91
  -4  10   8  111.36   14.13
  -4 -10   8  103.65   10.05
   4  10   8  104.53   10.26
  -4  10  10   73.42   10.63
  -4 -10  10   92.73   10.75
   4  10  10  107.14   15.12
  -6  10   0 4274.10   30.33
   6 -10   0 4141.73   30.07
  -6  10   2  180.70   11.29
  -6 -10   2  182.44   19.13
   6 -10   2  163.59   11.03
   6 -10  -2  186.23   10.87
   6  10   2  195.68   14.06
   6 -10  -4  301.79   10.59
   6  10   4  331.84   11.10
  -6  10   4  314.27   11.08
  -6 -10   4  333.38   15.91
   6 -10  -6   60.62    9.33
  -6  10   6   38.99    9.72
   6  10   6   49.62    9.26
  -6 -10   6   46.50    9.59
  -6  10   8  363.59   15.20
   6 -10  -8  410.16   11.54
   6  10   8  399.50   11.68
  -6 -10   8  371.90   12.41
  -6  10  10    6.64   14.77
  -6 -10  10    5.20   10.93
   6  10  10    4.18   15.57
  -8  10   0    8.95   13.45
   8 -10   0   18.11   10.21
   8  10   0   17.54   21.36
   8  10   0   18.98   23.08
  -8 -10   2 1140.56   33.32
   8 -10  -2 1242.12   18.69
  -8  10   2 1181.16   16.14
   8 -10   2 1225.13   18.31
  -8 -10   4  352.78   16.31
   8  10   4  364.09   11.74
   8 -10  -4  335.53   11.02
  -8  10   4  362.13   15.64
   8 -10  -6  158.97   13.85
   8  10   6  175.67   14.02
  -8  10   6  185.45   14.75
  -8 -10   8   91.21   14.74
   8  10   8   85.21   10.62
  -8  10   8  107.08   14.75
   8 -10  -8   90.84   10.57
  -8  10  10  101.11   11.74
  -8 -10  10  118.30   12.25
   8  10  10  135.56   15.98
 -10  10   0  540.69   15.67
  10 -10   0  529.36   12.86
  10  10   0  537.01   25.07
  10 -10   2  891.61   14.22
  10 -10  -2  889.95   14.56
 -10  10   2  935.10   17.97
  10 -10  -4  461.66   11.83
 -10  10   4  428.92   12.26
  10 -10   4  443.70   15.53
 -10 -10   4  467.62   18.33
 -10 -10   6  320.98   16.19
  10 -10  -6  359.20   15.05
 -10  10   6  309.96   11.85
  10  10   6  358.57   12.06
 -10  10   8  111.03   10.86
 -10 -10   8  118.23   11.61
  10  10   8  110.29   11.19
  10 -10  -8  133.45   15.20
 -10 -10  10   66.32   16.91
  10  10  10   85.93   12.32
 -10  10  10   79.06   17.33
  12 -10   0  295.13   11.87
  12  10   0  317.79   21.25
  12 -10  -2  667.01   13.51
  12 -10   2  672.27   16.80
  12  10   2  674.95   19.70
 -12  10   2  640.19   13.37
  12  10  -2  744.08   25.10
  12 -10  -4   87.11   14.24
  12 -10   4   62.38   14.62
 -12  10   4   76.98   10.75
 -12 -10   4   71.87   15.18
 -12  10   6  147.30   11.48
 -12 -10   6  171.90   15.59
  12 -10  -6  227.76   15.20
  12  10   8   30.16   15.35
  12 -10  -8   27.53   11.28
 -12  10   8   28.53   11.51
  14 -10   0   15.10   10.37
  14  10   0   11.63   14.65
 -14  10   2  189.44   11.35
  14  10  -2  218.09   19.53
  14  10   2  168.30   16.36
  14 -10  -2  202.38   15.65
  14 -10   2  165.01   11.54
  14 -10  -4  391.50   12.21
  14 -10   4  343.27   15.68
 -14 -10   4  342.54   17.46
 -14  10   4  359.61   16.30
  14 -10   6  132.63   15.49
 -14  10   6   97.08   11.62
  14 -10  -6  111.75   11.13
 -14 -10   6  112.91   16.21
  14  10   8   45.62   16.34
 -14 -10   8   43.99   12.47
  14 -10  -8   59.56   16.30
 -14  10   8   40.74   12.37
  16 -10   0  261.20   15.52
  16  10   0  255.89   17.34
  16  10   2  259.74   16.96
  16 -10  -2  304.52   16.10
  16 -10   2  256.43   15.64
  16  10  -2  334.04   18.06
 -16  10   2  254.06   11.76
 -16  10   4  104.34   11.15
  16 -10   4   94.17   15.57
  16  10   4   98.74   16.05
 -16 -10   4   90.99   15.73
  16 -10  -4  123.91   15.14
  16 -10   6  181.88   17.15
 -16  10   6  160.74   17.01
  16 -10  -6  183.59   16.22
 -16 -10   6  142.37   16.98
  18  10   0   69.76   19.73
  18 -10   0   85.54   15.80
 -18  10   2   32.67   11.19
  18  10   2   36.15   16.31
  18 -10  -2   53.08   15.77
  18  10  -2   43.28   15.77
  18 -10   2   31.67   11.63
  18 -10  -4  173.44   12.16
  18  10   4  152.24   17.42
 -18  10   4  151.25   16.78
  18 -10   4  158.33   17.00
 -18  10   6   41.78   17.58
  18  10   6   24.14   18.27
  18 -10   6   24.50   17.51
  18 -10  -6   19.86   12.21
 -18 -10   6   20.11   17.49
  20  10   0   42.84   20.63
  20 -10   0   46.85   17.45
  20 -10   2   40.16   17.55
  20  10   2   48.39   18.02
  20 -10  -2   45.28   12.16
  20  10  -2   35.03   21.01
  -1  11   1  476.62   17.43
  -1 -11  -1  527.68   17.56
  -1 -11   1  457.67   17.85
   1 -11   1  457.51   17.24
   1 -11  -1  515.06   17.35
   1  11   1  476.02   17.29
   1  11   3  635.02   13.93
  -1 -11  -3  645.00   14.01
  -1  11   3  622.28   13.84
   1 -11  -3  626.89   13.47
   1 -11  -5  934.47   14.29
  -1  11   5  944.40   14.53
   1  11   5  999.72   17.47
  -1  11   7   66.81   13.55
   1  11   7   53.98    9.28
   1  11   9   50.88   10.34
  -1  11   9   61.20    9.71
  -1  11  11  189.34   12.31
   1 -11  11  197.95   16.57
   1  11  11  161.36   12.39
  -1 -11  11  195.95   16.81
  -3 -11  -1  912.05   20.55
   3 -11   1  733.29   15.43
  -3  11   1  761.74   15.75
   3  11   1  791.41   21.81
  -3 -11   1  754.49   26.48
   3 -11  -1  878.97   18.82
   3 -11  -3  825.68   17.70
   3  11   3  738.94   14.80
  -3  11   3  726.40   14.98
  -3  11   5 1339.08   16.01
   3 -11  -5 1457.75   18.72
   3  11   5 1371.19   16.76
  -3  11   7  649.41   16.18
   3 -11  -7  642.20   15.49
  -3 -11   7  633.18   13.32
   3  11   7  598.34   15.79
   3  11   9   80.69   10.07
  -3  11   9   95.77   14.33
  -3 -11   9   87.95   14.63
  -3  11  11   23.23   15.29
  -3 -11  11   13.24   16.38
   3  11  11   11.30   11.19
   5 -11   1 2560.48   22.93
   5  11   1 2823.22   41.27
   5 -11  -1 2580.57   23.22
  -5  11   1 2694.46   26.03
  -5 -11   3   90.89   12.97
   5 -11  -3  113.75    9.79
   5  11   3   88.80   12.82
  -5  11   3   96.61   10.11
  -5  11   5  119.01   14.24
   5  11   5  147.59   13.44
   5 -11  -5  143.00    9.93
  -5 -11   7  858.73   15.20
   5  11   7  831.73   14.50
  -5  11   7  861.76   17.12
   5 -11  -7  912.69   16.81
  -5  11   9  366.17   12.08
   5  11   9  407.13   16.44
  -5 -11   9  460.39   16.22
  -5  11  11   25.75   16.23
  -5 -11  11    8.76   16.86
   5  11  11   24.21   11.86
   7 -11   1 1166.86   16.11
  -7  11   1 1193.59   16.53
   7 -11  -1 1131.56   16.19
   7  11   1 1318.27   30.89
  -7  11   3  137.11   13.98
   7  11   3  148.08   12.82
  -7 -11   3  148.30   15.04
   7 -11  -3  176.57   13.72
   7 -11   3  125.62   10.27
   7  11   5   57.07    9.00
  -7  11   5   58.35   10.13
  -7 -11   5   62.49   13.16
   7 -11  -5   79.99   13.13
   7 -11  -7  232.50   11.08
   7  11   7  217.49   14.47
  -7 -11   7  234.93   15.22
  -7  11   7  206.63   14.84
   7 -11  -9  321.19   12.04
  -7  11   9  286.27   15.89
   7  11   9  319.32   15.95
  -7 -11   9  274.69   12.57
  -7  11  11   51.78   12.29
   7  11  11   65.24   12.54
  -7 -11  11   59.91   12.21
   9  11   1   11.41   13.04
   9 -11   1   -1.44    9.54
  -9  11   1   26.58   13.52
   9  11   1   15.43   12.19
   9 -11  -1    9.75    9.66
  -9 -11   3  195.85   16.74
   9 -11  -3  275.85   10.80
   9  11   3  252.49   11.48
  -9  11   3  212.99   14.77
   9 -11   3  214.27   10.78
  -9 -11   5  315.87   15.81
   9 -11  -5  324.93   14.40
   9  11   5  322.65   14.83
  -9  11   5  319.99   11.60
   9  11   7  406.20   12.23
  -9  11   7  357.70   15.72
   9 -11  -7  395.20   11.45
   9 -11  -9   44.71   11.32
  -9 -11   9   48.56   10.95
  -9  11   9   37.84   11.33
   9  11   9   35.84   15.13
  11  11   1  715.61   22.58
 -11  11   1  759.98   16.90
  11 -11   1  756.34   17.07
  11 -11  -1  784.13   17.23
 -11 -11   3  182.84   16.89
  11 -11  -3  176.27   14.23
 -11  11   3  201.37   11.16
  11 -11   3  232.32   14.71
  11 -11  -5  136.11   10.96
 -11  11   5  106.89   10.73
 -11 -11   5  112.95   14.89
  11 -11   5  113.08   10.48
  11 -11  -7  127.47   14.60
 -11 -11   7  101.34   11.01
 -11  11   7   93.53   16.23
  11  11   7  105.75   10.67
  11  11   9   84.76   11.91
 -11 -11   9   83.17   16.04
  11 -11  -9  109.10   16.38
 -11  11   9  122.33   16.87
  13  11   1  530.22   20.66
  13 -11   1  556.42   16.46
  13 -11  -1  565.15   13.33
  13  11  -1  605.90   26.26
 -13  11   1  535.46   13.09
 -13  11   3  120.78   14.76
  13 -11   3  110.04   11.36
  13 -11  -3   97.64   10.01
 -13 -11   5    9.54   14.33
 -13  11   5    3.15   10.28
  13 -11  -5   19.15   13.96
  13 -11   5   15.22   10.17
  13  11   7   72.24   10.96
 -13 -11   7   51.96   11.52
  13 -11  -7   87.11   15.57
 -13  11   7   52.23   11.25
 -13  11   9   79.87   12.47
  13 -11  -9   88.82   12.36
  13  11   9   85.37   12.46
  15  11   1  313.45   17.92
 -15  11   1  320.27   15.49
  15 -11   1  313.77   15.59
  15 -11  -1  372.10   16.07
  15  11  -1  381.58   20.07
  15  11   3  125.46   15.86
  15 -11  -3  165.72   14.76
  15 -11   3  137.56   11.66
 -15  11   3  129.36   10.80
  15 -11  -5  365.36   12.43
 -15 -11   5  319.09   18.37
  15 -11   5  345.39   12.46
 -15  11   5  352.94   17.07
 -15 -11   7  214.44   18.31
  15 -11   7  253.98   17.38
 -15  11   7  218.58   13.07
  15  11   7  224.20   13.07
  15 -11  -7  244.43   12.76
  17 -11   1  294.67   16.14
  17 -11  -1  281.27   12.10
  17  11   1  279.96   18.46
  17  11  -1  316.91   19.22
 -17  11   3   68.39   11.32
  17  11   3   64.74   16.44
  17 -11  -3   68.54   11.18
  17 -11   3   95.68   16.09
 -17  11   5   41.62   12.07
  17 -11  -5  101.45   16.74
 -17 -11   5   74.99   16.43
  17 -11   5   78.40   11.87
  17  11   5   76.22   12.49
  19  11   1  239.59   18.83
  19 -11  -1  244.55   17.51
  19 -11   1  228.63   13.05
  19  11  -1  243.21   22.84
 -19  11   3    7.64   16.50
  19 -11  -3   12.74   11.64
  19  11   3   17.04   17.03
  19 -11   3   19.36   11.98
   0  12   0  604.58   19.04
   0 -12   0  638.48   18.98
   0 -12   2    2.94    8.95
   0 -12  -2   -5.90    8.51
   0  12   2   15.64   13.01
   0  12   4 4237.34   27.35
   0 -12  -4 4661.35   29.78
   0  12   6    3.59    8.68
   0  12   8   24.86   13.40
   0  12  10   -1.81   10.32
  -2 -12   0  172.70   15.35
   2 -12   0  174.01   11.19
   2  12   0  165.36   15.63
  -2  12   0  174.36   14.94
   2 -12  -2 1455.96   18.52
  -2  12   2 1407.72   18.73
   2 -12   2 1434.83   18.83
   2  12   2 1493.87   22.94
  -2 -12  -2 1581.86   23.29
   2  12   4  610.71   13.47
  -2  12   4  573.88   12.85
  -2 -12  -4  673.09   16.14
   2 -12  -4  573.48   12.61
  -2  12   6  679.41   13.03
   2 -12  -6  675.12   12.69
   2  12   6  668.31   13.29
  -2  12   8  262.46   10.97
   2  12   8  262.36   14.55
  -2  12  10  179.60   11.47
  -2 -12  10  237.36   12.26
   2  12  10  208.42   11.96
   4  12   0 1628.63   37.79
   4 -12   0 1625.53   19.57
  -4  12   0 1644.93   19.71
  -4 -12   0 1806.74   38.63
  -4  12   2   92.50   15.28
   4  12   2   87.75   10.35
   4 -12  -2   78.92   10.40
   4 -12   2   86.76   10.07
  -4  12   4   57.17   13.42
   4  12   4   65.51    9.02
   4 -12  -4   63.83    9.02
  -4  12   6   37.51    9.72
  -4 -12   6   52.03    9.36
   4 -12  -6   71.18   13.17
   4  12   6   53.88    9.51
  -4 -12   8  406.86   12.38
  -4  12   8  413.83   15.27
   4 -12  -8  412.73   14.63
   4  12   8  395.51   15.40
  -4  12  10   37.27   10.27
   4  12  10   31.15   11.00
  -4 -12  10   39.46   10.65
  -6  12   0  184.75   15.26
   6 -12   0  215.19   15.11
  -6 -12   2   78.20   18.24
   6  12   2   87.72   13.26
  -6  12   2   84.07   14.40
   6 -12  -2   83.22   10.15
   6 -12   2   74.01   10.04
  -6  12   4   20.23   10.06
   6 -12  -4   27.93    9.08
  -6 -12   4   31.72   12.42
   6  12   4   28.23   12.03
   6  12   6  877.74   14.54
  -6  12   6  805.23   13.77
   6 -12  -6  861.08   16.47
  -6  12   8   27.32    9.97
   6 -12  -8   26.54    9.64
   6  12   8   19.73   10.06
  -6 -12   8   10.81   14.26
  -6  12  10   64.43   11.35
   6  12  10   42.13   11.04
  -6 -12  10   57.41   11.06
   8 -12   0 1687.58   17.87
  -8  12   0 1888.08   20.99
   8 -12   2  569.14   12.69
   8 -12  -2  614.33   15.62
  -8  12   2  615.00   13.24
   8  12   2  672.87   19.50
   8 -12  -4  318.18   11.03
  -8 -12   4  323.56   16.24
   8  12   4  320.62   11.60
  -8  12   4  307.01   11.52
  -8  12   6  222.02   11.37
   8  12   6  263.28   11.28
   8 -12  -6  243.31   14.89
  -8 -12   6  272.59   15.58
  -8  12   8  192.74   11.53
   8 -12  -8  200.53   10.96
   8  12   8  224.59   15.21
  -8 -12   8  219.18   15.81
  -8  12  10   58.98   11.89
   8  12  10   63.37   11.98
  -8 -12  10   53.22   11.85
  10 -12   0  109.08   10.47
 -10  12   0  128.96   13.96
  10 -12   2  539.58   16.05
  10  12   2  592.45   18.40
  10 -12  -2  473.50   12.02
 -10  12   2  540.81   12.72
  10 -12  -4   17.68   13.43
  10 -12   4   36.38   13.60
 -10  12   4   15.88   10.03
  10  12   4   28.30   12.38
 -10 -12   4   22.90   17.75
 -10 -12   6  406.84   16.35
 -10  12   6  402.25   12.65
  10  12   6  432.72   15.71
  10 -12  -6  471.78   12.36
 -10  12   8   39.10   15.32
  10  12   8   42.85   10.62
  10 -12  -8   39.70   14.87
 -10 -12  10  139.81   17.62
  10 -12 -10  151.20   13.08
  10  12  10  154.03   17.99
 -10  12  10  171.13   17.94
  12 -12   0  723.97   13.74
  12  12   0  760.71   36.01
  12  12   2   -4.07   14.56
 -12  12   2    6.87   10.20
  12 -12   2   10.45   13.96
  12 -12  -2    8.23   10.12
 -12 -12   4  510.53   22.41
  12 -12  -4  646.57   13.31
 -12  12   4  552.63   16.96
  12 -12   4  497.96   12.61
  12 -12  -6   56.79   14.47
 -12  12   6   35.58   10.55
  12  12   6   68.73   14.30
 -12 -12   6   63.59   14.96
  12 -12   6   50.83   10.21
 -12 -12   8  162.87   16.95
  12 -12  -8  152.66   11.62
  12  12   8  178.88   16.43
 -12  12   8  132.06   12.21
  14 -12   0  444.16   12.16
  14  12   0  494.97   27.15
  14  12   2  143.46   16.23
  14 -12   2  135.98   10.74
  14 -12  -2  167.00   15.34
 -14  12   2  140.69   10.82
  14 -12  -4   78.22   14.81
 -14 -12   4   76.31   15.13
  14 -12   4   70.53   10.47
 -14  12   4   77.19   11.28
 -14 -12   6  299.46   18.01
 -14  12   6  333.18   17.21
  14  12   6  340.71   16.78
  14 -12   6  294.80   12.43
  14 -12  -6  319.02   12.06
 -14  12   8   47.58   12.17
  14  12   8   45.67   16.34
 -14 -12   8   29.41   17.05
  14 -12  -8   52.00   16.74
  16  12   0  122.46   20.06
  16 -12   0  112.58   11.34
  16 -12   2   17.29   10.65
  16 -12  -2    5.66   14.87
  16  12   2    1.40   19.07
 -16  12   2    9.56   10.58
  16 -12   4   -4.83   15.58
  16  12   4   24.94   16.15
  16 -12  -4   14.00   11.07
 -16  12   4   16.56   15.82
  16 -12   6   64.48   16.82
 -16  12   6   34.46   12.02
 -16 -12   6   44.06   16.28
  16 -12  -6   22.55   11.92
  18  12   0   14.58   19.29
  18 -12   0   49.14   15.95
 -18  12   2  107.45   11.64
  18  12   2   84.06   17.47
  18 -12   2   93.02   16.50
  18 -12  -2  139.83   16.28
  18 -12  -4   20.47   16.70
  18  12   4   18.22   17.05
  18 -12   4   14.26   11.80
 -18  12   4    8.63   12.26
  20  12   0   71.32   22.18
  20 -12   0   80.09   17.70
  20 -12   2    6.06   12.29
  20 -12  -2   28.50   12.33
  20  12   2   11.75   17.66
   1  13   1  656.22   18.96
  -1 -13  -1  615.57   17.93
  -1  13   1  630.45   15.04
   1 -13  -1  619.59   17.15
   1 -13   1  637.79   17.77
  -1 -13   1  605.24   16.77
   1  13   3  963.00   18.37
  -1  13   3  921.62   15.49
  -1 -13  -3 1062.83   16.29
   1 -13  -3 1084.75   17.91
   1  13   5 1818.25   18.46
  -1  13   5 1841.24   18.29
   1 -13  -5 2048.32   20.76
  -1 -13  -5 2012.87   18.90
   1  13   7  286.15   14.78
  -1  13   7  281.87   11.11
  -1  13   9  232.86   11.13
   1  13   9  261.87   11.43
   1  13  11  103.00   12.24
  -1  13  11  118.57   16.19
  -1 -13  11  130.91   17.00
  -3 -13   1  833.19   23.78
  -3  13   1  826.38   15.55
   3 -13   1  802.57   15.27
   3 -13  -1  779.52   18.13
   3  13   1  843.65   21.99
  -3 -13  -1  799.24   20.37
   3  13   3  238.05   10.95
  -3 -13  -3  269.13   13.96
  -3  13   3  228.47   11.09
   3 -13  -3  238.06   13.67
  -3  13   5  575.53   15.69
   3 -13  -5  613.65   12.55
   3  13   5  568.32   16.04
   3 -13  -7  308.64   11.58
  -3  13   7  256.87   11.71
   3  13   7  275.84   11.29
  -3  13   9  103.48   14.29
   3  13   9  113.09   14.73
  -3 -13   9  118.47   14.62
  -3  13  11  132.94   12.22
   3  13  11  130.57   12.58
  -3 -13  11  182.74   16.98
  -5  13   1  835.92   15.48
   5  13   1  794.63   22.90
   5 -13  -1  878.44   18.42
   5 -13   1  773.51   14.76
   5 -13   3  125.33    9.97
   5 -13  -3  160.61    9.91
  -5  13   3  127.58   10.62
   5  13   3  151.49   12.57
  -5  13   5  843.86   17.37
   5  13   5  885.69   17.13
   5 -13  -5  854.08   13.86
  -5  13   7  610.72   16.54
  -5 -13   7  663.79   17.18
   5 -13  -7  629.00   12.86
   5  13   7  634.34   13.43
  -5  13   9   19.06   14.44
  -5 -13   9   17.95   14.55
   5  13   9   22.99   10.43
  -5  13  11   -0.95   11.44
  -5 -13  11   -0.66   17.02
   5  13  11   13.25   11.98
  -7  13   1  424.11   15.78
   7  13   1  445.25   22.84
   7 -13  -1  473.16   16.06
   7 -13   1  409.59   12.14
  -7 -13   3  361.09   18.10
  -7  13   3  328.53   11.69
   7 -13   3  332.12   11.46
   7 -13  -3  394.86   11.48
   7  13   3  369.23   15.09
  -7  13   5  638.76   16.72
   7  13   5  669.59   13.89
  -7 -13   5  698.80   18.35
   7 -13  -5  686.55   16.13
   7 -13  -7  366.17   11.37
  -7  13   7  346.20   11.70
   7  13   7  388.93   15.19
  -7  13   9   12.48   10.64
   7 -13  -9   25.08   10.34
   7  13   9    5.14   10.31
  -7 -13   9   10.73   10.76
  -7  13  11   10.90   12.25
   7  13  11   14.65   11.93
  -7 -13  11    4.78   12.20
   9  13   1  659.09   26.73
  -9  13   1  694.31   13.83
   9 -13   1  672.11   13.43
   9 -13  -1  723.21   16.93
   9  13   1  723.31   27.21
   9 -13   3  560.81   16.12
   9  13   3  632.03   17.42
  -9 -13   3  564.43   27.94
   9 -13  -3  528.85   12.41
  -9  13   3  517.79   16.52
  -9 -13   5   29.89   13.76
   9 -13  -5   63.48   13.86
   9  13   5   39.79    9.49
  -9  13   5   45.45   14.43
  -9 -13   7  106.67   10.82
   9 -13  -7  128.64   10.59
   9  13   7  125.17   10.61
  -9  13   7   86.19   10.79
  -9 -13   9   85.02   15.90
   9 -13  -9   82.61   11.34
  -9  13   9   71.18   15.71
   9  13   9   90.49   11.43
 -11  13   1  119.20   14.39
  11 -13   1  102.22   14.44
  11  13   1  117.95   18.06
  11  13   1  105.76   19.81
  11 -13  -1  103.10   10.24
 -11  13   3  443.37   12.30
  11 -13  -3  457.51   12.33
  11  13   3  499.94   17.32
  11 -13   3  415.21   12.11
 -11  13   5  324.29   11.71
  11  13   5  364.38   15.78
 -11 -13   5  311.72   17.22
  11 -13   5  298.59   15.31
  11 -13  -5  353.54   15.41
 -11 -13   7   21.35   14.92
  11  13   7   12.52   14.72
 -11  13   7   20.58   14.90
  11 -13  -7   14.92   14.70
  11  13   9  190.89   17.44
 -11  13   9  184.41   12.81
  11 -13  -9  166.37   12.40
  13  13   1  261.53   21.97
  13 -13   1  241.68   15.20
  13  13   1  293.42   20.68
 -13  13   1  255.61   11.81
  13 -13  -1  237.59   15.70
 -13  13   3  583.40   13.36
  13 -13   3  606.02   16.60
  13 -13  -3  654.81   13.33
  13 -13  -5  416.75   12.34
  13 -13   5  339.01   15.98
 -13  13   5  342.04   12.60
 -13 -13   5  330.01   18.25
  13  13   5  389.20   16.53
 -13  13   7   19.74   11.10
  13 -13  -7    3.48   10.71
  13  13   7   10.87   10.59
 -13 -13   7   18.52   15.79
  13 -13   7   27.80   10.74
 -13 -13   9   42.45   17.78
  13 -13  -9   42.96   12.27
  13  13   9   37.54   17.30
 -13  13   9   33.54   12.70
  15 -13  -1  185.26   15.25
  15 -13   1  165.11   11.24
  15  13   1  159.98   17.44
 -15  13   1  169.94   15.38
  15  13   3   88.37   15.70
  15 -13  -3  109.92   10.71
 -15  13   3  106.71   11.55
  15 -13   3   89.59   11.83
  15 -13  -5   15.16   15.54
  15  13   5    8.04   14.83
  15 -13   5   16.34   11.00
 -15 -13   5    9.42   18.71
 -15  13   5   -5.12   10.90
  15 -13  -7   16.41   16.48
 -15 -13   7   19.44   16.90
 -15  13   7   36.02   11.82
  15  13   7   22.37   11.44
  15 -13   7   12.46   11.40
  17 -13   1   75.98   11.68
  17  13   1   59.30   16.65
  17 -13  -1   69.14   11.01
  17 -13   3   16.91   16.21
 -17  13   3   57.92   11.17
  17 -13  -3   39.20   11.79
  17  13   3   32.97   16.34
  17 -13  -5  100.91   12.08
  17 -13   5  107.58   12.42
 -17  13   5  103.88   16.92
  17  13   5   83.46   12.56
  17  13   5  108.21   12.29
  19  13   1   28.84   20.80
  19 -13  -1   32.55   16.67
  19 -13   1   35.90   11.65
  19 -13  -3   88.43   12.46
 -19  13   3   39.59   12.56
  19  13   3   40.76   18.20
  19 -13   3   52.36   12.34
   0  14   0   -2.85   13.64
   0 -14   0    1.68    9.38
   0 -14  -2  677.68   14.25
   0 -14   2  632.08   17.66
   0  14   2  620.30   14.52
   0 -14  -4   -2.60    8.63
   0  14   4   16.38   12.51
   0  14   6   62.45   13.48
   0 -14  -6   34.23    9.50
   0  14   8   -5.66    9.31
   0  14  10  344.29   12.67
   2 -14   0  593.99   16.86
  -2 -14   0  597.51   19.26
   2  14   0  562.45   16.58
  -2  14   0  565.70   17.11
   2 -14   2  121.34   13.37
   2 -14  -2  141.04   12.99
  -2 -14   2  123.72   14.50
   2  14   2  136.82   14.30
  -2 -14  -2  131.88   10.15
  -2  14   2  119.11   10.78
   2  14   4 1827.91   19.77
  -2  14   4 1888.02   20.96
  -2 -14  -4 2002.90   22.37
   2 -14  -4 1819.87   18.19
  -2  14   6  371.96   14.99
   2  14   6  325.63   11.58
   2 -14  -6  379.19   11.20
  -2  14   8   99.66   10.09
   2  14   8  102.02   10.49
   2  14  10   27.07   15.31
  -2  14  10   55.10   14.79
  -2 -14  10   62.47   11.01
  -4 -14   0  706.15   22.50
  -4  14   0  727.27   17.44
   4 -14   0  660.47   14.06
   4  14   0  674.79   25.08
  -4 -14   2  880.25   23.08
  -4  14   2  936.74   18.42
   4  14   2  939.68   20.43
   4 -14  -2 1006.91   15.30
  -4 -14  -2 1124.52   21.28
   4 -14   2  911.17   17.50
   4 -14  -4  374.07   11.23
   4  14   4  391.51   14.72
  -4  14   4  351.49   11.62
   4  14   6  914.97   17.78
  -4  14   6  880.19   14.11
   4 -14  -6  896.63   16.85
  -4  14   8  124.82   14.45
  -4 -14   8  132.47   14.48
   4 -14  -8  131.50   13.95
   4  14   8  115.04   10.61
  -4  14  10   65.40   15.27
  -4 -14  10   66.96   11.08
   4  14  10   57.34   11.17
   6 -14   0 2166.10   22.61
  -6  14   0 2150.82   19.99
   6  14   2   57.52   13.41
  -6 -14   2   52.47   19.90
  -6  14   2   48.24   10.09
   6 -14  -2   51.75    9.27
   6 -14   2   37.07    9.51
  -6 -14   2   40.84   19.02
   6 -14  -4   74.98    9.26
   6  14   4   33.43   12.34
  -6  14   4   32.19   14.16
  -6 -14   4   41.18   12.74
  -6  14   6   -2.45   10.18
   6 -14  -6   13.90   13.31
   6  14   6    2.91   13.23
   6 -14  -8  644.93   13.05
  -6  14   8  562.43   13.10
  -6 -14   8  645.92   18.20
   6  14   8  623.88   16.59
  -6  14  10   36.11   16.41
  -6 -14  10   32.78   11.43
   6  14  10   23.95   11.14
   8 -14   0  491.28   12.44
  -8  14   0  506.50   12.63
   8 -14   2  326.73   11.68
   8 -14  -2  394.88   15.20
  -8  14   2  344.34   11.98
   8  14   2  376.50   17.20
  -8  14   4  153.94   15.09
  -8 -14   4  172.30   15.37
   8 -14  -4  180.27   13.94
   8  14   4  172.39   13.89
   8 -14   4  180.63   14.27
   8 -14  -6  701.59   16.28
  -8  14   6  561.42   12.85
  -8 -14   6  640.01   15.42
   8  14   6  688.15   16.96
  -8  14   8   97.85   14.61
   8 -14  -8   96.58   10.48
   8  14   8  101.92   14.85
  -8  14  10  136.37   12.17
   8  14  10  128.29   12.80
  -8 -14  10  140.43   17.45
  10 -14   0   43.11   14.18
 -10  14   0   72.12   13.82
 -10  14   2  130.20   10.85
  10 -14  -2  142.62   10.75
  10  14   2  166.62   17.61
  10 -14   2  126.43   10.84
  10 -14  -4  512.38   12.39
 -10  14   4  394.91   12.18
  10 -14   4  410.87   11.82
 -10 -14   4  424.29   22.49
  10  14   4  482.61   13.20
  10 -14  -6   75.83    9.86
 -10 -14   6   69.80   14.68
  10  14   6   75.16   13.84
 -10  14   6   65.07   14.69
 -10 -14   8   95.50   15.94
 -10  14   8   65.61   11.16
  10 -14  -8   67.00   15.87
  10  14   8  101.99   15.28
 -10 -14  10   15.82   12.36
 -10  14  10   12.08   12.20
  10 -14 -10   21.42   12.31
  10  14  10   18.70   12.09
  12 -14   0  104.15   14.65
  12  14   2  634.14   21.27
 -12  14   2  682.53   17.17
  12 -14  -2  572.83   12.96
  12  14   2  706.22   21.20
  12 -14   2  647.74   13.23
  12  14   4  183.46   15.05
  12 -14  -4  179.78   14.80
 -12 -14   4  158.90   20.26
 -12  14   4  151.41   15.36
  12 -14   4  168.55   14.70
  12 -14   6  223.35   14.98
 -12  14   6  185.84   11.84
  12  14   6  231.95   15.16
 -12 -14   6  202.37   16.53
  12 -14  -6  239.29   11.14
  12 -14  -8   31.41   15.40
 -12 -14   8    2.92   15.93
  12  14   8   21.38   15.88
 -12  14   8   -2.67   16.09
  14 -14   0  378.59   12.64
  14 -14   2  241.97   11.03
  14  14   2  259.54   21.30
 -14  14   2  281.24   15.78
  14 -14  -2  256.69   15.61
  14  14   2  299.05   19.96
  14  14   4  339.13   16.63
  14 -14  -4  359.61   16.15
  14 -14   4  279.26   11.69
 -14  14   4  327.70   16.34
  14 -14   6   21.96   11.31
 -14 -14   6   45.70   15.93
 -14  14   6   36.50   16.25
  14 -14  -6   58.64   15.91
  14  14   6   52.34   10.76
 -14  14   8   50.00   12.40
  14 -14   8   54.35   12.51
  14 -14  -8   59.55   12.42
 -14 -14   8   60.69   17.51
  14  14   8   72.97   16.81
  16 -14   0   23.15   10.70
  16  14   2  108.02   16.97
  16 -14   2  104.56   11.25
 -16  14   2  131.69   11.23
  16 -14  -2  147.85   15.59
  16  14   2  119.73   19.10
  16 -14   4   20.44   15.87
  16  14   4   23.25   16.06
  16 -14  -4   18.05   15.18
 -16  14   4   34.04   11.51
  16  14   4   22.86   15.24
 -16  14   6  234.15   13.41
  16  14   6  263.47   17.83
 -16 -14   6  205.37   22.69
  16 -14   6  201.53   12.89
  16 -14  -6  250.15   13.10
  18 -14   0  405.97   13.22
 -18  14   2   14.96   10.98
  18 -14   2   18.04   11.39
  18 -14  -2   13.59   16.57
  18  14   2    7.53   15.49
  18  14   2    6.03   16.53
 -18  14   4  114.79   12.86
  18 -14  -4   96.91   12.65
  18  14   4   91.64   17.95
  18  14   4   89.77   17.20
  18 -14   4   89.99   12.29
  20 -14   0   70.61   18.22
  -1 -15  -1  695.64   18.26
   1  15   1  687.16   18.90
  -1  15   1  665.56   14.82
  -1 -15   1  671.35   18.95
   1 -15  -1  708.60   17.17
   1 -15   1  684.14   14.81
   1 -15  -3  636.09   12.99
   1  15   3  610.34   13.98
  -1  15   3  615.15   16.62
  -1 -15  -3  684.45   16.55
  -1  15   5  926.81   14.48
  -1 -15  -5 1062.54   18.11
   1  15   5  963.08   15.17
   1 -15  -5 1061.12   17.06
   1  15   7  110.40   10.15
  -1  15   7  114.49   13.90
   1 -15  -7  138.26   13.87
   1  15   9  123.50   14.52
  -1  15   9  124.08   11.35
   1  15  11  151.73   12.75
  -1  15  11  171.19   17.27
  -1 -15  11  167.37   12.93
   3  15   1  444.61   14.97
  -3 -15   1  463.94   18.37
   3 -15  -1  529.46   13.10
   3 -15   1  468.33   15.76
  -3  15   1  460.18   16.47
  -3 -15  -1  540.01   17.63
   3 -15   3  241.55   10.68
   3 -15  -3  323.13   10.98
   3  15   3  269.41   11.42
  -3 -15  -3  367.60   14.59
  -3  15   3  257.76   11.13
   3  15   5  212.05   14.12
  -3  15   5  206.84   10.97
   3 -15  -5  192.39   10.16
  -3  15   7  709.04   13.34
   3 -15  -7  759.93   13.29
   3  15   7  731.52   13.98
  -3  15   9   60.71   10.47
  -3 -15   9   52.80   14.43
   3  15   9   75.82   10.81
   3  15  11   11.35   11.91
  -3  15  11   -0.90   11.90
  -3 -15  11    2.71   16.77
   5  15   1 1431.23   27.63
  -5 -15   1 1473.63   39.03
   5 -15   1 1415.46   19.83
   5 -15  -1 1459.99   17.25
  -5  15   1 1400.70   17.65
  -5  15   3   30.99    9.78
   5  15   3   37.67   12.36
   5 -15  -3   45.49    8.88
   5 -15   3   25.74    9.11
   5  15   5  120.52   13.49
  -5  15   5  135.65   14.40
   5 -15  -5  121.06    9.98
   5  15   7  298.66   11.53
  -5  15   7  289.37   15.38
  -5 -15   7  344.28   12.43
   5 -15  -7  304.97   11.20
   5 -15  -9   89.48   10.64
   5  15   9  114.93   15.07
  -5  15   9  136.17   14.94
  -5 -15   9  109.32   15.37
  -5  15  11   12.08   11.75
  -5 -15  11    1.59   17.07
   5  15  11   28.01   12.29
  -7  15   1  534.82   13.06
   7 -15   1  541.05   15.48
   7 -15  -1  586.82   12.79
   7  15   1  532.64   24.56
   7 -15   3   24.87   13.52
  -7  15   3   12.83    9.67
   7 -15  -3  -10.40    9.18
   7  15   3   10.12   12.57
  -7 -15   3    2.46   12.43
  -7 -15   5  385.66   16.05
  -7  15   5  312.89   12.09
   7  15   5  365.84   15.36
   7 -15  -5  311.48   11.06
  -7  15   7  454.50   12.19
   7 -15  -7  496.84   12.21
   7  15   7  485.19   15.86
  -7  15   9  197.45   15.92
   7 -15  -9  203.35   11.45
  -7 -15   9  187.33   12.40
   7  15   9  180.55   16.04
  -9  15   1  191.14   14.73
   9  15   1  168.54   25.11
   9 -15   1  158.79   14.64
   9 -15  -1  168.43   10.84
   9  15   1  147.07   23.92
   9 -15  -3  566.46   16.18
  -9  15   3  544.91   16.65
   9 -15   3  559.12   16.06
   9  15   3  594.17   17.84
  -9  15   5  260.53   11.66
   9 -15  -5  309.59   11.25
  -9 -15   5  277.25   16.22
   9 -15   5  268.19   11.28
   9  15   5  293.56   15.03
  -9 -15   7   66.85   10.88
  -9  15   7   75.84   14.75
   9 -15  -7   55.06   10.38
   9  15   7   79.40   14.30
   9 -15  -9   17.95   10.80
  -9  15   9   20.89   11.97
   9  15   9    6.63   11.36
 -11  15   1  213.10   11.22
  11 -15   1  188.30   11.05
  11 -15  -1  217.93   10.94
  11 -15   3  487.05   16.02
  11 -15  -3  515.55   12.40
  11  15   3  520.21   18.16
 -11  15   3  488.70   16.21
  11 -15  -5  359.67   11.67
  11  15   5  372.86   12.79
 -11  15   5  328.02   11.80
  11 -15   5  319.83   11.73
 -11 -15   5  339.27   19.00
 -11 -15   7   11.38   14.79
  11  15   7    3.35   14.57
  11 -15  -7   18.59   10.29
 -11  15   7   -1.42   11.13
 -11 -15   9  156.92   17.77
  11  15   9  151.04   17.44
 -11  15   9  151.48   13.25
  11 -15  -9  149.18   12.45
  13 -15   1  228.92   11.29
  13 -15  -1  272.44   11.70
 -13  15   1  237.93   11.24
 -13  15   3   58.45   14.25
  13 -15  -3   62.54   10.10
  13  15   3   51.32   17.15
  13 -15   3   51.10   10.37
  13 -15  -5   34.99   14.47
 -13  15   5   22.61   15.14
  13  15   5   35.25   13.85
 -13 -15   5   24.31   18.76
  13 -15   5   25.24   10.34
 -13  15   7   15.11   11.69
  13 -15  -7   45.25   11.16
  13  15   7   28.97   14.99
 -13 -15   7   20.52   15.84
  13 -15   7   15.43   15.69
  15 -15   1   84.71   11.35
  15 -15  -1   84.69   10.89
 -15  15   1   88.33   14.76
  15 -15  -3   76.60   10.96
  15  15   3   76.88   15.04
 -15  15   3   70.93   15.50
  15 -15   3   72.90   11.22
  15  15   3   61.79   15.94
  15 -15  -5  191.35   12.14
  15 -15   5  197.25   16.42
  15  15   5  203.79   12.61
 -15  15   5  199.12   12.21
  15 -15   7   57.70   11.93
 -15 -15   7   59.95   17.89
 -15  15   7  109.75   17.60
  15  15   7   72.45   17.01
  15 -15  -7   89.27   12.35
  17 -15   1  129.71   16.23
  17 -15  -1  166.80   11.82
  17 -15  -3   42.76   11.59
  17  15   3   43.97   15.69
 -17  15   3   59.99   15.89
  17 -15   3   42.41   11.58
  17  15   3   29.58   16.50
  17 -15   5  123.70   12.74
  17 -15  -5  160.17   17.10
 -17  15   5  115.71   13.06
  17  15   5  151.63   17.29
  17  15   5  113.25   18.03
  19 -15  -1   41.15   17.07
  19 -15   1   22.38   17.00
 -19  15   3   42.46   17.10
  19  15   3   14.52   17.53
  19 -15  -3    2.91   12.15
  19 -15   3    6.77   17.90
  19  15   3   21.13   16.75
   0 -16   0  160.53   10.92
   0  16   0  158.83   11.40
   0 -16  -2    0.49    8.58
   0 -16   2    3.40    9.40
   0  16   2   -5.92    9.67
   0  16   4 2533.34   23.78
   0 -16  -4 2673.47   21.92
   0  16   6   -7.57   13.61
   0 -16  -6    9.31    9.01
   0  16   8  144.79   14.48
   0  16  10   12.51   10.80
   2 -16   0   28.50    9.22
   2  16   0   18.15   14.03
  -2  16   0   29.18   13.15
  -2 -16   0   19.96   13.08
  -2  16   2 1444.26   18.04
   2 -16  -2 1383.51   17.27
   2  16   2 1484.75   22.28
  -2 -16   2 1355.35   20.79
   2 -16   2 1447.58   20.38
  -2 -16  -2 1475.34   21.45
   2  16   4  173.89   14.26
  -2 -16  -4  165.66   10.18
  -2  16   4  151.80   13.87
   2 -16  -4  155.09    9.83
   2  16   6   95.40   10.43
  -2  16   6  122.39   10.47
   2 -16  -6  115.65    9.86
   2  16   8   21.16   13.82
  -2  16   8   -0.10   14.03
   2  16  10  258.58   16.77
  -2  16  10  237.75   16.37
  -2 -16  10  282.90   12.96
  -4  16   0 1409.10   17.45
  -4 -16   0 1528.05   27.62
   4 -16   0 1483.60   19.86
   4  16   0 1446.03   28.13
  -4  16   2   86.48   10.41
   4 -16   2   88.31   10.05
   4 -16  -2  108.90    9.62
   4  16   2   90.15   10.40
  -4 -16  -2   89.87    9.48
  -4 -16   2   82.39   14.43
   4 -16  -4  279.33   13.97
   4  16   4  278.03   11.34
  -4  16   4  304.12   11.71
   4  16   6   75.91    9.91
  -4  16   6   90.09   14.35
   4 -16  -6   84.11   13.52
  -4  16   8  301.99   15.59
  -4 -16   8  348.74   16.04
   4 -16  -8  355.65   15.19
   4  16   8  300.59   11.32
  -4 -16  10   19.42   11.21
  -4  16  10   28.34   11.31
   4  16  10   23.67   10.87
   6 -16   0   39.37    9.80
  -6  16   0   37.13   13.74
   6 -16   2  801.95   13.88
   6  16   2  850.27   20.68
   6 -16  -2  912.69   14.52
  -6  16   2  821.91   14.41
  -6 -16   2  934.79   34.91
  -6 -16   2  741.38   32.84
   6  16   4   37.95    9.44
   6 -16  -4   39.95    9.51
  -6 -16   4   41.94   12.98
   6 -16   4   37.14   13.54
  -6  16   4   48.10   14.27
  -6 -16   6  946.85   16.93
  -6  16   6  839.33   14.17
   6 -16  -6  872.46   13.88
   6  16   6  852.51   14.65
   6 -16  -8   11.90    9.80
   6  16   8    2.42   14.19
  -6  16   8    3.50   14.32
  -6 -16   8    0.85   14.27
  -6 -16  10   -8.34   11.87
  -6  16  10   -7.20   11.10
   6  16  10    9.04   16.14
   8 -16   0 1072.34   15.02
  -8  16   0 1107.09   15.45
   8 -16   2   73.48   14.47
   8  16   2   86.60   14.32
  -8  16   2   94.00   10.72
   8 -16  -2  104.98   10.11
  -8 -16   4  348.51   20.63
  -8  16   4  315.56   11.80
   8 -16  -4  300.03   10.85
   8 -16   4  351.79   15.39
   8  16   4  340.93   15.53
  -8  16   6    3.02   10.06
   8  16   6   21.34   13.44
   8 -16  -6   27.94    9.67
  -8 -16   6   32.82   14.05
   8 -16  -8  193.22   15.33
   8  16   8  148.56   15.42
  -8  16   8  124.29   11.51
  -8  16  10  -13.19   12.22
   8 -16 -10   21.67   11.78
   8  16  10   11.26   16.96
  -8 -16  10   17.23   16.85
  10 -16   0   -4.72   14.06
 -10  16   0    9.64    9.99
  10  16   2  747.10   22.88
 -10  16   2  790.64   17.41
  10 -16  -2  726.39   16.65
  10 -16   2  685.78   13.43
 -10 -16   4   53.34   21.15
  10 -16  -4   48.69    9.95
 -10  16   4   33.98   10.54
  10  16   4   54.20   13.95
  10 -16   4   50.30   10.31
 -10  16   6   79.94   10.56
 -10 -16   6   81.35   15.11
  10  16   6   85.17   10.61
  10 -16  -6  119.03   13.99
  10 -16   6   94.59   14.57
 -10 -16   8   18.48   15.40
  10 -16  -8   14.49   11.00
 -10  16   8   14.70   11.37
  10  16   8    3.12   15.29
  12 -16   0    3.51   10.18
 -12  16   2  531.78   12.56
  12 -16  -2  579.75   16.71
  12 -16   2  551.66   12.82
  12  16   2  548.48   24.69
  12  16   2  582.95   22.00
  12 -16  -4  658.06   13.13
  12 -16   4  590.19   12.92
 -12  16   4  597.98   13.37
  12  16   4  677.89   18.79
 -12  16   6   30.53   11.02
  12 -16   6   21.85   10.37
 -12 -16   6   22.43   15.08
  12  16   6   33.43   14.52
  12 -16  -6   32.46   14.75
 -12  16   8   86.57   17.22
 -12 -16   8   90.93   16.72
  12 -16  -8   80.45   12.08
  12  16   8   95.04   16.01
  14 -16   0  248.01   15.12
 -14  16   2  255.34   12.07
  14 -16   2  266.48   11.63
  14 -16  -2  263.38   12.37
  14  16   2  235.35   21.86
  14  16   2  267.03   21.22
 -14  16   4   42.55   15.51
  14 -16   4   93.82   14.83
  14 -16  -4   69.20   10.74
  14  16   4   60.30   14.73
  14 -16   6   24.46   15.97
 -14  16   6   25.69   11.44
  14  16   6   28.29   15.45
 -14 -16   6   35.40   16.38
  14 -16  -6   37.00   11.20
  14 -16   8    6.18   11.57
 -14  16   8   14.67   12.86
  14 -16  -8    5.35   12.31
  14  16   8   -3.61   17.02
 -14 -16   8    1.94   17.26
  16 -16   0  508.49   13.67
  16 -16   2   71.26   11.21
 -16  16   2   63.97   15.53
  16 -16  -2   80.14   15.70
  16  16   2   66.24   19.64
  16  16   2   58.51   20.61
  16 -16  -4   26.40   15.91
 -16  16   4   35.06   15.95
  16  16   4   15.89   16.00
  16  16   4   10.37   15.41
  16 -16   4   33.65   11.25
 -16 -16   6    0.65   23.53
  16  16   6   14.02   16.17
  16 -16   6   -8.55   12.24
 -16  16   6  -14.33   16.72
  16 -16  -6   12.52   12.12
  18 -16   0   36.53   16.32
  18 -16   2  153.39   12.80
  18 -16  -2  179.22   17.07
  18  16   2  125.28   27.03
  18  16   2  137.33   29.14
 -18  16   2  152.94   12.14
 -18  16   4   -0.19   17.16
  18  16   4    5.97   17.76
  18 -16  -4   22.23   12.03
  18  16   4    5.33   16.85
  18 -16   4    2.19   12.51
  -1 -17   1  439.47   13.98
  -1 -17  -1  452.23   15.87
   1 -17  -1  449.24   12.53
   1 -17   1  467.78   16.27
   1  17   1  493.26   16.93
  -1  17   1  466.57   13.34
   1 -17  -3 1915.92   21.06
  -1 -17   3 1733.47   20.54
   1  17   3 1689.23   19.18
  -1  17   3 1811.98   19.32
   1 -17   3 1719.86   19.27
  -1 -17  -3 1874.47   19.64
   1 -17  -5  110.62   13.83
   1  17   5   86.39   10.39
  -1  17   5   80.73   14.00
  -1 -17  -5  103.16    9.75
   1  17   7   35.69    9.64
  -1  17   7   11.03   10.01
   1 -17  -7   14.79   12.91
   1  17   9  397.33   12.51
  -1  17   9  368.70   16.53
   1  17  11   64.66   12.80
  -1  17  11   62.18   12.41
  -1 -17  11   73.84   12.40
  -3 -17  -1  187.72   14.15
   3  17   1  191.61   11.86
   3 -17   1  220.35   14.47
   3 -17  -1  164.13   10.68
  -3  17   1  200.69   11.19
  -3 -17   1  195.41   15.28
   3 -17  -3 1613.47   19.70
  -3 -17   3 1441.01   20.86
   3 -17   3 1527.13   17.75
   3  17   3 1587.06   19.56
  -3 -17  -3 1717.99   21.62
  -3  17   3 1660.55   20.31
   3  17   5  261.42   11.16
   3 -17  -5  271.83   13.92
  -3  17   5  256.67   10.95
   3  17   7  120.91   10.30
  -3  17   7  108.43   10.48
   3 -17  -7  138.24   10.16
  -3  17   9   59.31   10.87
  -3 -17   9   56.54   15.10
   3  17   9   42.62   14.72
   3  17  11   72.84   12.46
  -3  17  11   67.03   17.51
  -3 -17  11   96.48   17.70
  -5  17   1 1092.89   15.74
  -5 -17   1 1146.65   30.66
   5  17   1 1029.71   24.47
   5 -17   1 1105.04   18.11
  -5 -17  -1 1318.45   27.53
   5 -17  -1 1159.93   15.75
   5 -17   3   70.73   13.44
  -5  17   3   79.12   14.23
   5 -17  -3   98.99   13.23
   5  17   3   91.51   13.54
  -5 -17   3   67.71   14.00
   5  17   5  340.13   15.51
  -5  17   5  334.70   15.45
   5 -17  -5  318.46   14.39
   5  17   7  745.18   17.17
   5 -17  -7  827.21   16.80
  -5  17   7  712.47   13.36
  -5  17   9  124.59   11.36
   5 -17  -9  181.08   11.42
  -5 -17   9  163.86   16.09
   5  17   9  153.55   11.66
   7 -17  -1  486.76   12.41
  -7  17   1  452.05   12.16
   7  17   1  424.11   23.22
   7 -17   1  443.37   12.33
   7  17   3  172.26   14.55
   7 -17  -3  169.97   10.30
  -7  17   3  185.36   11.03
   7 -17   3  173.78   14.49
  -7 -17   3  161.26   21.63
  -7 -17   3  188.42   19.15
   7 -17  -5  108.21   10.22
   7 -17   5  124.69   14.27
   7  17   5  108.79   14.17
  -7 -17   5  134.81   14.64
  -7  17   5   93.07   10.83
  -7  17   7  247.94   15.69
  -7 -17   7  266.79   16.05
   7 -17  -7  282.78   14.88
   7  17   7  234.34   11.50
   7 -17  -9    7.90   10.58
  -7  17   9   18.80   10.86
  -7 -17   9    9.11   15.57
   7  17   9    5.23   10.83
   9 -17   1  185.71   11.06
  -9  17   1  195.26   11.16
   9 -17  -1  195.73   14.95
   9  17   3   95.70   14.42
   9 -17   3   94.78   10.42
   9 -17  -3   99.82   13.97
  -9  17   3   76.21   14.82
   9 -17  -5   63.87    9.88
  -9  17   5   59.51   10.40
   9 -17   5   43.93   13.99
  -9 -17   5   71.52   17.12
   9  17   5   64.11   10.33
  -9 -17   7   27.89   14.62
   9 -17  -7   38.60   14.12
  -9  17   7   23.41   10.67
   9  17   7   28.26   10.09
   9 -17  -9   72.11   16.83
  -9  17   9   51.98   11.71
   9  17   9   57.28   16.63
  11 -17   1  136.07   10.84
 -11  17   1  143.81   15.01
  11 -17  -1  117.64   10.53
  11 -17   3  600.78   12.95
  11 -17  -3  674.80   13.38
 -11  17   3  686.30   16.81
  11  17   3  673.21   19.69
  11 -17   5  249.52   11.57
  11 -17  -5  316.04   15.11
 -11  17   5  273.89   15.72
  11  17   5  268.22   15.92
 -11 -17   5  269.69   21.17
 -11  17   7   12.71   10.80
 -11 -17   7    3.98   15.24
  11 -17   7   28.72   14.77
  11  17   7    8.58   14.83
  11 -17  -7   -7.93   14.88
 -11 -17   9  107.51   18.03
  11 -17  -9   93.07   17.23
  11  17   9   79.26   12.67
 -11  17   9   97.47   13.02
  13 -17   1  199.87   11.10
 -13  17   1  212.23   15.04
  13 -17  -1  150.23   15.03
 -13  17   3  458.22   16.68
  13 -17  -3  433.92   12.65
  13 -17   3  413.04   12.16
  13  17   3  450.08   21.35
  13 -17  -5  203.92   11.69
 -13 -17   5  159.63   32.19
  13 -17   5  156.06   11.49
 -13  17   5  185.88   16.03
  13  17   5  174.34   12.27
  13 -17  -7   13.07   15.78
 -13  17   7    4.97   11.91
  13 -17   7   22.03   11.10
  13  17   7   11.81   11.05
 -13 -17   7    2.48   15.99
  15 -17   1  223.85   15.69
  15 -17  -1  252.91   12.14
 -15  17   1  242.46   11.93
  15 -17  -3  102.61   11.05
 -15  17   3   68.06   11.14
  15 -17   3   83.33   11.55
  15  17   3   76.66   19.76
  15  17   3   82.92   15.89
  15 -17  -5   50.47   11.50
  15 -17   5   58.44   16.17
  15  17   5   60.70   11.92
 -15  17   5   80.57   16.37
  15 -17   7   31.93   17.42
 -15  17   7   23.57   18.15
 -15 -17   7   18.89   21.83
  15  17   7   36.20   16.91
  15 -17  -7   46.34   12.59
  17 -17   1  254.00   16.95
  17 -17  -1  228.09   16.86
  17 -17  -3   25.27   12.02
 -17  17   3   17.34   11.94
  17 -17   3   33.26   11.82
  17  17   3   20.38   20.79
  17  17   3   15.66   19.46
  17 -17  -5   59.24   12.57
 -17  17   5   70.89   17.71
  17  17   5   63.88   18.02
  17  17   5   58.90   18.62
  17 -17   5   66.36   12.60
  19 -17  -1  132.39   13.03
  19 -17   1  109.05   12.87
   0  18   0    0.69    9.28
   0 -18   0   -2.23   12.40
   0 -18   2  941.16   18.38
   0  18   2  903.90   15.59
   0 -18  -2  878.59   14.82
   0  18   4   -1.21   14.04
   0 -18  -4   -6.56    9.29
   0  18   6  622.54   13.57
   0 -18  -6  732.32   13.70
   0  18   8   21.10   13.81
   0  18  10  369.36   13.52
   2  18   0 1228.84   19.83
  -2  18   0 1311.41   19.91
  -2 -18   0 1257.37   19.71
   2 -18   0 1242.82   17.22
   2 -18   2  120.60   10.53
   2 -18  -2  120.61    9.49
  -2  18   2  115.85   14.27
  -2 -18   2  104.92   10.90
  -2 -18  -2  127.17   12.87
   2  18   2  115.37   13.80
   2 -18   4  516.69   13.23
   2  18   4  542.49   16.38
  -2 -18  -4  632.63   15.94
  -2  18   4  495.36   12.86
   2 -18  -4  603.37   15.90
   2  18   6  229.42   11.49
  -2  18   6  222.31   15.23
   2 -18  -6  240.44   10.57
   2 -18  -8  327.70   12.10
   2  18   8  290.58   11.93
  -2  18   8  334.40   15.34
   2  18  10   43.16   16.05
  -2  18  10   60.66   16.16
  -2 -18  10   53.82   11.81
   4 -18   0   64.56   13.28
  -4 -18   0   76.70   13.34
  -4  18   0   71.78    9.67
   4  18   0   70.21   14.32
   4 -18   2  622.59   16.15
   4 -18  -2  711.55   13.32
  -4  18   2  639.92   13.52
  -4 -18   2  626.05   19.62
  -4 -18  -2  757.11   16.19
   4  18   2  658.21   18.46
   4 -18  -4   25.13    8.84
   4 -18   4   21.18    9.39
   4  18   4   13.97    9.54
  -4  18   4   15.38    9.94
   4  18   6  446.92   12.96
  -4  18   6  449.63   16.27
   4 -18  -6  430.64   11.94
   4  18   8   16.17   14.43
  -4  18   8   26.11   14.71
  -4 -18   8   15.12   10.24
   4 -18  -8   28.52    9.75
   4  18  10    8.96   16.40
  -4  18  10   33.12   11.26
  -4 -18  10   49.32   16.14
   6 -18   0 1006.38   14.94
  -6  18   0 1008.98   15.38
   6 -18  -2   26.13    9.54
   6  18   2   21.51   13.92
  -6 -18   2   21.47   19.05
  -6  18   2   28.94   14.27
   6 -18   2    3.27    9.48
   6 -18   4  329.63   15.05
  -6  18   4  307.86   11.77
   6 -18  -4  306.57   14.42
   6  18   4  332.76   15.47
  -6 -18   4  376.93   16.67
   6  18   6   29.51   13.58
   6 -18  -6   30.56    9.42
  -6  18   6   27.72   14.43
  -6 -18   6   23.64   13.65
   6  18   8  416.73   16.42
   6 -18  -8  438.99   16.14
  -6  18   8  364.55   16.50
   6  18  10   -6.55   16.26
  -6  18  10    8.91   12.24
  -6 -18  10    9.02   16.68
   8 -18   0    8.71    9.67
  -8  18   0   15.29   13.88
   8  18   2 1039.49   25.07
   8 -18  -2 1068.94   14.84
   8 -18   2 1043.97   18.06
  -8  18   2 1019.00   14.96
  -8 -18   4   15.65   16.85
   8  18   4   18.78   13.50
   8 -18   4   27.20   14.17
   8 -18  -4    7.45    9.86
  -8  18   4   23.22   10.37
  -8 -18   6  261.37   16.00
  -8  18   6  225.87   11.45
   8 -18  -6  250.85   14.61
   8  18   6  238.12   11.34
   8 -18   6  227.08   11.14
   8 -18  -8   41.39   10.42
  -8  18   8   43.70   15.43
  -8 -18   8   39.03   15.57
   8  18   8   39.33   15.33
   8 -18 -10   18.02   12.21
  -8  18  10    2.90   17.63
  -8 -18  10    6.87   11.99
   8  18  10   10.01   12.41
  10 -18   0   24.52   14.17
 -10  18   0    5.70   10.05
 -10  18   2   87.06   15.11
  10  18   2   72.79   19.16
  10 -18  -2   75.15   10.12
  10 -18   2   66.34   14.89
  10  18   4  883.34   20.00
  10 -18  -4  856.20   13.47
 -10  18   4  835.42   13.94
  10 -18   4  890.18   17.12
 -10  18   6   10.97   10.39
  10 -18   6    3.36   10.02
 -10 -18   6    0.02   14.23
  10 -18  -6    9.61    9.76
  10  18   6   -2.03    9.78
 -10 -18   8   31.10   16.10
  10 -18  -8   23.43   11.21
  10  18   8   36.49   11.38
 -10  18   8   14.58   16.46
  12 -18   0  229.86   11.16
  12  18   2  701.83   31.86
  12  18   2  722.99   32.29
  12 -18  -2  742.80   13.16
  12 -18   2  699.99   13.35
 -12  18   2  722.77   13.42
  12 -18  -4  101.59   10.64
  12 -18   4  104.73   14.91
 -12  18   4  105.38   11.11
  12  18   4   97.58   14.88
 -12  18   6   26.94   11.60
  12 -18   6   38.98   14.88
 -12 -18   6   27.07   15.77
  12  18   6   20.82   15.00
  12 -18  -6   50.15   11.30
 -12  18   8   59.21   17.16
 -12 -18   8   26.25   12.18
  12 -18   8   33.45   12.01
  12 -18  -8   38.95   11.64
  12  18   8   51.36   16.24
  14 -18   0  126.04   11.51
 -14  18   2   45.14   10.07
  14 -18   2   33.32   10.91
  14 -18  -2   31.87   11.14
  14 -18   4  275.30   16.36
 -14  18   4  301.67   12.71
  14 -18  -4  275.36   12.51
  14  18   4  276.13   17.55
  14 -18  -6   -7.56   16.38
 -14  18   6   11.43   11.76
  14 -18   6    3.83   11.35
 -14 -18   6    5.43   25.19
  14  18   6    5.22   15.63
  16 -18   0  -10.13   16.41
  16 -18   2   64.98   15.68
 -16  18   2   45.54   11.44
  16 -18  -2   67.28   11.48
  16 -18  -4   28.88   11.75
  16  18   4   16.95   16.78
  16 -18   4   32.84   11.64
 -16  18   4   32.00   11.84
  16  18   4   15.60   19.55
  16 -18  -6   50.52   17.82
  16 -18   6   56.90   12.39
  16  18   6   61.87   12.89
 -16  18   6   85.05   17.98
  18 -18   0  157.82   12.88
  18 -18   2   18.87   16.73
  18 -18  -2    3.46   12.07
 -18  18   2   11.27   12.11
  -1 -19   1  187.35   14.17
  -1 -19  -1  209.09   13.69
   1 -19   1  204.78   14.44
   1 -19  -1  180.75   13.87
   1  19   1  177.61   11.17
  -1  19   1  191.51   11.22
   1 -19  -3  828.43   14.32
   1  19   3  766.43   15.01
  -1 -19  -3  854.20   17.61
   1 -19   3  772.94   14.85
  -1 -19   3  783.81   15.55
  -1  19   3  818.08   14.93
   1  19   5   42.16   14.61
  -1  19   5   58.23   14.95
  -1 -19  -5   40.96    9.81
   1 -19  -5   52.25   13.65
   1  19   7   77.74   14.40
  -1  19   7   69.27   14.76
   1 -19  -7   78.03    9.74
   1  19   9  115.59   11.56
  -1  19   9  135.30   16.06
  -3 -19  -1 1488.50   23.24
  -3  19   1 1383.78   19.81
   3 -19   1 1332.15   19.63
   3 -19  -1 1471.11   20.01
   3  19   1 1303.84   22.78
  -3 -19   1 1337.00   23.95
  -3  19   3  117.36   14.81
   3 -19  -3  127.64   13.37
   3  19   3  113.90   10.58
   3 -19   3  109.76   10.57
  -3 -19  -3  121.71   13.43
  -3 -19   3  114.46   14.67
   3  19   5  236.98   15.44
  -3  19   5  223.53   15.50
   3 -19  -5  220.36   10.76
   3  19   7  122.73   10.51
  -3  19   7  115.88   10.95
   3 -19  -7  168.12   14.39
   3  19   9  204.27   11.94
  -3  19   9  237.09   12.14
  -5  19   1  483.99   12.76
  -5 -19   1  510.84   22.53
   5 -19   1  466.50   12.31
  -5 -19  -1  613.73   19.00
   5 -19  -1  542.55   15.95
   5  19   1  472.16   19.06
   5 -19  -3  167.33   13.76
  -5  19   3  143.66   14.56
  -5 -19   3  134.33   15.08
   5 -19   3  131.95   10.59
   5  19   3  140.87   14.71
   5  19   5  337.67   15.52
   5 -19   5  278.10   15.00
  -5  19   5  323.89   16.25
   5 -19  -5  289.66   11.05
   5  19   7  431.14   16.27
  -5  19   7  385.83   13.19
   5 -19  -7  418.45   11.96
   5  19   9  112.30   15.86
  -5  19   9  110.03   11.90
   5 -19  -9  151.43   16.05
  -5 -19   9  125.32   16.63
   7  19   1  776.89   27.31
   7 -19   1  831.57   17.04
  -7  19   1  808.23   14.23
   7 -19  -1  919.85   17.27
   7 -19  -3  134.53   10.28
   7 -19   3  110.47   14.08
   7  19   3  127.40   14.43
  -7  19   3  110.92   10.73
  -7 -19   3  106.30   21.71
  -7 -19   3  124.42   21.19
   7 -19  -5  238.39   10.83
  -7  19   5  251.06   15.41
   7  19   5  243.07   11.86
   7 -19   5  262.24   15.67
  -7 -19   5  269.20   16.17
   7  19   7  245.96   11.84
  -7  19   7  230.99   11.59
  -7 -19   7  268.53   16.09
   7 -19  -7  278.35   11.29
   7  19   9   27.27   11.49
   7 -19  -9   41.85   15.90
  -7  19   9   43.17   15.98
  -9  19   1  362.54   12.22
   9 -19   1  367.26   11.86
   9 -19  -1  342.06   15.40
   9 -19   3   81.59   10.91
   9  19   3  103.85   14.97
   9 -19  -3   71.70   10.29
  -9  19   3   89.48   10.92
   9  19   5   33.34   13.79
   9 -19  -5   61.35   13.78
  -9 -19   5   36.16   14.57
  -9  19   5   32.76   14.53
   9 -19   5   25.80   14.00
   9 -19   7   52.61   10.94
   9 -19  -7   66.99   10.50
  -9  19   7   28.04   11.30
   9  19   7   50.05   14.78
  -9 -19   7   61.45   15.16
   9 -19  -9  162.64   12.20
  -9  19   9  135.05   17.88
   9  19   9  132.73   17.48
  -9 -19   9  149.76   17.75
 -11  19   1   13.97   10.03
  11 -19   1    9.84   10.03
  11 -19  -1    8.64   14.03
 -11  19   3  424.12   16.00
  11  19   3  436.11   21.65
  11 -19  -3  436.96   12.08
  11 -19   3  414.67   15.99
  11 -19  -5  221.03   14.87
 -11 -19   5  171.06   25.02
 -11  19   5  186.63   15.42
  11 -19   5  202.18   15.00
  11  19   5  206.22   15.60
  11 -19   7   19.88   15.52
 -11  19   7   40.09   11.26
 -11 -19   7   29.75   15.62
  11 -19  -7    9.77   11.24
  11  19   7   30.99   10.75
  13 -19   1  144.99   10.92
 -13  19   1  157.83   10.95
  13 -19  -1  159.84   10.80
  13  19   3  151.54   16.59
 -13  19   3  144.10   11.43
  13 -19  -3  165.37   10.98
  13 -19   3  162.40   10.92
  13 -19  -5   56.90   11.06
  13 -19   5   53.60   10.90
 -13  19   5   60.24   15.60
  13  19   5   59.33   15.53
 -13  19   7   31.24   12.38
  13 -19   7   41.16   16.24
  13 -19  -7   16.22   11.38
  13  19   7   23.72   16.27
 -13 -19   7   34.33   20.94
  15 -19   1  183.87   16.14
 -15  19   1  172.02   11.91
  15 -19  -1  162.46   11.52
  15  19   3    6.46   20.09
  15  19   3    1.68   19.47
  15 -19  -3  -10.09   15.72
  15 -19   3   17.70   11.37
 -15  19   3    2.30   15.92
  15 -19   5   29.39   12.21
 -15  19   5   56.23   16.90
  15 -19  -5   47.95   11.90
  15  19   5   23.64   16.11
  17 -19  -1   96.31   11.97
  17 -19   1  100.09   12.07
  17  19   3    6.91   27.40
  17 -19  -3   22.47   11.82
  17  19   3   13.70   29.47
  17 -19   3    5.16   11.71
 -17  19   3   15.56   12.05
   0  20   0    1.59   13.23
   0 -20   0   -2.26   12.51
   0 -20  -2    3.82   12.94
   0  20   2    4.69   14.50
   0 -20   2    3.90   13.43
   0 -20   4  668.59   14.02
   0  20   4  700.78   17.95
   0 -20  -4  797.82   13.93
   0  20   6   10.69    9.81
   0 -20  -6   15.49    9.07
   0  20   8  697.40   14.34
   0  20  10   -9.79   11.46
  -2 -20   0   23.64    9.38
   2 -20   0   26.97   13.33
   2  20   0   27.66   13.35
  -2  20   0   14.60   14.02
   2  20   2  942.78   19.73
   2 -20  -2  973.30   18.01
  -2  20   2  993.11   18.89
  -2 -20   2  946.39   20.07
   2 -20   2  982.14   18.92
  -2 -20  -2  931.71   16.18
  -2 -20  -4   97.81   13.19
   2  20   4   95.40   14.67
   2 -20   4   75.37    9.94
  -2  20   4   70.29   15.18
  -2 -20   4   74.27   14.20
   2 -20  -4   98.19   10.32
   2  20   6   96.96   10.58
  -2  20   6  109.32   14.86
   2 -20  -6  148.63   13.98
   2  20   8  -15.79   14.41
  -2  20   8    4.36   15.05
   2 -20  -8   -2.61   10.34
   2  20  10  153.06   12.75
  -2  20  10  158.51   17.71
  -4 -20   0  387.82   16.90
   4  20   0  362.32   17.58
  -4  20   0  370.33   11.85
   4 -20   0  360.21   11.64
   4  20   2  217.68   15.58
  -4 -20   2  203.30   15.01
   4 -20  -2  230.84   14.11
  -4  20   2  226.03   15.16
  -4 -20  -2  251.48   14.82
   4 -20   2  207.79   15.61
   4 -20  -4  458.66   11.97
  -4 -20   4  436.53   13.66
   4 -20   4  475.69   16.56
   4  20   4  482.92   13.54
  -4  20   4  456.25   12.79
   4  20   6  176.55   15.10
  -4  20   6  170.02   15.37
   4 -20  -6  203.30   10.30
   4  20   8  267.99   12.41
  -4  20   8  287.26   16.79
   4 -20  -8  329.48   16.70
   4  20  10   36.29   12.15
  -4  20  10   20.20   12.22
  -4 -20  10   16.04   12.02
   6 -20   0  119.95   10.45
  -6 -20   0  149.30   18.06
  -6  20   0  135.25   10.45
   6 -20  -2  932.25   14.50
  -6 -20   2  835.43   28.73
   6 -20   2  804.94   14.04
  -6  20   2  824.06   14.18
   6  20   2  840.73   21.44
   6 -20  -4  123.25   13.76
  -6  20   4   96.52   10.84
   6  20   4  139.09   14.91
  -6 -20   4   97.01   15.32
   6 -20   4  124.17   11.04
   6 -20   6  776.46   13.97
   6  20   6  787.28   14.82
  -6 -20   6  924.85   20.61
  -6  20   6  789.33   17.50
   6 -20  -6  922.43   14.03
   6  20   8   75.35   11.29
  -6  20   8   89.70   11.27
   6 -20  -8  106.39   11.01
   6  20  10   12.10   11.90
   6 -20 -10   27.29   12.44
  -6  20  10   32.93   18.15
  -6 -20  10   18.68   12.34
   8 -20   0  283.67   11.30
  -8  20   0  300.74   11.45
  -8  20   2   45.66   10.12
   8 -20   2   36.99    9.99
   8 -20  -2   20.10   13.86
   8  20   2   36.34   14.87
  -8 -20   4  186.29   19.68
   8 -20  -4  159.33   10.51
   8  20   4  169.51   11.88
  -8  20   4  160.72   11.02
  -8 -20   4  164.39   19.71
   8 -20   4  186.49   14.58
  -8  20   6   16.79   14.73
   8  20   6   35.34   10.12
   8 -20   6   27.52   10.90
  -8 -20   6   39.96   14.49
   8 -20  -6   41.62    9.99
   8  20   8  159.74   16.10
   8 -20  -8  168.54   11.66
  -8  20   8  147.94   11.64
  -8 -20   8  159.02   12.53
  10 -20   0  413.17   11.92
 -10  20   0  429.35   16.03
  10  20   2  204.34   21.30
 -10  20   2  207.57   11.29
  10 -20  -2  240.76   11.07
  10 -20   2  205.68   11.31
  10  20   4  281.87   16.50
  10 -20  -4  302.02   11.23
  10 -20   4  267.83   11.48
 -10  20   4  262.68   15.64
  10  20   6   48.53   10.58
 -10  20   6   35.08   15.44
 -10 -20   6   51.34   18.72
  10 -20   6   49.22   10.65
  10 -20  -6   49.82   10.70
 -10 -20   8   24.91   15.98
  10 -20   8   63.16   15.96
  10 -20  -8   26.59   11.47
 -10  20   8   11.98   11.54
  10  20   8   36.81   11.31
  12 -20   0  151.34   10.85
  12 -20   2   41.67   14.60
  12 -20  -2   26.87   10.14
 -12  20   2   31.13   14.44
  12 -20   4  580.95   12.78
  12  20   4  602.14   19.74
  12 -20  -4  627.88   13.39
 -12  20   4  591.26   13.28
 -12 -20   6    7.83   22.65
 -12  20   6    6.97   11.19
  12 -20   6    4.17   10.91
  12 -20  -6   12.03   11.02
  12  20   6   12.83   15.08
 -12  20   8   60.15   12.54
 -12 -20   8   59.86   18.25
  12 -20   8   49.67   11.93
  12 -20  -8   59.79   12.51
  12  20   8   59.57   12.80
  14 -20   0   33.69   10.66
  14 -20   2  286.26   12.19
 -14  20   2  297.07   12.10
  14 -20  -2  305.90   15.96
  14  20   4   26.24   15.43
 -14  20   4   29.09   11.03
  14 -20  -4   38.90   11.37
  14 -20   4   26.02   10.88
  14 -20  -6   29.23   16.51
  14 -20   6    2.62   16.31
 -14  20   6   15.25   12.14
  14  20   6   16.40   11.21
  16 -20   0  560.05   13.84
  16 -20   2    6.46   16.30
 -16  20   2   19.61   10.94
  16 -20  -2   -2.77   11.77
  16  20   4   25.19   20.97
  16  20   4   28.56   16.84
  16 -20  -4   30.96   16.55
  16 -20   4   26.33   11.59
 -16  20   4   55.07   16.84
  18 -20   0   35.57   17.26
  18 -20   2  139.73   12.84
  18 -20  -2  150.21   13.24
  -1 -21   1  511.67   16.97
  -1  21   1  474.34   13.41
   1 -21   1  500.79   16.77
  -1 -21  -1  455.98   13.09
   1 -21  -1  457.49   15.89
   1  21   1  500.02   13.81
   1 -21  -3  555.39   12.70
  -1  21   3  536.65   16.69
   1 -21   3  515.01   13.11
  -1 -21   3  541.65   16.82
  -1 -21  -3  556.19   13.05
   1  21   3  526.88   13.66
   1 -21   5  753.82   14.36
   1  21   5  812.25   15.03
  -1  21   5  752.13   14.56
  -1 -21  -5  972.30   18.00
   1 -21  -5  942.22   14.74
   1  21   7  125.32   10.85
  -1  21   7  124.32   15.27
   1 -21  -7  160.66   10.53
   1  21   9  336.89   13.12
  -1  21   9  357.39   17.32
  -3 -21  -1   -1.13   12.87
  -3  21   1    7.95   10.19
   3 -21   1    0.35   13.99
   3 -21  -1    2.03   13.67
  -3 -21   1   -2.39   13.67
   3  21   1    6.88    9.89
  -3 -21   3  291.41   12.70
   3 -21  -3  337.44   15.00
  -3  21   3  290.61   12.21
   3 -21   3  300.52   15.25
  -3 -21  -3  333.11   14.99
   3  21   3  335.18   16.00
   3  21   5  370.59   16.29
  -3  21   5  385.69   16.81
  -3 -21  -5  391.01   12.14
   3 -21   5  365.38   15.86
   3 -21  -5  368.75   15.09
   3  21   7   35.72   14.76
  -3  21   7   25.80   14.98
   3 -21  -7   30.65   10.18
   3  21   9   10.07   11.04
  -3  21   9   14.98   11.41
   5  21   1  184.01   15.99
   5 -21   1  195.40   11.41
  -5 -21   1  209.23   18.98
  -5  21   1  193.62   14.90
   5 -21  -1  197.49   14.99
  -5 -21  -1  229.18   15.52
   5 -21   3  136.14   10.95
   5 -21  -3  163.03   10.41
  -5  21   3  135.27   10.99
   5  21   3  139.92   15.02
  -5 -21   3  132.20   15.42
   5  21   5  149.79   10.97
   5 -21   5  150.59   10.93
   5 -21  -5  158.39   10.61
  -5  21   5  147.26   15.37
   5  21   7  187.94   15.27
  -5  21   7  153.34   11.25
   5 -21  -7  217.60   15.37
   5  21   9   35.09   11.58
   5 -21  -9   23.55   11.16
  -5  21   9   57.96   16.38
  -5 -21   9   28.02   11.54
   7 -21   1  237.54   11.38
   7 -21  -1  248.55   14.76
  -7  21   1  220.30   11.30
   7  21   1  228.59   21.05
   7 -21   3   46.24   10.11
   7 -21  -3   22.96    9.60
   7  21   3   35.55   14.65
  -7  21   3   32.59   15.31
  -7 -21   3   38.87   19.86
  -7 -21   3   33.03   20.90
   7 -21  -5  153.36   10.34
  -7  21   5  144.51   10.83
   7  21   5  163.38   11.19
   7 -21   5  142.81   14.66
  -7 -21   5  176.01   15.55
   7  21   7  279.23   16.00
  -7 -21   7  295.03   17.33
   7 -21   7  281.51   12.10
   7 -21  -7  301.66   15.82
  -7  21   7  267.38   12.27
   7  21   9   30.52   16.54
  -7  21   9   22.72   12.23
   7 -21  -9   11.27   11.77
  -9  21   1   22.81   10.07
   9 -21   1   49.40   10.33
   9 -21  -1   28.52   10.29
   9 -21  -3  507.80   12.31
   9  21   3  498.57   19.22
  -9  21   3  479.34   12.53
   9 -21   3  495.62   15.91
   9 -21  -5  276.13   15.03
   9  21   5  237.65   12.65
  -9 -21   5  281.65   21.33
  -9  21   5  262.80   11.52
  -9 -21   5  224.18   18.30
   9 -21   5  273.88   15.74
  -9  21   7   21.51   10.90
   9 -21   7   23.48   10.66
   9  21   7   20.72   11.09
   9 -21  -7   24.44   10.33
  -9 -21   7   21.81   15.19
   9  21   9   46.29   11.98
   9 -21  -9   15.88   16.50
  -9  21   9   35.39   11.91
  -9 -21   9   41.00   17.47
  11 -21   1   11.43    9.73
  11 -21  -1   12.53    9.88
 -11  21   1   28.92   14.39
 -11  21   3  607.85   17.05
  11 -21  -3  688.31   16.99
  11  21   3  582.53   21.59
  11 -21   3  576.20   13.04
  11 -21  -5  203.84   15.10
  11  21   5  194.67   16.34
  11 -21   5  182.06   11.19
 -11  21   5  176.51   11.53
  11  21   7   36.33   15.95
 -11  21   7   37.81   16.48
  11 -21   7   60.98   11.73
 -11 -21   7   26.40   16.13
  11 -21  -7   34.30   11.20
  13 -21   1   72.32   10.42
 -13  21   1   57.50   14.51
  13 -21  -1   80.34   14.55
  13 -21  -3  264.74   16.09
 -13  21   3  283.17   11.91
  13  21   3  272.93   25.80
  13 -21   3  289.48   16.10
  13 -21  -5   89.24   11.40
  13  21   5   74.06   16.36
  13 -21   5   62.64   11.49
 -13  21   5   94.55   15.99
  13  21   7    1.06   17.37
 -13 -21   7    3.22   20.92
 -13  21   7   17.34   17.65
  13 -21   7    4.09   11.60
  13 -21  -7   27.74   11.61
  15 -21   1   23.92   16.00
  15 -21  -1    7.24   15.01
  15 -21  -3   66.27   16.33
  15 -21   3   60.20   11.69
 -15  21   3   66.18   11.89
 -15  21   5   52.93   12.21
  15 -21  -5   66.19   12.04
  15  21   5   51.58   17.56
  15 -21   5   56.53   12.34
  17 -21  -1  111.95   16.90
  17 -21   1   80.55   12.32
  17 -21   3   -3.49   12.33
  17 -21  -3   20.21   12.00
 -17  21   3   -7.32   12.27
   0 -22   0    0.32    9.51
   0  22   0    4.15    9.87
   0 -22  -2  725.65   14.17
   0  22   2  699.43   14.70
   0 -22   2  696.62   14.74
   0 -22   4   -1.83   14.38
   0  22   4    5.36   10.54
   0 -22  -4   13.32    9.45
   0  22   6  234.81   15.64
   0 -22  -6  301.14   14.73
   0  22   8  -11.21   14.63
   0  22  10  154.79   13.38
  -2 -22   0  337.28   12.47
   2  22   0  315.87   12.67
   2 -22   0  322.66   12.21
  -2  22   0  348.32   15.67
   2 -22  -2  282.65   11.15
  -2 -22   2  281.79   15.39
   2  22   2  286.44   16.44
  -2  22   2  296.67   15.60
   2 -22   2  273.75   11.57
  -2 -22  -2  314.89   14.50
  -2 -22   4  301.47   16.16
   2  22   4  271.58   12.10
  -2 -22  -4  292.73   11.80
   2 -22   4  291.77   12.19
   2 -22  -4  274.95   11.36
  -2  22   4  298.08   16.06
   2  22   6   99.97   10.42
  -2 -22  -6  114.29   10.31
  -2  22   6  112.28   11.12
   2 -22  -6  127.27   10.51
   2  22   8  208.58   12.33
  -2  22   8  193.68   12.21
   2 -22  -8  223.97   15.51
   2  22  10   33.19   12.14
  -2  22  10   22.40   12.75
  -4 -22   0   11.47   13.13
   4 -22   0   14.98    9.99
  -4  22   0   -5.00   10.58
   4  22   2  532.70   18.31
   4 -22  -2  627.14   13.52
   4 -22   2  529.63   16.82
  -4 -22  -2  693.25   17.64
  -4  22   2  528.43   12.75
  -4 -22   2  536.93   19.10
   4 -22  -4  192.06   10.59
  -4  22   4  164.72   11.18
  -4 -22  -4  207.23   14.59
   4 -22   4  176.26   10.87
   4  22   4  180.10   15.26
  -4 -22   4  167.65   15.53
   4 -22   6  366.01   15.76
   4  22   6  371.78   16.29
  -4  22   6  358.43   16.04
   4 -22  -6  352.48   11.75
   4  22   8   95.48   11.44
  -4  22   8   99.20   11.81
   4 -22  -8   88.21   10.78
  -4  22  10   72.49   17.57
  -6  22   0  328.06   16.02
  -6 -22   0  367.39   20.92
   6 -22   0  309.81   15.79
   6  22   2   72.08   15.12
  -6 -22   2   69.23   18.52
   6 -22  -2   70.09    9.99
   6 -22   2   66.24   10.79
  -6  22   2   74.11   11.05
   6 -22  -4  194.75   14.45
  -6  22   4  184.64   15.58
  -6 -22   4  151.64   15.79
   6 -22   4  146.18   10.72
   6  22   4  176.12   15.99
   6 -22   6    3.40   10.04
   6  22   6    2.22   14.30
  -6 -22   6    5.73   10.23
   6 -22  -6   -0.64   13.84
  -6  22   6    4.05   10.94
   6  22   8  174.45   11.96
  -6 -22   8  203.21   12.97
   6 -22  -8  254.90   16.05
  -6  22   8  144.54   12.28
  -8  22   0  312.19   11.86
   8 -22   0  324.19   11.75
  -8  22   2   91.06   10.49
   8  22   2   78.24   18.92
   8 -22  -2  119.78   10.26
   8 -22   2   95.67   14.74
   8 -22  -4   24.50    9.67
   8 -22   4   44.25   14.16
   8  22   4   27.98   14.22
  -8  22   4   31.99   10.11
  -8 -22   4   25.40   21.11
  -8 -22   4   29.17   17.47
  -8  22   6  327.35   12.25
   8  22   6  345.13   16.80
   8 -22   6  330.53   12.12
  -8 -22   6  370.48   21.25
   8 -22  -6  386.51   12.17
   8  22   8   81.88   16.11
   8 -22   8   82.81   16.99
   8 -22  -8   80.40   11.71
  -8 -22   8   90.05   16.69
  -8  22   8   51.50   16.47
 -10  22   0   24.08   10.03
  10 -22   0   20.29    9.78
  10 -22   2   11.20   13.99
 -10  22   2   11.10   10.47
  10 -22  -2   36.02   13.81
  10  22   2   25.85   21.98
  10 -22   4  452.58   12.36
  10 -22  -4  517.49   12.55
  10  22   4  462.51   18.58
 -10  22   4  458.60   16.60
 -10 -22   6   16.65   19.04
  10  22   6   28.79   14.94
 -10  22   6   12.76   11.10
 -10 -22   6   18.09   19.20
  10 -22   6   10.81   11.10
  10 -22  -6    9.84   14.98
 -10  22   8   75.61   12.75
  10 -22   8   62.50   17.90
  10  22   8   73.72   12.30
 -10 -22   8   79.56   17.79
  10 -22  -8   90.69   16.96
  12 -22   0   98.09   10.62
  12 -22   2   99.54   14.89
  12 -22  -2  128.30   14.62
 -12  22   2  114.79   10.74
  12 -22  -4   26.92   14.72
  12  22   4   13.40   15.49
  12 -22   4    9.97   15.29
 -12  22   4    3.34   10.68
  12  22   6  104.72   16.69
  12 -22   6  106.93   11.47
 -12  22   6   90.26   16.51
  12 -22  -6   99.52   11.82
  14 -22   0  273.55   15.72
  14 -22   2  235.09   11.91
  14 -22  -2  234.04   11.73
 -14  22   2  267.54   16.22
  14 -22  -4   54.15   11.30
 -14  22   4   53.18   11.77
  14  22   4   48.74   20.01
  14 -22   4   34.38   11.19
  14 -22  -6   88.82   17.11
  14  22   6   51.49   17.20
  14 -22   6   69.25   12.48
 -14  22   6   64.05   12.74
  16 -22   0   35.58   11.46
 -16  22   2   77.64   16.50
  16 -22   2  112.22   17.03
  16 -22  -2   66.18   16.61
  16 -22  -4   21.08   17.50
  16  22   4   13.53   21.80
  16  22   4   14.49   22.11
  16 -22   4   -0.03   12.25
 -16  22   4   17.78   12.37
   1 -23   1  202.74   15.11
  -1 -23  -1  197.50   14.39
   1  23   1  190.16   15.38
   1 -23  -1  201.45   10.69
  -1  23   1  199.17   15.37
  -1 -23   1  194.08   15.21
   1 -23  -3   73.76    9.71
   1  23   3   30.09   10.74
  -1  23   3   55.44   14.87
  -1 -23   3   29.37   10.20
  -1 -23  -3   79.44   13.78
   1 -23   3   38.21   10.39
  -1 -23   5  105.87   15.00
   1  23   5  105.96   11.08
  -1 -23  -5  140.61   10.48
   1 -23   5  113.16   10.85
   1 -23  -5  136.99   10.25
  -1  23   5  105.47   14.78
   1  23   7  290.13   16.53
  -1  23   7  303.18   12.56
   1 -23  -7  305.04   11.80
   1  23   9   75.92   16.60
  -1  23   9   61.30   16.27
  -3 -23  -1  927.30   19.51
   3 -23   1  850.00   14.65
   3  23   1  856.64   20.27
   3 -23  -1  866.21   14.74
  -3  23   1  890.35   18.91
  -3 -23   1  906.86   20.15
   3 -23  -3  171.23   14.38
  -3  23   3  181.50   11.53
  -3 -23   3  167.85   11.76
  -3 -23  -3  188.82   11.07
   3 -23   3  184.00   11.42
   3  23   3  178.03   11.97
  -3 -23   5   16.28   14.55
   3 -23   5   23.48    9.72
  -3 -23  -5    3.80    9.56
   3  23   5   14.71   10.45
   3 -23  -5    1.07   13.55
  -3  23   5   -2.37   10.33
   3  23   7  203.90   16.30
  -3  23   7  204.15   16.25
   3 -23  -7  247.90   15.29
   3  23   9  140.71   16.87
   3 -23  -9  144.81   12.44
  -3  23   9  133.60   12.72
   5 -23   1  341.65   15.88
  -5 -23   1  331.46   17.76
   5 -23  -1  339.44   15.75
   5  23   1  303.82   17.85
  -5 -23  -1  394.90   16.97
  -5  23   1  315.00   16.11
   5 -23  -3  136.03   10.40
  -5 -23   3   97.19   14.61
  -5 -23  -3  145.88   11.09
  -5  23   3  101.19   11.00
   5  23   3   97.98   15.21
   5 -23   3  100.42   14.87
  -5  23   5  500.20   13.29
   5 -23   5  516.75   16.62
   5  23   5  512.89   17.41
  -5 -23   5  512.96   18.28
   5 -23  -5  540.42   12.88
   5  23   7  204.87   16.01
   5 -23  -7  197.03   11.65
  -5  23   7  189.71   12.25
   5 -23   7  187.24   15.75
   5  23   9    7.31   11.65
   5 -23  -9   11.67   16.62
  -5 -23   9    8.05   16.65
  -5  23   9   13.91   17.03
  -7  23   1  138.35   10.96
   7 -23   1  180.42   10.60
   7  23   1  153.15   20.12
   7 -23  -1  181.72   14.75
   7 -23  -3  314.66   15.65
  -7 -23   3  258.72   24.91
  -7 -23   3  306.06   25.29
  -7  23   3  264.06   12.08
   7 -23   3  241.72   11.20
   7  23   3  260.85   17.17
   7 -23  -5  317.40   11.65
  -7 -23   5  288.42   17.33
  -7  23   5  298.42   11.98
   7  23   5  297.64   12.74
  -7 -23   5  349.76   17.69
   7 -23   5  333.05   15.49
   7 -23   7  211.91   12.33
   7  23   7  223.66   16.46
  -7 -23   7  220.85   12.96
   7 -23  -7  223.21   11.66
  -7  23   7  243.03   16.57
   7  23   9    7.93   11.80
   7 -23  -9   25.87   12.17
  -7 -23   9   21.97   17.17
  -7  23   9   16.57   12.04
   9 -23   1  355.52   15.60
  -9  23   1  357.60   15.64
   9 -23  -1  369.43   11.63
   9 -23  -3   34.63   13.96
   9 -23   3   49.17   10.21
   9  23   3   55.88   15.41
  -9  23   3   53.44   10.57
   9 -23  -5   23.40   14.32
  -9 -23   5    9.46   21.12
   9  23   5   27.99   14.70
  -9  23   5   24.70   15.24
   9 -23   5   33.68   10.59
  -9 -23   5   13.97   18.64
  -9  23   7  115.16   11.90
   9  23   7  117.57   16.36
   9 -23   7  102.45   12.11
   9 -23  -7  125.68   16.63
  -9 -23   7  120.08   16.50
  11 -23   1   35.17   10.41
  11 -23  -1   48.49   10.29
 -11  23   1   38.37   10.23
  11 -23  -3  196.15   10.98
 -11  23   3  166.49   15.41
  11 -23   3  203.05   15.51
  11  23   3  157.18   18.62
  11 -23  -5   93.59   15.16
  11 -23   5  100.34   11.86
  11  23   5   97.11   16.65
 -11  23   5  122.37   11.35
  11  23   7   70.96   17.13
 -11  23   7   58.23   12.36
 -11 -23   7   48.20   21.39
  11 -23   7   60.29   12.23
  11 -23  -7   58.43   16.61
  13 -23   1   19.99   10.52
 -13  23   1   21.37   10.46
  13 -23  -1   -2.24   10.69
  13  23   3  193.39   32.45
  13 -23  -3  218.48   11.54
  13  23   3  176.84   30.95
  13 -23   3  167.80   11.94
 -13  23   3  205.20   16.10
  13 -23   5  186.87   16.60
  13 -23  -5  175.52   12.31
  13  23   5  151.79   18.40
 -13  23   5  169.21   16.86
  15 -23  -1  238.66   12.60
  15 -23   1  231.32   16.76
 -15  23   3   49.35   11.48
  15 -23  -3   30.38   12.18
  15 -23   3   48.67   16.25
  15 -23  -5   35.70   12.27
 -15  23   5   37.88   12.58
  15  23   5   16.20   17.58
  15 -23   5   -9.76   17.07
  17 -23  -1   55.60   12.68
  17 -23   1   73.46   17.57
   0  24   0  341.78   12.96
   0 -24   0  342.87   15.61
   0 -24  -2   15.32    9.40
   0 -24   2   -0.23   14.40
   0  24   2   -2.16   10.52
   0 -24   4  349.83   16.47
   0 -24  -4  420.65   15.62
   0  24   4  335.63   12.83
   0  24   6   17.89   10.64
   0 -24  -6    0.00    9.83
   0 -24   6    2.56   10.29
   0  24   8  234.76   17.06
  -2 -24   0  247.64   12.08
   2  24   0  238.52   16.38
  -2  24   0  231.02   15.77
   2 -24   0  255.16   15.37
  -2 -24   2  552.61   17.62
   2 -24  -2  536.14   16.38
   2 -24   2  550.21   13.59
   2  24   2  542.50   18.44
  -2  24   2  570.81   17.21
  -2 -24  -2  579.99   17.00
  -2  24   4  409.01   12.61
  -2 -24   4  371.79   16.58
   2 -24   4  408.87   16.42
  -2 -24  -4  441.02   16.00
   2  24   4  370.90   13.00
   2 -24  -4  410.98   11.87
  -2 -24   6  100.52   15.10
   2 -24   6  105.14   10.93
   2  24   6   86.54   10.97
  -2 -24  -6  124.29   14.77
  -2  24   6  103.37   11.16
   2 -24  -6  164.66   14.38
   2  24   8  134.19   16.39
   2 -24  -8  129.72   11.73
  -2  24   8  120.41   11.89
  -4 -24   0  376.13   13.70
  -4  24   0  360.53   12.42
   4 -24   0  385.61   16.03
   4 -24  -2   29.72   14.45
   4 -24   2   31.10   15.20
   4  24   2   37.83   15.46
  -4 -24  -2   50.61   10.01
  -4 -24   2   41.37   14.50
  -4  24   2   37.64   11.01
   4 -24  -4  228.16   10.91
  -4 -24   4  228.23   12.29
  -4  24   4  236.05   11.77
   4 -24   4  260.26   11.84
  -4 -24  -4  262.29   11.70
   4  24   4  268.79   12.42
  -4 -24   6    0.06   14.82
   4  24   6   -5.67   14.86
   4 -24   6    9.77   10.46
   4 -24  -6   -2.29   10.03
  -4  24   6    4.81   14.97
   4  24   8   19.69   15.64
   4 -24  -8   40.85   15.86
  -4  24   8    4.45   11.50
  -6  24   0   76.18   14.70
  -6 -24   0   81.04   14.60
   6 -24   0   67.49   14.59
  -6  24   2   62.86   14.49
  -6 -24   2   75.04   17.62
   6 -24  -2   69.61    9.80
   6 -24   2  102.50   14.61
   6  24   2   69.19   15.57
   6 -24  -4   25.23   13.75
   6 -24   4   -5.63   10.40
  -6  24   4   -3.52   10.38
   6  24   4   -0.97   14.80
  -6 -24   4    2.60   17.22
  -6  24   6  380.64   13.12
   6 -24   6  370.90   16.82
   6  24   6  360.34   13.44
  -6 -24   6  439.37   18.27
  -6 -24   6  366.79   17.77
   6 -24  -6  400.36   15.98
   6  24   8   12.02   11.17
  -6 -24   8    3.36   15.95
   6 -24   8    1.56   16.57
   6 -24  -8   30.04   16.08
  -6  24   8  -12.66   17.05
  -8  24   0  748.34   17.51
   8 -24   0  699.89   13.95
   8 -24   2  346.96   12.37
  -8  24   2  363.87   12.42
   8 -24  -2  391.80   11.99
   8  24   2  337.12   18.83
  -8 -24   4  198.51   26.46
   8 -24   4  176.87   11.40
   8 -24  -4  200.42   11.01
  -8  24   4  202.91   15.40
   8  24   4  187.13   16.61
  -8 -24   4  167.84   26.73
  -8  24   6  309.50   16.93
   8  24   6  283.73   17.16
  -8 -24   6  261.52   18.02
   8 -24   6  266.70   12.61
  -8 -24   6  305.17   18.22
   8 -24  -6  309.06   12.58
   8 -24   8   27.46   16.87
   8  24   8   10.85   16.53
   8 -24  -8   -4.56   16.75
  -8 -24   8   19.67   16.69
  -8  24   8   11.11   12.78
  10 -24   0   49.75   14.75
  10  24   2  205.47   31.39
  10 -24   2  235.48   11.80
  10 -24  -2  219.52   15.22
 -10  24   2  232.89   11.73
  10 -24  -4   58.41   10.64
  10  24   4   59.07   15.94
 -10  24   4   43.15   11.24
  10 -24   4   65.70   15.81
 -10 -24   6  122.50   21.69
  10  24   6  152.73   16.93
 -10  24   6  152.71   12.29
 -10 -24   6  128.65   22.04
  10 -24   6  169.58   17.04
  10 -24  -6  150.97   16.27
  12 -24   0   74.53   10.28
 -12  24   2   -9.11   10.84
  12 -24   2   15.06   10.62
  12 -24  -2    8.58   10.44
 -12  24   4  277.36   12.21
  12 -24  -4  375.54   16.56
  12  24   4  277.79   19.80
  12 -24   4  307.09   12.68
  12 -24   6   24.31   15.95
  12  24   6   -7.23   16.61
 -12  24   6  -24.19   16.61
  12 -24  -6    2.14   11.81
  14 -24   0   11.76   15.35
  14 -24   2  162.99   12.00
  14 -24  -2  158.82   16.34
 -14  24   2  178.72   11.96
  14 -24  -4   31.11   16.21
 -14  24   4   30.92   16.75
  14 -24   4   14.82   16.38
  14  24   4   19.89   21.25
  16 -24   0   68.94   16.76
  16 -24   2    3.70   16.46
 -16  24   2    3.76   11.75
  16 -24  -2   14.30   11.58
  -1 -25  -1  343.59   12.23
   1 -25  -1  340.19   12.34
   1  25   1  376.16   17.00
  -1  25   1  356.86   16.82
  -1 -25   1  372.09   16.59
   1 -25   1  361.67   16.03
   1 -25  -3  310.01   11.85
   1  25   3  317.69   16.73
  -1  25   3  297.77   12.36
  -1 -25   3  285.39   12.17
   1 -25   3  306.45   16.12
  -1 -25  -3  311.72   15.58
  -1 -25  -5  151.08   14.72
   1  25   5  132.44   15.30
   1 -25  -5  163.70   14.37
   1 -25   5  131.34   11.14
  -1 -25   5  117.53   11.00
  -1  25   5  129.35   11.42
  -1 -25  -7   62.96   10.87
   1  25   7   48.58   11.11
   1 -25  -7   68.06   15.36
  -1  25   7   49.42   11.66
   1 -25   7   48.78   15.75
   1  25   9   93.04   12.67
  -1  25   9   94.68   12.61
   3 -25   1  126.99   11.02
  -3 -25  -1  150.99   14.67
   3 -25  -1  138.53   10.48
  -3 -25   1  138.23   14.82
   3  25   1  109.85   11.40
  -3  25   1  127.07   11.07
   3 -25  -3  374.58   11.78
   3  25   3  352.52   17.07
  -3 -25   3  347.28   16.66
  -3  25   3  362.38   16.35
   3 -25   3  339.16   16.06
  -3 -25  -3  381.48   16.32
  -3  25   5  202.11   11.60
   3  25   5  197.90   12.09
   3 -25   5  211.93   15.23
  -3 -25   5  192.32   15.99
   3 -25  -5  222.57   14.60
  -3 -25  -5  244.57   15.57
   3  25   7  164.23   12.30
   3 -25   7  153.55   15.81
   3 -25  -7  224.12   15.97
  -3  25   7  203.29   16.87
   3  25   9    9.81   11.87
   3 -25  -9   19.77   16.86
  -3  25   9   15.14   12.31
  -5  25   1   98.40   11.30
   5 -25   1  139.19   10.93
  -5 -25   1  127.54   17.70
   5  25   1  111.60   15.59
   5 -25  -1  108.49   14.55
  -5 -25  -1  103.67   14.83
  -5 -25   3   43.54   14.10
   5  25   3   47.26   15.21
   5 -25  -3   29.58   14.00
  -5 -25  -3   46.10   14.20
   5 -25   3   53.73   14.35
  -5  25   3   41.37   14.76
  -5  25   5  142.27   11.72
  -5 -25   5  125.91   11.30
   5  25   5  131.03   11.09
   5 -25   5  139.62   15.01
   5 -25  -5  153.22   10.83
   5  25   7   25.25   15.89
   5 -25   7   17.06   11.10
   5 -25  -7   27.06   11.14
  -5  25   7   19.35   11.64
   5  25   9   51.68   17.66
   5 -25  -9   89.37   17.26
  -5  25   9   59.99   12.94
   7 -25   1  342.86   11.92
  -7  25   1  335.24   11.91
   7 -25  -1  350.22   15.19
   7  25   3   37.67   14.77
   7 -25  -3   50.45    9.96
  -7 -25   3   39.93   20.52
  -7 -25   3   42.47   20.13
   7 -25   3   34.95   10.19
  -7  25   3   69.77   14.75
   7 -25  -5  137.00   10.96
  -7 -25   5  119.83   16.31
   7 -25   5  129.85   11.17
  -7  25   5  132.52   15.49
   7  25   5  113.32   15.77
  -7 -25   5  139.12   16.39
  -7  25   7   63.88   11.52
   7 -25   7   84.58   11.43
   7  25   7   68.86   11.68
  -7 -25   7   89.24   16.68
   7 -25  -7  101.80   11.72
  -7 -25   7   74.10   16.78
   9 -25   1   27.39   10.35
   9 -25  -1    0.34   10.24
  -9  25   1   17.46   15.01
  -9  25   3  156.05   15.55
   9  25   3  157.63   20.53
   9 -25  -3  178.68   10.91
   9 -25   3  163.15   11.98
   9 -25  -5  218.00   15.91
  -9 -25   5  164.90   28.79
   9 -25   5  185.93   11.83
  -9 -25   5  197.32   31.24
   9  25   5  217.16   17.56
  -9  25   5  174.41   11.78
  -9 -25   7   84.34   18.09
  -9  25   7   84.69   17.05
   9  25   7   89.46   16.79
   9 -25   7  109.83   12.04
   9 -25  -7   92.96   16.53
  -9 -25   7   82.91   17.70
  11 -25   1   91.17   14.98
 -11  25   1   65.39   10.82
  11 -25  -1   78.32   10.43
  11 -25  -3   60.33   11.13
  11  25   3   38.57   19.82
  11 -25   3   63.39   11.35
 -11  25   3   40.53   15.57
  11 -25   5   76.33   15.89
  11 -25  -5  106.30   16.17
  11  25   5  106.82   17.25
 -11  25   5  104.48   12.28
  11  25   7   10.30   12.02
 -11  25   7   -1.84   12.34
 -11 -25   7    2.91   21.61
  11 -25   7   26.82   17.21
 -11 -25   7    0.69   21.23
  11 -25  -7   18.29   16.92
 -13  25   1  397.54   16.44
  13 -25  -1  381.57   12.43
  13 -25   1  364.43   12.73
  13 -25  -3   27.47   11.02
  13 -25   3   33.56   11.23
 -13  25   3   54.73   15.65
 -13  25   5    5.10   16.90
  13 -25  -5   -3.27   11.43
  13  25   5   -0.39   17.19
  13 -25   5   14.71   11.66
  15 -25  -1   27.08   16.34
  15 -25   1   22.42   11.35
  15 -25   3   89.51   17.38
  15 -25  -3   84.13   16.58
 -15  25   3   77.15   11.99
   0 -26   0    9.21   13.89
   0  26   0   11.49   14.61
   0 -26   2  259.58   11.79
   0 -26  -2  257.90   15.19
   0  26   2  253.76   16.70
   0 -26   4    5.67   14.25
   0  26   4   15.70   14.87
   0 -26  -4   -0.77   13.60
   0 -26   6  253.13   12.43
   0 -26  -6  307.32   12.01
   0  26   6  289.54   16.80
   0  26   8   18.04   11.99
  -2 -26   0  956.12   19.80
  -2  26   0  906.64   15.66
   2 -26   0  944.93   18.56
  -2  26   2   13.15   14.54
   2 -26  -2   19.68    9.44
   2 -26   2    7.85   14.40
   2  26   2    9.32   10.52
  -2 -26   2   14.38   10.16
  -2 -26  -2   14.50   13.61
   2  26   4    3.27   14.65
   2 -26   4   17.51   14.18
  -2  26   4   21.42   10.64
  -2 -26  -4   19.08   13.55
  -2 -26   4   10.17   14.25
   2 -26  -4   13.61    9.53
   2 -26   6   96.67   15.35
  -2 -26   6   49.47   11.07
  -2 -26  -6   80.36   10.47
   2  26   6   64.73   16.31
   2 -26  -6   53.61   14.40
  -2  26   6   52.00   15.49
   2  26   8   50.28   12.02
   2 -26  -8   69.07   11.81
   2 -26   8   29.19   16.76
  -2  26   8   49.08   12.00
  -4 -26   0  686.18   19.32
  -4  26   0  641.85   13.55
   4 -26   0  638.09   13.49
  -4  26   2  412.37   16.53
   4 -26   2  411.10   16.17
   4 -26  -2  398.04   15.67
  -4 -26   2  404.18   17.49
  -4 -26  -2  412.22   17.26
   4  26   2  386.79   14.29
   4 -26  -4  374.37   12.06
   4 -26   4  364.10   16.38
  -4  26   4  368.68   12.65
  -4 -26  -4  449.21   16.57
  -4 -26   4  325.29   13.33
   4  26   4  370.94   17.11
  -4  26   6  200.03   17.02
   4 -26   6  191.78   16.20
  -4 -26   6  184.86   16.69
   4  26   6  152.81   12.00
   4 -26  -6  178.64   15.08
   4  26   8   66.99   16.27
   4 -26  -8   74.09   16.70
   4 -26   8   72.53   16.52
  -4  26   8   44.53   12.57
  -6  26   0  689.36   17.40
  -6 -26   0  745.78   23.00
   6 -26   0  642.07   13.18
  -6 -26   2   28.85   14.27
   6 -26   2   25.60   14.57
  -6  26   2   30.99   10.20
   6 -26  -2   43.53   13.72
   6  26   2   24.30   10.51
   6 -26  -4  351.97   12.11
  -6 -26   4  311.25   20.55
  -6  26   4  329.86   12.67
   6  26   4  324.69   17.61
   6 -26   4  311.80   12.30
  -6  26   6   14.40   11.50
   6  26   6   16.08   16.02
   6 -26   6   38.29   15.84
  -6 -26   6   23.43   15.55
   6 -26  -6   18.45   15.37
   6  26   8   30.94   12.44
   6 -26   8   40.18   12.22
  -6 -26   8   42.98   12.45
   6 -26  -8   60.45   12.15
  -6  26   8   46.89   17.52
  -8  26   0  -10.45   10.23
   8 -26   0   15.49   13.94
   8 -26   2  180.86   11.87
   8 -26  -2  186.69   15.06
   8  26   2  167.30   16.94
  -8  26   2  185.36   15.28
   8 -26  -4   36.94   14.80
  -8  26   4   23.76   10.92
   8 -26   4   33.22   10.92
   8  26   4   23.76   15.73
  -8  26   6   93.41   12.05
  -8 -26   6   61.21   16.50
   8 -26   6   67.81   11.76
   8  26   6   47.93   12.15
  -8 -26   6   64.66   15.94
   8 -26  -6   54.70   11.22
  10 -26   0  358.52   16.54
  10 -26   2   75.19   15.02
  10 -26  -2   92.24   10.80
 -10  26   2   80.45   10.96
  10 -26  -4   97.40   16.05
  10 -26   4   86.73   11.66
  10  26   4   85.05   16.71
 -10  26   4  106.00   12.07
  10 -26   6   54.65   17.23
  10  26   6   75.97   16.87
 -10  26   6   78.06   17.28
  10 -26  -6  105.55   16.34
  12 -26   0    2.91   10.58
  12 -26   2   66.19   10.99
  12 -26  -2  103.25   10.98
 -12  26   2   93.16   11.12
 -12  26   4   39.39   11.51
  12 -26  -4   31.74   11.34
  12 -26   4   80.57   16.27
  12  26   4   22.57   17.07
  12 -26   6   74.64   12.57
  12  26   6   53.20   18.49
 -12  26   6   71.66   12.79
  12 -26  -6   75.96   12.40
  14 -26   0  122.63   16.65
  14 -26   2  229.98   12.93
 -14  26   2  218.16   12.60
  14 -26  -2  229.95   12.40
  14 -26  -4   38.70   11.92
  14 -26   4   33.35   12.30
  14  26   4   27.21   28.98
 -14  26   4   48.39   17.03
  14  26   4   31.36   26.01
  -1 -27  -1  256.71   11.62
   1 -27  -1  240.79   11.24
  -1 -27   1  213.03   15.55
   1 -27   1  224.84   15.26
   1  27   1  216.09   12.47
  -1  27   1  202.10   11.87
   1 -27  -3  371.32   15.64
  -1 -27   3  322.54   16.16
   1  27   3  293.69   12.29
   1 -27   3  281.23   12.23
  -1  27   3  303.19   12.58
  -1 -27  -3  373.36   15.58
  -1  27   5  110.48   11.79
   1 -27   5  101.29   11.20
  -1 -27   5  100.00   11.16
  -1 -27  -5  117.80   14.87
   1 -27  -5   93.10   14.73
   1  27   5  121.01   15.61
  -1 -27   7  216.59   16.63
  -1 -27  -7  198.92   12.28
   1 -27  -7  215.96   16.38
   1 -27   7  189.66   12.66
   1  27   7  243.00   17.28
  -1  27   7  228.65   17.27
  -3 -27  -1  373.05   13.43
  -3  27   1  359.85   16.04
  -3 -27   1  380.23   16.95
   3 -27  -1  367.50   12.23
   3  27   1  331.92   17.30
   3 -27   1  356.32   15.91
   3 -27  -3  315.93   14.98
  -3 -27   3  316.82   16.48
   3  27   3  308.39   12.99
   3 -27   3  337.65   16.09
  -3  27   3  332.12   16.24
  -3 -27  -3  317.26   16.18
  -3  27   5   17.76   10.39
  -3 -27   5    3.34   14.84
   3 -27   5   -5.47   10.69
  -3 -27  -5    2.63   14.38
   3  27   5   11.31   10.96
   3 -27  -5    8.44   14.07
  -3 -27   7   40.10   16.34
   3 -27   7   50.11   11.73
   3  27   7   51.74   11.74
   3 -27  -7   72.01   15.93
  -3  27   7   59.85   16.39
   5 -27   1   15.48   13.85
  -5 -27   1   20.22   13.85
  -5  27   1   16.73   10.10
   5  27   1   21.81   14.64
   5 -27  -1    9.45   13.63
  -5 -27  -1   19.76   13.72
   5 -27  -3  150.12   10.41
   5  27   3  113.23   15.96
   5 -27   3  148.93   15.39
  -5 -27  -3  168.02   15.76
  -5 -27   3  117.07   15.37
  -5  27   3  134.25   11.10
   5 -27   5  163.12   11.58
  -5  27   5  167.48   12.13
   5  27   5  170.10   16.48
  -5 -27   5  154.49   16.18
   5 -27  -5  159.45   11.14
  -5  27   7   65.19   17.12
   5 -27   7   62.44   11.67
   5  27   7   65.36   16.53
  -5 -27   7   59.04   16.36
   5 -27  -7   52.73   11.97
  -7  27   1   78.18   11.05
   7 -27  -1   77.73   10.44
   7 -27   1   70.98   10.77
  -7  27   3   48.35   11.13
  -7 -27   3   41.20   21.65
   7 -27  -3   46.13   14.74
   7  27   3   50.81   16.53
   7 -27   3   39.74   10.66
   7 -27  -5  282.82   12.50
   7 -27   5  263.41   12.37
  -7  27   5  302.99   12.97
  -7 -27   5  247.44   18.35
  -7 -27   5  308.12   19.17
   7  27   5  284.12   17.70
  -7 -27   7   26.48   17.10
  -7  27   7   35.40   12.40
   7  27   7   31.12   12.25
  -7 -27   7   28.91   16.78
   7 -27   7   36.14   11.68
   7 -27  -7   36.35   11.57
  -9  27   1  488.82   16.56
   9 -27  -1  483.08   12.47
   9 -27   1  460.36   12.53
   9 -27  -3   66.32   15.23
  -9  27   3   70.95   15.82
   9 -27   3   61.19   15.20
   9  27   3   62.59   19.72
   9 -27  -5   29.32   10.82
  -9  27   5   14.48   11.39
   9  27   5   16.48   11.89
   9 -27   5   30.59   10.97
  -9 -27   7    8.26   20.98
  -9  27   7   28.35   12.33
  -9 -27   7   12.10   21.39
   9  27   7   21.43   17.06
   9 -27   7   15.80   17.06
   9 -27  -7    6.56   16.96
 -11  27   1  129.24   11.51
  11 -27  -1  161.39   16.21
  11 -27   1  175.47   15.65
  11 -27  -3   56.90   11.28
  11  27   3   29.52   20.80
  11 -27   3   51.07   15.81
 -11  27   3   44.61   15.91
  11 -27  -5   71.80   11.78
  11  27   5   68.38   17.71
  11 -27   5   73.80   11.98
 -11  27   5  104.07   17.39
  13 -27  -1   50.90   11.45
  13 -27   1   52.78   16.29
 -13  27   3   86.78   17.17
  13 -27   3  116.87   16.84
  13 -27  -3  108.71   16.78
  15 -27  -1  111.66   17.53
  15 -27   1   80.67   12.28
   0 -28   0  494.06   13.58
   0 -28  -2    7.26    9.85
   0  28   2    5.85   14.79
   0 -28   2    3.36   10.13
   0  28   4  148.21   15.80
   0 -28   4  157.39   15.50
   0 -28  -4  157.25   14.87
   0 -28   6   -3.54   10.79
   0 -28  -6   -4.03   10.26
   0  28   6   -1.69   11.13
   0 -28   8  127.15   13.13
   0  28   8  136.89   13.11
  -2 -28   0  385.02   16.80
   2 -28   0  391.56   12.36
  -2  28   0  385.66   12.60
   2 -28   2  327.22   15.71
   2  28   2  313.92   16.54
  -2  28   2  319.86   12.34
   2 -28  -2  321.24   15.26
  -2 -28   2  318.18   16.25
  -2 -28  -2  317.70   12.24
   2  28   4   66.56   15.61
  -2  28   4   44.17   11.18
  -2 -28   4   64.43   10.88
   2 -28   4   59.56   10.98
  -2 -28  -4   74.86   14.33
   2 -28  -4   63.72    9.86
  -2  28   6  138.06   16.28
  -2 -28  -6  132.23   11.55
   2 -28   6  123.76   16.31
  -2 -28   6  118.54   16.51
   2 -28  -6  102.08   15.33
   2  28   6  115.22   12.10
  -2 -28   8   87.26   12.78
   2 -28  -8  100.89   12.59
   2 -28   8   84.27   12.66
   2  28   8   89.57   17.99
  -2  28   8   87.43   12.88
  -4 -28   0  256.48   16.05
   4 -28   0  216.69   11.75
  -4  28   0  229.40   11.35
   4 -28   2    9.46   14.58
   4  28   2   -1.52   14.90
   4 -28  -2    0.99    9.47
  -4  28   2    4.73   10.73
  -4 -28   2   15.32   14.04
  -4 -28  -2   18.45   13.97
   4 -28  -4  199.81   15.02
   4  28   4  178.58   16.21
  -4 -28   4  169.97   15.93
  -4  28   4  182.34   11.51
  -4 -28  -4  194.95   11.67
   4 -28   4  171.55   11.69
  -4  28   6    9.90   16.08
   4 -28   6   31.84   11.15
  -4 -28   6   17.24   16.00
   4  28   6   21.78   16.08
   4 -28  -6   31.43   10.56
  -4 -28   8   39.94   13.12
   4 -28   8   42.97   12.14
   4  28   8   36.22   12.36
   4 -28  -8   32.12   12.24
  -4  28   8   25.88   13.10
   6 -28   0    0.94   10.11
  -6 -28   0    1.23   13.41
  -6 -28   2  158.66   19.38
   6 -28   2  141.67   10.84
   6 -28  -2  133.58   14.94
   6  28   2  150.33   15.86
  -6  28   2  131.58   11.61
   6  28   4   15.67   11.11
   6 -28  -4    9.21   14.66
   6 -28   4   13.25   10.27
  -6  28   4   17.10   15.26
  -6 -28   4    5.57   15.24
  -6 -28   6  102.25   16.96
  -6  28   6  114.75   16.91
   6 -28   6  100.29   11.71
   6  28   6  143.99   16.88
   6 -28  -6  156.98   16.30
   8 -28   0   95.47   15.65
   8 -28   2  155.35   11.27
   8 -28  -2  179.88   15.33
   8  28   2  151.26   17.76
  -8  28   2  163.12   15.77
   8  28   4  132.43   13.22
   8 -28  -4  157.02   11.70
   8 -28   4  135.88   11.73
  -8  28   4  158.12   16.72
   8 -28   6   54.31   12.06
  -8  28   6   70.27   17.29
  -8 -28   6   58.92   20.67
   8  28   6   42.56   17.10
  -8 -28   6   59.19   16.77
   8 -28  -6   73.15   11.82
  10 -28   0  103.67   15.45
  10 -28   2  104.85   11.58
 -10  28   2   86.42   12.06
  10 -28  -2  131.48   11.36
  10 -28  -4    8.08   10.80
 -10  28   4   44.16   16.39
  10  28   4    2.63   16.42
  10 -28   4    5.31   11.57
  10 -28   6   54.70   12.37
 -10  28   6   63.42   12.74
  10  28   6   53.97   18.32
  10 -28  -6   67.19   12.43
  12 -28   0  129.15   12.20
  12 -28   2   34.41   15.84
  12 -28  -2   17.48   16.32
 -12  28   2   15.31   11.29
  12 -28  -4   76.01   17.11
  12  28   4   44.55   18.60
  12 -28   4   63.11   12.22
 -12  28   4  107.77   17.51
  14 -28   0   -5.26   17.13
  14 -28   2  159.51   17.65
 -14  28   2   95.33   17.73
  14 -28  -2  115.14   12.41
  -1 -29  -1   58.05   10.30
   1 -29  -1   62.42   10.30
   1  29   1   36.92   10.94
  -1  29   1   42.01   15.22
  -1 -29   1   38.79   14.36
   1 -29   1   40.36   10.19
   1 -29  -3   42.29   10.23
  -1 -29   3   33.34   14.89
   1 -29   3   57.43   15.04
   1  29   3   47.13   15.58
  -1  29   3   43.83   10.96
  -1 -29  -3   50.59   10.14
   1 -29   5   77.33   15.60
   1  29   5   66.33   11.55
  -1  29   5   63.77   16.15
  -1 -29  -5   84.44   14.77
   1 -29  -5   71.38   15.17
  -1 -29   5   70.19   15.69
  -1 -29  -7   33.99   16.01
   1 -29  -7   44.42   11.37
   1  29   7   44.86   12.25
   1 -29   7   22.13   12.04
  -1 -29   7   35.99   11.85
  -1  29   7   24.08   16.98
  -3 -29  -1  102.50   14.93
  -3 -29   1   97.70   15.28
   3 -29  -1  110.31   10.61
   3  29   1   85.36   15.58
  -3  29   1   81.49   11.16
   3 -29   1   98.52   10.64
   3 -29  -3  165.57   11.09
   3 -29   3  126.32   15.43
   3  29   3  114.72   11.54
  -3 -29  -3  145.43   15.22
  -3  29   3  114.41   15.52
  -3 -29   3  113.03   15.69
   3 -29   5  174.68   16.86
   3  29   5  168.09   16.92
  -3  29   5  179.59   12.19
  -3 -29  -5  218.83   16.31
  -3 -29   5  185.37   16.80
   3 -29  -5  237.03   15.43
  -3  29   7  103.08   17.25
   3 -29  -7   79.57   16.66
   3  29   7   91.13   17.39
   3 -29   7   86.22   17.33
  -3 -29   7   87.44   17.33
  -5 -29   1   76.79   14.53
   5 -29  -1   49.84   14.11
  -5 -29  -1   58.38   14.91
   5 -29   1   75.56   10.94
  -5  29   1   77.17   14.84
  -5  29   3  230.04   11.64
   5 -29  -3  283.89   14.93
   5 -29   3  262.78   15.64
  -5 -29  -3  302.49   17.01
   5  29   3  251.55   13.53
  -5 -29   3  270.72   17.42
  -5  29   5  113.28   11.79
  -5 -29   5  124.55   16.27
   5 -29   5  122.29   11.65
   5 -29  -5  144.74   11.43
   5  29   5  108.56   16.85
  -5  29   7   20.58   17.63
   5 -29   7   31.59   12.00
  -5 -29   7   30.74   17.03
   5  29   7   25.70   16.90
   5 -29  -7   27.59   11.62
   7 -29  -1  149.66   15.56
  -7  29   1  123.14   11.83
   7 -29   1  139.95   15.58
  -7 -29   3  238.73   25.97
  -7  29   3  229.06   12.54
   7 -29  -3  255.66   11.58
   7 -29   3  257.65   16.14
   7  29   3  230.90   17.81
   7 -29  -5   52.95   15.93
  -7 -29   5   26.82   16.44
  -7  29   5   25.89   16.40
  -7 -29   5   29.73   19.37
   7 -29   5   13.41   11.48
   7  29   5   29.00   11.99
  -7  29   7    6.85   18.00
  -7 -29   7   19.55   17.27
   7 -29   7   35.82   12.69
   7  29   7   37.32   17.45
  -7 -29   7   11.75   17.36
   7 -29  -7   37.67   12.33
  -9  29   1   51.19   15.55
   9 -29  -1   44.04   10.92
   9 -29   1   63.34   15.68
   9  29   3   73.73   20.90
   9 -29  -3   86.98   11.52
   9 -29   3   97.48   11.44
  -9  29   3   86.01   11.98
   9 -29  -5  193.29   12.47
   9 -29   5  219.58   17.14
  -9  29   5  204.35   17.71
   9  29   5  156.99   17.91
 -11  29   1   67.05   15.97
  11 -29  -1   69.85   16.13
  11 -29   1   59.78   11.31
  11 -29   3   10.79   11.72
  11 -29  -3   18.13   15.84
 -11  29   3  -10.36   17.15
  11  29   5   27.00   18.02
 -11  29   5    4.22   17.66
  11 -29  -5   12.92   12.00
  11 -29   5    8.29   12.44
  13 -29  -1  165.52   12.20
  13 -29   1  150.64   17.28
  13 -29   3   45.94   12.65
  13 -29  -3    7.07   12.48
 -13  29   3   15.66   17.47
   0 -30   0   -5.39   14.43
   0 -30  -2  917.90   15.67
   0  30   2  828.26   19.06
   0 -30   2  757.90   18.93
   0  30   4   -1.67   11.20
   0 -30   4    1.58   10.53
   0 -30  -4    9.88   10.28
   0  30   6  374.91   14.25
   0 -30   6  388.65   13.86
   0 -30  -6  400.30   13.72
  -2 -30   0   55.47   14.57
   2 -30   0   74.22   14.84
   2 -30  -2  123.94   14.77
   2  30   2  130.35   15.85
  -2  30   2  115.97   11.35
  -2 -30   2  124.52   15.62
  -2 -30  -2  137.29   15.03
   2 -30   2  126.74   15.23
  -2 -30   4  142.62   12.11
   2  30   4  172.69   12.42
   2 -30   4  167.27   16.07
  -2  30   4  162.17   11.81
  -2 -30  -4  178.31   15.73
   2 -30  -4  192.89   15.38
   2 -30   6   17.88   11.72
  -2 -30   6   17.68   16.36
  -2  30   6   45.54   17.00
  -2 -30  -6   33.74   11.12
   2 -30  -6   20.29   15.51
   2  30   6   25.99   16.38
  -4 -30   0   67.62   14.33
   4 -30   0   81.49   14.78
   4 -30   2  136.30   15.31
   4 -30  -2  135.53   10.55
  -4 -30   2  133.65   15.56
   4  30   2  129.39   16.32
  -4  30   2  159.50   15.58
  -4 -30  -2  137.01   11.84
   4 -30  -4   67.66   10.53
  -4 -30   4   37.36   15.91
   4  30   4   71.71   15.89
   4 -30   4   40.87   11.44
  -4 -30  -4   54.78   10.81
  -4  30   4   55.47   15.84
   4 -30   6   90.59   12.17
  -4  30   6  117.44   17.10
   4 -30  -6   94.50   11.90
  -4 -30   6   73.86   17.13
   4  30   6   96.38   17.32
   6 -30   0    9.58   14.85
  -6 -30   0   10.90   17.64
   6 -30   2   30.49   11.30
  -6 -30   2   30.53   18.28
   6  30   2   26.52   15.84
   6 -30  -2   30.61   10.42
  -6  30   2   44.17   15.48
   6 -30  -4  318.58   12.32
   6  30   4  291.61   17.95
   6 -30   4  256.87   12.53
  -6 -30   4  281.20   18.97
  -6  30   4  297.81   12.66
   6 -30   6   11.55   12.13
  -6  30   6   -7.73   11.68
  -6 -30   6    9.11   16.64
   6  30   6    2.95   16.84
   6 -30  -6   17.97   11.31
   8 -30   0   19.85   10.50
   8 -30   2  143.62   11.54
  -8  30   2  131.74   11.94
   8 -30  -2  184.93   11.80
  -8  30   4   51.55   11.62
   8 -30  -4   73.75   16.37
   8  30   4   54.49   17.02
   8 -30   4   50.03   11.27
  -8 -30   6   20.41   21.48
  -8  30   6   28.68   12.99
  -8 -30   6   16.34   17.31
   8  30   6   13.04   17.66
   8 -30   6   25.91   12.28
   8 -30  -6   20.23   12.50
  10 -30   0  426.24   17.45
  10 -30   2   20.35   11.85
  10 -30  -2   60.16   16.11
 -10  30   2   41.58   12.02
  10 -30  -4   15.98   16.62
 -10  30   4    5.96   16.96
  10 -30   4   23.54   16.95
  10  30   4   13.70   17.45
  12 -30   0   28.32   11.56
 -12  30   2   83.96   12.84
  12 -30  -2   84.94   17.32
  12 -30   2  112.05   12.03
  -1 -31  -1  158.73   11.34
   1 -31  -1  171.60   11.57
  -1 -31   1  142.22   11.53
   1  31   1  150.94   11.81
  -1  31   1  145.69   15.97
   1 -31   1  136.88   11.67
   1 -31  -3  125.45   15.47
  -1  31   3  117.76   16.23
   1 -31   3  112.62   11.53
  -1 -31  -3  136.01   15.57
   1  31   3  115.61   16.32
  -1 -31   3   97.05   11.43
   1  31   5  115.61   17.49
  -1  31   5  115.06   16.94
  -1 -31   5  113.02   16.25
   1 -31   5  106.59   16.56
  -1 -31  -5  115.40   15.64
   1 -31  -5  118.83   11.75
  -1  31   7  137.39   13.46
  -1 -31   7  101.25   13.26
   1 -31   7  137.13   17.65
  -1 -31  -7  108.17   12.69
   1 -31  -7  144.43   17.32
   1  31   7  129.60   17.81
   3  31   1  218.07   16.88
  -3 -31   1  199.89   12.59
   3 -31  -1  211.91   15.85
  -3  31   1  203.46   16.03
   3 -31   1  210.16   11.78
  -3 -31  -1  208.02   16.29
  -3  31   3   77.98   11.55
   3 -31  -3   87.88   14.88
   3 -31   3   81.14   10.87
  -3 -31  -3   78.71   15.16
  -3 -31   3   80.34   15.89
   3  31   3   75.01   16.23
   3  31   5   14.99   16.42
  -3  31   5   18.58   11.74
  -3 -31   5   13.10   11.07
  -3 -31  -5   13.71   15.42
   3 -31   5   23.67   11.38
   3 -31  -5    2.69   11.23
  -3  31   7   35.54   18.27
   3 -31   7   29.30   12.22
  -3 -31   7    7.68   17.31
   3 -31  -7   12.81   17.42
   3  31   7    9.19   12.67
  -5 -31   1   22.01   14.50
   5 -31  -1   17.23   14.83
  -5  31   1   42.63   15.36
  -5 -31  -1   20.83   14.77
   5 -31   1   15.26   15.19
   5  31   3  108.06   17.13
   5 -31  -3  129.53   15.56
   5 -31   3  118.31   15.93
  -5  31   3  127.85   16.38
  -5 -31   3  117.07   16.36
  -5 -31  -3  125.92   16.18
   5  31   5   82.36   17.06
  -5 -31   5   82.21   17.20
  -5  31   5   89.88   17.15
   5 -31   5   85.17   12.00
   5 -31  -5  111.45   16.47
  -7  31   1   24.98   15.58
   7 -31  -1   17.17   15.13
   7 -31   1    6.37   11.04
   7 -31  -3  172.27   11.89
   7  31   3  121.97   17.79
   7 -31   3  148.36   16.22
  -7  31   3  172.49   16.88
  -7 -31   3  143.23   28.21
   7  31   5   42.54   17.73
  -7 -31   5   60.07   17.57
   7 -31   5   54.98   17.24
  -7  31   5   49.31   12.81
  -7 -31   5   52.24   21.35
   7 -31  -5   60.61   12.36
  -9  31   1   62.52   16.72
   9 -31  -1   59.27   11.80
   9 -31   1   89.07   11.64
   9 -31   3    2.64   16.30
   9 -31  -3   36.37   11.59
  -9  31   3   16.76   12.15
   9  31   3   21.71   17.31
   9 -31  -5   28.98   17.39
   9  31   5   28.85   18.44
   9 -31   5   42.48   17.05
  -9  31   5   42.21   13.08
  11 -31  -1  129.03   16.80
  11 -31   1  104.45   12.06
 -11  31   3   17.37   12.17
  11 -31   3    9.66   17.02
  11 -31  -3   16.61   12.10
   0 -32   0   10.15   10.36
   0 -32  -2   -1.40   14.58
   0 -32   2    2.31   15.16
   0  32   2    1.13   15.78
   0 -32   4  181.02   16.42
   0  32   4  168.26   17.38
   0 -32  -4  202.69   16.75
   0  32   6    3.37   17.07
   0 -32  -6    5.05   11.74
   0 -32   6    3.83   11.90
  -2 -32   0    8.92   10.54
   2 -32   0    7.42   10.48
   2 -32  -2  241.04   16.21
  -2 -32   2  175.71   12.62
   2 -32   2  189.77   16.01
  -2 -32  -2  235.45   16.42
   2  32   2  164.31   12.51
  -2  32   2  219.39   16.54
  -2 -32   4    6.15   11.12
   2 -32   4   18.46   15.89
   2  32   4   -9.19   16.57
  -2  32   4   -2.45   11.62
  -2 -32  -4    2.44   15.03
   2 -32  -4    8.99   10.50
   2  32   6   97.84   18.04
  -2  32   6   69.73   12.78
  -2 -32  -6   59.64   12.36
   2 -32  -6   80.91   11.88
  -2 -32   6   80.58   17.44
   2 -32   6   82.89   17.69
  -4 -32   0    9.48   14.83
   4 -32   0   10.79   10.54
   4  32   2   -0.01   11.31
   4 -32  -2    1.18   10.79
  -4 -32   2    8.17   14.62
  -4 -32  -2   -1.16   14.73
   4 -32   2   -4.12   10.90
  -4  32   2  -11.12   11.17
   4 -32  -4  313.04   16.69
   4 -32   4  271.03   12.78
  -4 -32  -4  322.00   17.94
   4  32   4  286.37   18.59
  -4 -32   4  277.16   18.35
  -4  32   4  280.13   17.60
   4  32   6    4.21   17.24
  -4  32   6    2.21   12.60
  -4 -32   6   12.73   17.18
   4 -32  -6   -4.90   11.80
   4 -32   6   11.38   17.04
   6 -32   0   -7.07   15.34
  -6 -32   0   -5.04   14.83
  -6 -32   2  369.29   23.69
  -6  32   2  311.24   13.04
   6 -32  -2  355.35   12.88
   6  32   2  323.82   19.00
   6 -32   2  376.56   17.07
  -6  32   4   -6.31   11.90
   6 -32  -4    9.23   15.80
   6 -32   4   -6.63   11.68
  -6 -32   4    4.84   16.05
   6  32   4    8.17   16.88
   8 -32   0   37.82   11.76
   8 -32  -2   22.74   10.87
  -8  32   2    1.48   11.47
   8 -32   2   -0.44   16.28
   8 -32  -4  146.20   12.67
  -8  32   4  144.73   12.96
   8 -32   4  158.98   17.71
   8  32   4  114.48   14.18
  10 -32   0  -14.61   11.61
  10 -32  -2  114.33   17.14
 -10  32   2  105.99   17.55
  10 -32   2   80.78   17.38
  -1 -33  -1  280.03   12.92
   1 -33  -1  272.37   12.80
  -1  33   1  246.00   12.91
   1  33   1  251.58   16.99
  -1 -33   1  281.83   16.88
   1 -33   1  274.80   16.89
   1  33   3   33.88   11.56
  -1  33   3   44.49   16.43
  -1 -33  -3   51.85   11.02
  -1 -33   3   47.04   15.27
   1 -33  -3   35.36   11.26
   1 -33   3   36.41   11.14
  -1 -33   5  114.50   12.73
   1  33   5  112.45   12.52
   1 -33   5  124.44   12.67
  -1  33   5  136.36   18.01
  -1 -33  -5  113.66   12.02
   1 -33  -5  131.44   16.74
  -3 -33   1  112.79   15.81
  -3  33   1   92.45   11.78
   3 -33  -1  102.91   15.59
   3 -33   1   97.10   15.92
  -3 -33  -1  114.56   16.16
   3 -33   3   54.43   11.47
   3 -33  -3   77.96   11.22
   3  33   3   44.53   16.85
  -3  33   3   64.04   11.80
  -3 -33   3   50.52   11.70
  -3 -33  -3   69.04   16.18
  -3 -33   5   39.64   16.61
   3  33   5   34.09   12.54
   3 -33   5   46.94   16.84
  -3 -33  -5   39.50   16.48
  -3  33   5   31.71   12.10
   3 -33  -5   53.29   16.45
  -5  33   1   19.97   11.58
   5 -33  -1    8.12   15.35
   5 -33   1   39.21   11.31
  -5 -33  -1   24.43   15.44
  -5 -33   1   36.24   15.45
   5 -33   3  168.78   12.36
   5 -33  -3  175.27   12.21
  -5 -33   3  181.71   17.63
   5  33   3  186.15   18.05
  -5  33   3  189.57   12.75
  -5 -33  -3  176.95   13.15
   5  33   5   16.61   12.91
   5 -33   5   31.32   17.21
  -5  33   5   31.86   12.58
   5 -33  -5   48.70   11.92
  -5 -33   5   22.85   17.23
  -7  33   1   20.91   16.34
   7 -33  -1   18.08   15.66
   7 -33   1   26.44   16.27
   7 -33   3  156.67   13.00
   7 -33  -3  179.90   17.22
  -7  33   3  163.66   13.42
   7  33   3  158.19   19.58
   9 -33  -1   63.15   12.07
   9 -33   1   77.63   12.04
   9 -33   3   39.73   17.57
  -9  33   3   62.80   17.46
   9 -33  -3   60.75   16.80
   9  33   3   34.69   18.08
   0 -34   0    0.84   15.57
   0 -34  -2  239.73   16.30
   0  34   2  197.65   16.82
   0 -34   2  201.27   16.93
   0 -34   4   14.16   16.18
   0 -34  -4   -0.06   11.65
   0  34   4   -5.80   16.91
  -2 -34   0  374.90   18.25
   2 -34   0  338.52   17.28
   2 -34  -2   30.77   11.05
   2  34   2   16.97   11.93
  -2 -34   2   28.21   11.09
  -2  34   2   -5.43   16.61
   2 -34   2   18.02   16.07
  -2 -34  -2   12.88   11.43
   2 -34   4   74.72   12.17
  -2 -34  -4   74.54   16.59
   2  34   4   60.52   12.53
   2 -34  -4   72.77   16.49
  -2  34   4   73.92   12.97
  -2 -34   4   86.74   16.90
   4 -34   0   27.09   15.57
  -4 -34   0   16.42   11.04
   4 -34  -2  152.93   12.18
  -4 -34   2  151.39   17.50
   4  34   2  159.21   17.83
  -4  34   2  151.04   12.41
  -4 -34  -2  162.64   17.15
   4 -34   2  148.82   12.24
  -4  34   4   27.08   12.22
   4 -34   4   26.62   16.88
  -4 -34  -4   29.93   16.97
  -4 -34   4   18.33   16.87
   4  34   4   41.53   17.62
   4 -34  -4   45.34   11.69
   6 -34   0   17.42   10.97
  -6 -34   0    6.05   15.40
   6 -34  -2   -0.29   11.28
  -6  34   2   14.76   17.12
   6 -34   2   -7.86   12.02
  -6 -34   2    4.24   15.86
   6 -34  -4  106.70   12.70
   6 -34   4  109.56   12.84
  -6  34   4  115.47   17.91
  -6 -34   4   85.90   18.13
   6  34   4   81.88   13.38
   8 -34   0   42.86   16.32
   8 -34  -2   95.63   12.73
  -8  34   2  116.79   17.88
   8 -34   2  115.71   13.10
  10 -34   0  210.56   13.61
  -1 -35  -1   11.91   11.24
   1 -35  -1   16.72   15.72
  -1 -35   1   18.28   15.78
   1 -35   1   -1.41   16.19
   1  35   3   14.19   17.33
  -1  35   3   54.74   17.04
  -1 -35   3   36.75   12.02
  -1 -35  -3   48.20   11.59
   1 -35   3   43.57   16.36
   1 -35  -3   38.73   11.76
  -1 -35   5   41.83   12.19
   1 -35   5   42.73   17.85
   1  35   5   61.02   13.15
  -1 -35  -5   39.17   17.33
  -1  35   5   39.56   12.96
   1 -35  -5   54.20   12.32
  -3 -35   1   60.51   16.11
   3 -35  -1   68.12   16.03
   3 -35   1   49.98   11.54
  -3 -35  -1   72.28   16.17
   3 -35  -3   80.39   12.26
  -3 -35   3   72.52   17.17
   3  35   3   86.11   18.01
  -3  35   3   82.45   12.18
  -3 -35  -3   92.63   12.56
   3 -35   3   70.40   12.18
   5 -35  -1   60.50   11.40
   5 -35   1   71.68   12.00
  -5 -35  -1   68.91   17.26
  -5 -35   1   75.33   16.83
   5 -35  -3  154.35   12.50
  -5 -35   3  128.85   18.42
  -5 -35  -3  142.89   17.73
   5  35   3  117.47   13.71
  -5  35   3  138.35   18.36
   5 -35   3  140.94   12.83
   7 -35  -1  126.11   17.41
   7 -35   1  117.66   12.88
  -7  35   3  108.09   18.02
   7 -35  -3   91.78   17.57
   7  35   3   76.04   19.01
   7 -35   3   83.17   12.85
   0 -36   0  545.79   19.37
   0 -36  -2    8.72   16.25
   0  36   2   11.16   17.14
   0 -36   2   -2.83   16.47
   0  36   4   59.24   18.13
   0 -36  -4   42.14   17.19
   0 -36   4   43.15   12.63
  -2 -36   0  152.80   13.19
   2 -36   0  169.09   12.42
   2 -36  -2   84.94   16.48
   2  36   2  119.51   18.39
  -2 -36   2   94.08   17.75
   2 -36   2  107.14   12.43
  -2  36   2   86.16   12.70
  -2 -36  -2  103.27   12.74
   2 -36   4   21.73   17.40
   2  36   4   10.42   18.39
  -2  36   4    7.57   12.66
  -2 -36  -4   17.89   17.52
  -2 -36   4   24.88   17.84
   2 -36  -4   36.54   16.98
   4 -36   0   82.17   12.27
  -4 -36   0   74.11   17.12
   4 -36  -2   34.67   11.90
  -4 -36   2    4.07   16.76
  -4  36   2    6.10   17.55
  -4 -36  -2   11.91   11.46
   4 -36   2    3.39   11.95
   4  36   2   10.87   12.39
   6 -36   0   15.04   16.58
  -6 -36   0    3.22   20.73
   6 -36  -2  175.94   13.19
  -6  36   2  164.83   13.31
   6 -36   2  176.53   13.36
  -6 -36   2  188.66   23.68
  -1 -37  -1  174.23   17.92
   1 -37  -1  162.94   17.42
  -1 -37   1  155.09   17.76
   1 -37   1  138.42   12.63
   1  37   3   39.55   18.50
  -1  37   3   45.47   18.16
  -1 -37   3   52.95   17.45
   1 -37   3   38.46   18.05
  -1 -37  -3   77.23   17.97
   1 -37  -3   51.96   12.45
  -3 -37   1   21.20   17.02
   3 -37  -1   29.65   11.64
   3 -37   1   28.60   11.77
  -3 -37  -1   16.73   17.12
   5 -37  -1   23.22   12.25
   5 -37   1   37.78   17.36
  -5 -37  -1   32.04   17.41
  -5 -37   1   29.38   17.40
   0 -38   0    6.45   16.85
  -2 -38   0  147.62   18.17
   2 -38   0  129.57   17.67
   0   0   0    0.00    0.00
_computing_structure_solution     'SHELXT 2014/5 (Sheldrick, 2014)'
;
_shelx_hkl_checksum     33333
_shelx_res_file
;
TITL COMPOUND_4
    C:\Users\Liebing\Kristallographie\Liebing\li0140\li0140_a.res
    created by SHELXL-2018/3 at 10:19:51 on 19-Oct-2018
CELL  0.71073 17.57030 30.91670 10.11100 90.00000 90.00000 90.00000
ZERR 8  0.00090  0.00120  0.00060  0.00000  0.00000  0.00000
LATT -4
SYMM -X, -Y, Z
SYMM -X+1/4, Y+1/4, Z+1/4
SYMM X+3/4, -Y+3/4, Z+1/4
SFAC C H CL N FE
UNIT 192 320 16 32 8
TEMP -120
PLAN 30
FMAP 2
OMIT -6 52
L.S. 15
SIZE 0.27 0.25 0.25
EQIV $1 1-x, 1-y, z
EQIV $2 0.5-x, 1-y, 0.5+z
EQIV $3 0.75-x, 0.25+y, 0.75+z
DFIX 0.88 N2 H1
BOND $H
HTAB N2 Cl
HTAB C8 Cl_$1
HTAB C5 Cl_$2
HTAB C10 Cl_$2
HTAB C4 Cl_$3
CONF
ACTA
WGHT    0.045000
FVAR       0.21898
C1    1    0.370857    0.548196    0.491801    11.00000    0.02833    0.02417 =
         0.02434   -0.00180    0.00154    0.00457
C2    1    0.337819    0.579526    0.579447    11.00000    0.02412    0.02988 =
         0.03458   -0.00398   -0.00114    0.00183
C3    1    0.311026    0.606707    0.649145    11.00000    0.02889    0.03050 =
         0.03401   -0.00443    0.00090   -0.00097
C4    1    0.282310    0.639433    0.735533    11.00000    0.03255    0.04038 =
         0.03804   -0.01095    0.00275    0.00201
AFIX  13
H2    2    0.320708    0.652558    0.796514    11.00000   -1.20000
AFIX   0
C5    1    0.203121    0.636544    0.789578    11.00000    0.04099    0.06248 =
         0.05126   -0.02005    0.01613   -0.00103
AFIX  23
H4    2    0.171514    0.611617    0.761998    11.00000   -1.20000
H3    2    0.194600    0.646416    0.881537    11.00000   -1.20000
AFIX   0
C6    1    0.220807    0.669449    0.689701    11.00000    0.05146    0.05337 =
         0.04687   -0.01268    0.00069    0.02087
AFIX  23
H5    2    0.223392    0.699970    0.718986    11.00000   -1.20000
H6    2    0.200305    0.665170    0.599444    11.00000   -1.20000
AFIX   0
C7    1    0.491989    0.580154    0.531939    11.00000    0.02540    0.02983 =
         0.03754   -0.01226   -0.00008    0.00338
AFIX  13
H7    2    0.462208    0.593479    0.605717    11.00000   -1.20000
AFIX   0
C8    1    0.510569    0.615209    0.432448    11.00000    0.04784    0.03271 =
         0.07137   -0.00490    0.01080   -0.00632
AFIX 137
H8    2    0.463312    0.628650    0.401441    11.00000   -1.50000
H9    2    0.537663    0.602488    0.357185    11.00000   -1.50000
H10   2    0.542756    0.637176    0.474331    11.00000   -1.50000
AFIX   0
C9    1    0.563478    0.560284    0.589656    11.00000    0.04119    0.05108 =
         0.06713   -0.02365   -0.02263    0.00784
AFIX 137
H11   2    0.549567    0.536538    0.649137    11.00000   -1.50000
H12   2    0.591635    0.582334    0.639198    11.00000   -1.50000
H13   2    0.595472    0.549128    0.517965    11.00000   -1.50000
AFIX   0
C10   1    0.241715    0.514896    0.467683    11.00000    0.02362    0.03453 =
         0.03574   -0.00328    0.00119   -0.00107
AFIX  13
H14   2    0.232841    0.527648    0.557256    11.00000   -1.20000
AFIX   0
C11   1    0.191158    0.537471    0.371103    11.00000    0.03660    0.09872 =
         0.07977    0.03855    0.00135    0.01592
AFIX 137
H15   2    0.204279    0.568265    0.368259    11.00000   -1.50000
H16   2    0.137983    0.534183    0.398571    11.00000   -1.50000
H17   2    0.198034    0.524779    0.283094    11.00000   -1.50000
AFIX   0
C12   1    0.225481    0.467417    0.474493    11.00000    0.03904    0.04338 =
         0.09662    0.00072    0.00169   -0.00988
AFIX 137
H18   2    0.261781    0.453556    0.534649    11.00000   -1.50000
H19   2    0.230443    0.454738    0.386081    11.00000   -1.50000
H20   2    0.173590    0.462874    0.507208    11.00000   -1.50000
AFIX   0
CL    3    0.412547    0.470330    0.209517    11.00000    0.03590    0.04839 =
         0.03241   -0.01611   -0.00678    0.00610
N1    4    0.444566    0.546328    0.469851    11.00000    0.02247    0.02726 =
         0.02570   -0.00323    0.00054    0.00197
N2    4    0.322217    0.521052    0.432974    11.00000    0.02430    0.03587 =
         0.03675   -0.01302    0.00388   -0.00024
H1    2    0.341019    0.505773    0.369107    11.00000   -1.20000
FE    5    0.500000    0.500000    0.354585    10.50000    0.02425    0.02428 =
         0.02143    0.00000    0.00000    0.00440
HKLF 4
REM  COMPOUND_4
REM wR2 = 0.0741, GooF = S = 1.014, Restrained GooF = 1.013 for all data
REM R1 = 0.0331 for 2239 Fo > 4sig(Fo) and 0.0393 for all 2495 data
REM 148 parameters refined using 2 restraints
END
WGHT      0.0451      0.0000
REM Highest difference peak  0.212,  deepest hole -0.423,  1-sigma level  0.042
Q1    1   0.5549  0.4883  0.3667  11.00000  0.05    0.21
Q2    1   0.4734  0.5317  0.4467  11.00000  0.05    0.18
Q3    1   0.5172  0.5679  0.5748  11.00000  0.05    0.17
Q4    1   0.5023  0.4693  0.3639  11.00000  0.05    0.16
Q5    1   0.3597  0.5983  0.6098  11.00000  0.05    0.16
Q6    1   0.2236  0.6809  0.9061  11.00000  0.05    0.16
Q7    1   0.3566  0.4698  0.2466  11.00000  0.05    0.15
Q8    1   0.2042  0.5076  0.3058  11.00000  0.05    0.15
Q9    1   0.4675  0.4674  0.2617  11.00000  0.05    0.14
Q10   1   0.4713  0.5562  0.4972  11.00000  0.05    0.14
Q11   1   0.4573  0.4782  0.2358  11.00000  0.05    0.14
Q12   1   0.3909  0.4978  0.2006  11.00000  0.05    0.14
Q13   1   0.4717  0.4541  0.2081  11.00000  0.05    0.13
Q14   1   0.1819  0.5005  0.3648  11.00000  0.05    0.13
Q15   1   0.4343  0.5403  0.5159  11.00000  0.05    0.13
Q16   1   0.5698  0.6299  0.5475  11.00000  0.05    0.13
Q17   1   0.3498  0.5305  0.4627  11.00000  0.05    0.13
Q18   1   0.4135  0.4703  0.3629  11.00000  0.05    0.13
Q19   1   0.3923  0.4985  0.3044  11.00000  0.05    0.13
Q20   1   0.5104  0.4678  0.2626  11.00000  0.05    0.13
Q21   1   0.2530  0.6314  0.7627  11.00000  0.05    0.13
Q22   1   0.3048  0.5785  0.5974  11.00000  0.05    0.12
Q23   1   0.1633  0.4661  0.4335  11.00000  0.05    0.12
Q24   1   0.4305  0.5077  0.5574  11.00000  0.05    0.12
Q25   1   0.2753  0.6516  0.6873  11.00000  0.05    0.12
Q26   1   0.4091  0.5584  0.4567  11.00000  0.05    0.11
Q27   1   0.2061  0.4888  0.4068  11.00000  0.05    0.11
Q28   1   0.5276  0.5369  0.6547  11.00000  0.05    0.11
Q29   1   0.2521  0.5074  0.2406  11.00000  0.05    0.11
Q30   1   0.6134  0.5741  0.4899  11.00000  0.05    0.11
;
_shelx_res_checksum     55037
data_5
_audit_creation_method     'SHELXL-2018/3'
_chemical_name_systematic
;\
Dichloridobis(<i>N</i>,<i>N</i>'-dicyclohexyl-3-\
cyclopropylprop-2-ynamidine)iron(II)
;
_chemical_name_common     ?
_chemical_formula_moiety     'C36 H56 Cl2 Fe N4'
_chemical_formula_sum     'C36 H56 Cl2 Fe N4'
_chemical_formula_iupac     '[Fe Cl2 (C18 H28 N2)2]'
_chemical_formula_weight     671.59
_chemical_melting_point     ?
_space_group_crystal_system     monoclinic
_space_group_name_H-M_alt     'P 21/c'
_space_group_name_Hall     '-P 2ybc'
loop_
    _space_group_symop_operation_xyz
    'x, y, z'
    '-x, y+1/2, -z+1/2'
    '-x, -y, -z'
    'x, -y-1/2, z-1/2'
_cell_length_a     13.905(7)
_cell_length_b     12.500(6)
_cell_length_c     20.742(11)
_cell_angle_alpha     90
_cell_angle_beta     92.24(4)
_cell_angle_gamma     90
_cell_volume     3603(3)
_cell_formula_units_Z     4
_cell_measurement_reflns_used     17648
_cell_measurement_theta_min     1.903
_cell_measurement_theta_max     25.349
_cell_measurement_temperature     100(2)
_exptl_crystal_description     plate
_exptl_crystal_colour     colorless
_exptl_crystal_size_max     0.260
_exptl_crystal_size_mid     0.190
_exptl_crystal_size_min     0.120
_exptl_crystal_density_diffrn     1.238
_exptl_crystal_density_meas     ?
_exptl_crystal_density_method     ?
_exptl_crystal_F_000     1440
_exptl_absorpt_coefficient_mu     0.597
_exptl_absorpt_correction_type     numerical
_exptl_absorpt_process_details
;
X-Area and X-Red (Stoe & Cie, 2002)
;
_exptl_absorpt_correction_T_min     0.8383
_exptl_absorpt_correction_T_max     0.9078
_diffrn_ambient_temperature     100(2)
_diffrn_source     'fine-focus sealed tube'
_diffrn_radiation_type     MoK\a
_diffrn_radiation_wavelength     0.71073
_diffrn_measurement_device_type     'Stoe IPDS 2T'
_diffrn_measurement_method     'area detector'
_diffrn_detector_area_resol_mean     6.67
_diffrn_reflns_number     18866
_diffrn_reflns_av_R_equivalents     0.0290
_diffrn_reflns_av_unetI/netI     0.0218
_diffrn_reflns_theta_min     1.903
_diffrn_reflns_theta_max     25.999
_diffrn_reflns_theta_full     25.242
_diffrn_measured_fraction_theta_max     0.994
_diffrn_measured_fraction_theta_full     0.994
_diffrn_reflns_limit_h_min     -17
_diffrn_reflns_limit_h_max     16
_diffrn_reflns_limit_k_min     -14
_diffrn_reflns_limit_k_max     15
_diffrn_reflns_limit_l_min     -25
_diffrn_reflns_limit_l_max     25
_refine_special_details     ?
_reflns_number_total     7036
_reflns_number_gt     6355
_reflns_threshold_expression     'I > 2\s(I)'
_refine_ls_structure_factor_coef     Fsqd
_refine_ls_matrix_type     full
_refine_ls_R_factor_all     0.0393
_refine_ls_R_factor_gt     0.0330
_refine_ls_wR_factor_gt     0.0721
_refine_ls_wR_factor_ref     0.0745
_refine_ls_goodness_of_fit_ref     1.139
_refine_ls_restrained_S_all     1.139
_refine_ls_number_reflns     7036
_refine_ls_number_parameters     395
_refine_ls_number_restraints     2
_refine_ls_hydrogen_treatment     mixed
_refine_ls_weighting_scheme     calc
_refine_ls_weighting_details
              'w=1/[\s^2^(Fo^2^)+(0.0293P)^2^+1.8416P] where P=(Fo^2^+2Fc^2^)/3'
_atom_sites_solution_hydrogens     mixed
_atom_sites_solution_primary     dual
_atom_sites_solution_secondary     ?
_refine_ls_shift/su_max     0.001
_refine_ls_shift/su_mean     0.000
_refine_diff_density_max     0.397
_refine_diff_density_min     -0.327
_refine_ls_extinction_method
;
SHELXL-2018/3 (Sheldrick 2015b)
;
_refine_ls_extinction_coef     0.0028(4)
_refine_ls_extinction_expression
                                  'Fc^*^=kFc[1+0.001xFc^2^\l^3^/sin(2\q)]^-1/4^'
loop_
    _atom_type_symbol
    _atom_type_description
    _atom_type_scat_dispersion_real
    _atom_type_scat_dispersion_imag
    _atom_type_scat_source
    'C' 'C' 0.0033 0.0016
                         'International Tables Vol C Tables 4.2.6.8 and 6.1.1.4'
    'H' 'H' 0.0000 0.0000
                         'International Tables Vol C Tables 4.2.6.8 and 6.1.1.4'
    'N' 'N' 0.0061 0.0033
                         'International Tables Vol C Tables 4.2.6.8 and 6.1.1.4'
    'Fe' 'Fe' 0.3463 0.8444
                         'International Tables Vol C Tables 4.2.6.8 and 6.1.1.4'
    'Cl' 'Cl' 0.1484 0.1585
                         'International Tables Vol C Tables 4.2.6.8 and 6.1.1.4'
_computing_data_collection
;
X-Area (Stoe & Cie, 2002)
;
_computing_cell_refinement
;
X-Area (Stoe & Cie, 2002)
;
_computing_data_reduction
;
X-Area and X-Red (Stoe & Cie, 2002)
;
_computing_structure_solution
;
<i>SHELXT2014/5</i> (Sheldrick, 2015a)
;
_computing_structure_refinement
;
<i>SHELXL2018/3</i> (Sheldrick, 2015b)
;
_computing_molecular_graphics
;
Diamond (Brandenburg, 1999)
;
_computing_publication_material
;
publCIF (Westrip, 2010)
;
loop_
    _atom_site_type_symbol
    _atom_site_label
    _atom_site_fract_x
    _atom_site_fract_y
    _atom_site_fract_z
    _atom_site_U_iso_or_equiv
    _atom_site_adp_type
    _atom_site_calc_flag
    _atom_site_occupancy
    _atom_site_disorder_assembly
    _atom_site_disorder_group
    C C1 0.18374(11) 0.73239(12) 0.51035(7) 0.0161(3) Uani d 1 . .
    C C2 0.18720(11) 0.66376(13) 0.45462(7) 0.0168(3) Uani d 1 . .
    C C3 0.19066(11) 0.60813(13) 0.40810(7) 0.0170(3) Uani d 1 . .
    C C4 0.19602(12) 0.54251(13) 0.35178(8) 0.0177(3) Uani d 1 . .
    H H2 0.139809 0.546681 0.320304 0.021 Uiso calc 1 . .
    C C5 0.24578(12) 0.43512(13) 0.35720(8) 0.0212(3) Uani d 1 . .
    H H3 0.273324 0.413811 0.400026 0.025 Uiso calc 1 . .
    H H4 0.219025 0.375546 0.330658 0.025 Uiso calc 1 . .
    C C6 0.29280(13) 0.52459(14) 0.32327(8) 0.0244(4) Uani d 1 . .
    H H5 0.295258 0.520379 0.275701 0.029 Uiso calc 1 . .
    H H6 0.349545 0.558635 0.345053 0.029 Uiso calc 1 . .
    C C7 0.34866(11) 0.69174(12) 0.53244(7) 0.0155(3) Uani d 1 . .
    H H7 0.331881 0.624187 0.508755 0.019 Uiso calc 1 . .
    C C8 0.40490(12) 0.76358(13) 0.48786(8) 0.0194(3) Uani d 1 . .
    H H8 0.420275 0.831957 0.510038 0.023 Uiso calc 1 . .
    H H9 0.364745 0.779817 0.448615 0.023 Uiso calc 1 . .
    C C9 0.49799(12) 0.70959(15) 0.46867(8) 0.0231(4) Uani d 1 . .
    H H10 0.482171 0.646833 0.441134 0.028 Uiso calc 1 . .
    H H11 0.535678 0.760259 0.443040 0.028 Uiso calc 1 . .
    C C10 0.55896(12) 0.67335(16) 0.52738(8) 0.0261(4) Uani d 1 . .
    H H12 0.614416 0.631283 0.512864 0.031 Uiso calc 1 . .
    H H13 0.584414 0.736967 0.550800 0.031 Uiso calc 1 . .
    C C11 0.50120(12) 0.60571(14) 0.57284(8) 0.0214(3) Uani d 1 . .
    H H14 0.541338 0.589208 0.612053 0.026 Uiso calc 1 . .
    H H15 0.483612 0.537232 0.551501 0.026 Uiso calc 1 . .
    C C12 0.41006(11) 0.66312(13) 0.59209(7) 0.0173(3) Uani d 1 . .
    H H16 0.372995 0.616336 0.620556 0.021 Uiso calc 1 . .
    H H17 0.427449 0.729027 0.616312 0.021 Uiso calc 1 . .
    C C13 0.01049(11) 0.75831(13) 0.48221(7) 0.0171(3) Uani d 1 . .
    H H18 0.026349 0.739901 0.436925 0.020 Uiso calc 1 . .
    C C14 -0.05565(12) 0.85514(13) 0.47973(8) 0.0196(3) Uani d 1 . .
    H H19 -0.023073 0.915540 0.458747 0.024 Uiso calc 1 . .
    H H20 -0.070252 0.877139 0.524145 0.024 Uiso calc 1 . .
    C C15 -0.14923(12) 0.82858(14) 0.44199(8) 0.0210(3) Uani d 1 . .
    H H21 -0.193205 0.890760 0.443257 0.025 Uiso calc 1 . .
    H H22 -0.135037 0.814825 0.396327 0.025 Uiso calc 1 . .
    C C16 -0.19864(12) 0.73113(15) 0.46954(8) 0.0234(4) Uani d 1 . .
    H H23 -0.256468 0.713587 0.442226 0.028 Uiso calc 1 . .
    H H24 -0.219839 0.747881 0.513424 0.028 Uiso calc 1 . .
    C C17 -0.13164(13) 0.63472(14) 0.47271(9) 0.0246(4) Uani d 1 . .
    H H25 -0.116038 0.612820 0.428457 0.030 Uiso calc 1 . .
    H H26 -0.164296 0.574063 0.493383 0.030 Uiso calc 1 . .
    C C18 -0.03899(12) 0.66161(13) 0.51117(8) 0.0225(3) Uani d 1 . .
    H H27 -0.054045 0.677124 0.556482 0.027 Uiso calc 1 . .
    H H28 0.004969 0.599326 0.511027 0.027 Uiso calc 1 . .
    C C19 0.34950(11) 0.72475(12) 0.75081(7) 0.0143(3) Uani d 1 . .
    C C20 0.35781(11) 0.64968(12) 0.80354(7) 0.0165(3) Uani d 1 . .
    C C21 0.35957(11) 0.58263(13) 0.84443(7) 0.0179(3) Uani d 1 . .
    C C22 0.35866(13) 0.50039(14) 0.89235(8) 0.0246(4) Uani d 1 . .
    H H30 0.422855 0.471409 0.907068 0.030 Uiso calc 1 . .
    C C23 0.28235(16) 0.50218(17) 0.94202(9) 0.0337(4) Uani d 1 . .
    H H31 0.300638 0.477198 0.986107 0.040 Uiso calc 1 . .
    H H32 0.235451 0.561790 0.940136 0.040 Uiso calc 1 . .
    C C24 0.27579(14) 0.42104(15) 0.88987(9) 0.0289(4) Uani d 1 . .
    H H33 0.225023 0.430424 0.855535 0.035 Uiso calc 1 . .
    H H34 0.290246 0.345786 0.901532 0.035 Uiso calc 1 . .
    C C25 0.19047(11) 0.65995(12) 0.72937(7) 0.0161(3) Uani d 1 . .
    H H35 0.217077 0.593327 0.749938 0.019 Uiso calc 1 . .
    C C26 0.12855(12) 0.71616(14) 0.77799(8) 0.0212(3) Uani d 1 . .
    H H36 0.167993 0.731520 0.817682 0.025 Uiso calc 1 . .
    H H37 0.105625 0.785192 0.759745 0.025 Uiso calc 1 . .
    C C27 0.04233(13) 0.64810(16) 0.79503(8) 0.0278(4) Uani d 1 . .
    H H38 0.001660 0.688525 0.824667 0.033 Uiso calc 1 . .
    H H39 0.065054 0.582447 0.817556 0.033 Uiso calc 1 . .
    C C28 -0.01730(12) 0.61746(16) 0.73466(8) 0.0263(4) Uani d 1 . .
    H H40 -0.071153 0.570605 0.746631 0.032 Uiso calc 1 . .
    H H41 -0.044864 0.682696 0.714150 0.032 Uiso calc 1 . .
    C C29 0.04498(12) 0.55937(14) 0.68713(8) 0.0226(4) Uani d 1 . .
    H H42 0.005834 0.541935 0.647639 0.027 Uiso calc 1 . .
    H H43 0.068426 0.491401 0.706556 0.027 Uiso calc 1 . .
    C C30 0.13082(11) 0.62796(13) 0.66927(7) 0.0173(3) Uani d 1 . .
    H H44 0.171569 0.587352 0.639778 0.021 Uiso calc 1 . .
    H H45 0.107523 0.693073 0.646411 0.021 Uiso calc 1 . .
    C C31 0.51602(11) 0.78749(12) 0.78087(7) 0.0154(3) Uani d 1 . .
    H H46 0.501379 0.770673 0.826590 0.018 Uiso calc 1 . .
    C C32 0.55969(12) 0.89931(13) 0.77874(8) 0.0198(3) Uani d 1 . .
    H H47 0.514586 0.951259 0.797183 0.024 Uiso calc 1 . .
    H H48 0.569124 0.919683 0.733302 0.024 Uiso calc 1 . .
    C C33 0.65602(12) 0.90446(13) 0.81646(8) 0.0212(3) Uani d 1 . .
    H H49 0.684691 0.976251 0.811104 0.025 Uiso calc 1 . .
    H H50 0.645231 0.893817 0.862918 0.025 Uiso calc 1 . .
    C C34 0.72569(12) 0.82016(14) 0.79387(8) 0.0220(3) Uani d 1 . .
    H H51 0.785401 0.822357 0.821440 0.026 Uiso calc 1 . .
    H H52 0.742891 0.835846 0.748973 0.026 Uiso calc 1 . .
    C C35 0.68131(12) 0.70902(14) 0.79694(8) 0.0223(4) Uani d 1 . .
    H H53 0.669835 0.690603 0.842419 0.027 Uiso calc 1 . .
    H H54 0.726701 0.655847 0.780054 0.027 Uiso calc 1 . .
    C C36 0.58615(12) 0.70403(13) 0.75741(8) 0.0211(3) Uani d 1 . .
    H H55 0.598301 0.716785 0.711324 0.025 Uiso calc 1 . .
    H H56 0.557596 0.631888 0.761341 0.025 Uiso calc 1 . .
    N N1 0.25819(9) 0.74443(10) 0.55028(6) 0.0152(3) Uani d 1 . .
    N N2 0.10047(10) 0.78421(11) 0.51761(7) 0.0183(3) Uani d 1 . .
    H H1 0.0964(14) 0.8248(14) 0.5499(8) 0.022 Uiso d 1 . .
    N N3 0.27221(9) 0.72905(10) 0.71271(6) 0.0152(3) Uani d 1 . .
    N N4 0.42557(10) 0.78865(11) 0.74247(6) 0.0164(3) Uani d 1 . .
    H H29 0.4208(14) 0.8347(14) 0.7126(8) 0.020 Uiso d 1 . .
    Fe Fe 0.25601(2) 0.83290(2) 0.63472(2) 0.01437(8) Uani d 1 . .
    Cl Cl1 0.37746(3) 0.95842(3) 0.62727(2) 0.02006(10) Uani d 1 . .
    Cl Cl2 0.11601(3) 0.92675(3) 0.64870(2) 0.02200(10) Uani d 1 . .
loop_
    _atom_site_aniso_label
    _atom_site_aniso_U_11
    _atom_site_aniso_U_22
    _atom_site_aniso_U_33
    _atom_site_aniso_U_12
    _atom_site_aniso_U_13
    _atom_site_aniso_U_23
    C1 0.0192(8) 0.0150(7) 0.0144(7) -0.0004(6) 0.0018(6) 0.0015(6)
    C2 0.0155(7) 0.0178(8) 0.0171(8) 0.0012(6) 0.0000(6) 0.0017(6)
    C3 0.0161(7) 0.0175(8) 0.0172(8) 0.0000(6) -0.0004(6) 0.0018(6)
    C4 0.0191(8) 0.0179(8) 0.0159(7) 0.0001(6) -0.0013(6) -0.0025(6)
    C5 0.0242(8) 0.0186(8) 0.0209(8) 0.0027(7) 0.0011(7) -0.0009(6)
    C6 0.0272(9) 0.0245(9) 0.0218(8) 0.0012(7) 0.0064(7) -0.0033(7)
    C7 0.0165(7) 0.0159(7) 0.0140(7) 0.0021(6) 0.0020(6) -0.0008(6)
    C8 0.0212(8) 0.0210(8) 0.0163(8) 0.0007(7) 0.0034(6) 0.0032(6)
    C9 0.0222(8) 0.0286(9) 0.0188(8) 0.0022(7) 0.0062(7) 0.0037(7)
    C10 0.0164(8) 0.0380(10) 0.0240(9) 0.0031(7) 0.0026(7) 0.0010(8)
    C11 0.0214(8) 0.0267(9) 0.0161(8) 0.0074(7) 0.0001(6) 0.0011(7)
    C12 0.0186(8) 0.0191(8) 0.0142(7) 0.0023(6) 0.0015(6) 0.0009(6)
    C13 0.0162(8) 0.0187(8) 0.0162(7) 0.0004(6) -0.0005(6) -0.0011(6)
    C14 0.0190(8) 0.0174(8) 0.0223(8) 0.0017(6) -0.0003(6) -0.0005(6)
    C15 0.0168(8) 0.0241(8) 0.0220(8) 0.0028(7) -0.0002(6) -0.0005(7)
    C16 0.0176(8) 0.0324(10) 0.0201(8) -0.0038(7) 0.0013(6) -0.0010(7)
    C17 0.0259(9) 0.0227(9) 0.0252(9) -0.0072(7) 0.0003(7) 0.0012(7)
    C18 0.0248(8) 0.0197(8) 0.0229(8) 0.0007(7) -0.0013(7) 0.0031(7)
    C19 0.0177(7) 0.0127(7) 0.0125(7) 0.0012(6) 0.0028(6) -0.0017(6)
    C20 0.0162(7) 0.0178(8) 0.0154(7) -0.0016(6) 0.0004(6) -0.0014(6)
    C21 0.0180(8) 0.0205(8) 0.0153(7) -0.0008(6) 0.0019(6) -0.0019(6)
    C22 0.0275(9) 0.0249(9) 0.0213(8) -0.0021(7) 0.0000(7) 0.0084(7)
    C23 0.0471(12) 0.0335(10) 0.0215(9) -0.0152(9) 0.0115(8) 0.0009(8)
    C24 0.0387(10) 0.0209(9) 0.0272(9) -0.0069(8) 0.0034(8) 0.0049(7)
    C25 0.0173(7) 0.0163(7) 0.0147(7) -0.0029(6) 0.0016(6) 0.0001(6)
    C26 0.0208(8) 0.0270(9) 0.0161(8) -0.0055(7) 0.0036(6) -0.0053(7)
    C27 0.0257(9) 0.0401(11) 0.0180(8) -0.0120(8) 0.0067(7) -0.0055(7)
    C28 0.0200(8) 0.0377(10) 0.0215(8) -0.0109(8) 0.0040(7) -0.0023(7)
    C29 0.0246(9) 0.0267(9) 0.0164(8) -0.0093(7) 0.0002(7) -0.0010(7)
    C30 0.0196(8) 0.0186(8) 0.0138(7) -0.0028(6) 0.0021(6) -0.0018(6)
    C31 0.0164(7) 0.0163(7) 0.0134(7) -0.0024(6) -0.0002(6) -0.0001(6)
    C32 0.0197(8) 0.0163(8) 0.0232(8) -0.0018(6) -0.0007(6) 0.0011(6)
    C33 0.0207(8) 0.0182(8) 0.0244(8) -0.0044(7) -0.0025(7) 0.0009(7)
    C34 0.0179(8) 0.0270(9) 0.0210(8) -0.0029(7) -0.0012(6) 0.0022(7)
    C35 0.0208(8) 0.0210(8) 0.0247(8) 0.0039(7) -0.0025(7) -0.0027(7)
    C36 0.0213(8) 0.0196(8) 0.0221(8) 0.0007(7) -0.0023(7) -0.0042(7)
    N1 0.0154(6) 0.0160(6) 0.0141(6) 0.0015(5) 0.0010(5) 0.0004(5)
    N2 0.0179(7) 0.0204(7) 0.0166(7) 0.0026(6) -0.0017(5) -0.0047(5)
    N3 0.0168(6) 0.0157(6) 0.0133(6) -0.0012(5) 0.0020(5) -0.0011(5)
    N4 0.0179(7) 0.0172(7) 0.0140(6) -0.0023(5) -0.0006(5) 0.0040(5)
    Fe 0.01670(12) 0.01337(12) 0.01306(12) 0.00048(9) 0.00100(8) -0.00022(8)
    Cl1 0.0227(2) 0.01594(18) 0.02139(19) -0.00324(15) -0.00072(15) 0.00174(14)
    Cl2 0.0226(2) 0.0198(2) 0.0237(2) 0.00596(15) 0.00141(15) -0.00294(15)
_geom_special_details
;
 All esds (except the esd in the dihedral angle between two l.s. planes)
 are estimated using the full covariance matrix.  The cell esds are taken
 into account individually in the estimation of esds in distances, angles
 and torsion angles; correlations between esds in cell parameters are only
 used when they are defined by crystal symmetry.  An approximate (isotropic)
 treatment of cell esds is used for estimating esds involving l.s. planes.
;
loop_
    _geom_bond_atom_site_label_1
    _geom_bond_atom_site_label_2
    _geom_bond_site_symmetry_2
    _geom_bond_distance
    _geom_bond_publ_flag
    C1 N1 . 1.309(2) ?
    C1 N2 . 1.340(2) ?
    C1 C2 . 1.442(2) ?
    C2 C3 . 1.192(2) ?
    C3 C4 . 1.432(2) ?
    C4 C6 . 1.508(2) ?
    C4 C5 . 1.512(2) ?
    C4 H2 . 1.0000 ?
    C5 C6 . 1.486(2) ?
    C5 H3 . 0.9900 ?
    C5 H4 . 0.9900 ?
    C6 H5 . 0.9900 ?
    C6 H6 . 0.9900 ?
    C7 N1 . 1.480(2) ?
    C7 C12 . 1.518(2) ?
    C7 C8 . 1.526(2) ?
    C7 H7 . 1.0000 ?
    C8 C9 . 1.526(2) ?
    C8 H8 . 0.9900 ?
    C8 H9 . 0.9900 ?
    C9 C10 . 1.525(2) ?
    C9 H10 . 0.9900 ?
    C9 H11 . 0.9900 ?
    C10 C11 . 1.519(2) ?
    C10 H12 . 0.9900 ?
    C10 H13 . 0.9900 ?
    C11 C12 . 1.523(2) ?
    C11 H14 . 0.9900 ?
    C11 H15 . 0.9900 ?
    C12 H16 . 0.9900 ?
    C12 H17 . 0.9900 ?
    C13 N2 . 1.462(2) ?
    C13 C14 . 1.520(2) ?
    C13 C18 . 1.526(2) ?
    C13 H18 . 1.0000 ?
    C14 C15 . 1.529(2) ?
    C14 H19 . 0.9900 ?
    C14 H20 . 0.9900 ?
    C15 C16 . 1.521(2) ?
    C15 H21 . 0.9900 ?
    C15 H22 . 0.9900 ?
    C16 C17 . 1.523(3) ?
    C16 H23 . 0.9900 ?
    C16 H24 . 0.9900 ?
    C17 C18 . 1.526(2) ?
    C17 H25 . 0.9900 ?
    C17 H26 . 0.9900 ?
    C18 H27 . 0.9900 ?
    C18 H28 . 0.9900 ?
    C19 N3 . 1.310(2) ?
    C19 N4 . 1.342(2) ?
    C19 C20 . 1.442(2) ?
    C20 C21 . 1.192(2) ?
    C21 C22 . 1.430(2) ?
    C22 C23 . 1.508(3) ?
    C22 C24 . 1.520(3) ?
    C22 H30 . 1.0000 ?
    C23 C24 . 1.483(3) ?
    C23 H31 . 0.9900 ?
    C23 H32 . 0.9900 ?
    C24 H33 . 0.9900 ?
    C24 H34 . 0.9900 ?
    C25 N3 . 1.479(2) ?
    C25 C26 . 1.523(2) ?
    C25 C30 . 1.524(2) ?
    C25 H35 . 1.0000 ?
    C26 C27 . 1.523(2) ?
    C26 H36 . 0.9900 ?
    C26 H37 . 0.9900 ?
    C27 C28 . 1.524(2) ?
    C27 H38 . 0.9900 ?
    C27 H39 . 0.9900 ?
    C28 C29 . 1.522(3) ?
    C28 H40 . 0.9900 ?
    C28 H41 . 0.9900 ?
    C29 C30 . 1.527(2) ?
    C29 H42 . 0.9900 ?
    C29 H43 . 0.9900 ?
    C30 H44 . 0.9900 ?
    C30 H45 . 0.9900 ?
    C31 N4 . 1.462(2) ?
    C31 C36 . 1.521(2) ?
    C31 C32 . 1.525(2) ?
    C31 H46 . 1.0000 ?
    C32 C33 . 1.526(2) ?
    C32 H47 . 0.9900 ?
    C32 H48 . 0.9900 ?
    C33 C34 . 1.518(2) ?
    C33 H49 . 0.9900 ?
    C33 H50 . 0.9900 ?
    C34 C35 . 1.522(2) ?
    C34 H51 . 0.9900 ?
    C34 H52 . 0.9900 ?
    C35 C36 . 1.531(2) ?
    C35 H53 . 0.9900 ?
    C35 H54 . 0.9900 ?
    C36 H55 . 0.9900 ?
    C36 H56 . 0.9900 ?
    N1 Fe . 2.0727(15) ?
    N2 H1 . 0.844(15) ?
    N3 Fe . 2.0795(15) ?
    N4 H29 . 0.847(15) ?
    Fe Cl2 . 2.3009(10) ?
    Fe Cl1 . 2.3147(9) ?
loop_
    _geom_angle_atom_site_label_1
    _geom_angle_atom_site_label_2
    _geom_angle_atom_site_label_3
    _geom_angle_site_symmetry_1
    _geom_angle_site_symmetry_3
    _geom_angle
    _geom_angle_publ_flag
    N1 C1 N2 . . 122.59(15) ?
    N1 C1 C2 . . 121.70(15) ?
    N2 C1 C2 . . 115.70(14) ?
    C3 C2 C1 . . 179.10(18) ?
    C2 C3 C4 . . 179.02(18) ?
    C3 C4 C6 . . 118.74(14) ?
    C3 C4 C5 . . 119.09(14) ?
    C6 C4 C5 . . 58.96(11) ?
    C3 C4 H2 . . 116.0 ?
    C6 C4 H2 . . 116.0 ?
    C5 C4 H2 . . 116.0 ?
    C6 C5 C4 . . 60.36(11) ?
    C6 C5 H3 . . 117.7 ?
    C4 C5 H3 . . 117.7 ?
    C6 C5 H4 . . 117.7 ?
    C4 C5 H4 . . 117.7 ?
    H3 C5 H4 . . 114.9 ?
    C5 C6 C4 . . 60.67(11) ?
    C5 C6 H5 . . 117.7 ?
    C4 C6 H5 . . 117.7 ?
    C5 C6 H6 . . 117.7 ?
    C4 C6 H6 . . 117.7 ?
    H5 C6 H6 . . 114.8 ?
    N1 C7 C12 . . 110.96(13) ?
    N1 C7 C8 . . 110.50(13) ?
    C12 C7 C8 . . 110.32(13) ?
    N1 C7 H7 . . 108.3 ?
    C12 C7 H7 . . 108.3 ?
    C8 C7 H7 . . 108.3 ?
    C7 C8 C9 . . 110.96(14) ?
    C7 C8 H8 . . 109.4 ?
    C9 C8 H8 . . 109.4 ?
    C7 C8 H9 . . 109.4 ?
    C9 C8 H9 . . 109.4 ?
    H8 C8 H9 . . 108.0 ?
    C10 C9 C8 . . 111.94(14) ?
    C10 C9 H10 . . 109.2 ?
    C8 C9 H10 . . 109.2 ?
    C10 C9 H11 . . 109.2 ?
    C8 C9 H11 . . 109.2 ?
    H10 C9 H11 . . 107.9 ?
    C11 C10 C9 . . 111.72(14) ?
    C11 C10 H12 . . 109.3 ?
    C9 C10 H12 . . 109.3 ?
    C11 C10 H13 . . 109.3 ?
    C9 C10 H13 . . 109.3 ?
    H12 C10 H13 . . 107.9 ?
    C10 C11 C12 . . 111.46(14) ?
    C10 C11 H14 . . 109.3 ?
    C12 C11 H14 . . 109.3 ?
    C10 C11 H15 . . 109.3 ?
    C12 C11 H15 . . 109.3 ?
    H14 C11 H15 . . 108.0 ?
    C7 C12 C11 . . 110.16(13) ?
    C7 C12 H16 . . 109.6 ?
    C11 C12 H16 . . 109.6 ?
    C7 C12 H17 . . 109.6 ?
    C11 C12 H17 . . 109.6 ?
    H16 C12 H17 . . 108.1 ?
    N2 C13 C14 . . 110.21(13) ?
    N2 C13 C18 . . 111.59(13) ?
    C14 C13 C18 . . 111.26(14) ?
    N2 C13 H18 . . 107.9 ?
    C14 C13 H18 . . 107.9 ?
    C18 C13 H18 . . 107.9 ?
    C13 C14 C15 . . 110.26(13) ?
    C13 C14 H19 . . 109.6 ?
    C15 C14 H19 . . 109.6 ?
    C13 C14 H20 . . 109.6 ?
    C15 C14 H20 . . 109.6 ?
    H19 C14 H20 . . 108.1 ?
    C16 C15 C14 . . 111.69(14) ?
    C16 C15 H21 . . 109.3 ?
    C14 C15 H21 . . 109.3 ?
    C16 C15 H22 . . 109.3 ?
    C14 C15 H22 . . 109.3 ?
    H21 C15 H22 . . 107.9 ?
    C15 C16 C17 . . 111.43(14) ?
    C15 C16 H23 . . 109.3 ?
    C17 C16 H23 . . 109.3 ?
    C15 C16 H24 . . 109.3 ?
    C17 C16 H24 . . 109.3 ?
    H23 C16 H24 . . 108.0 ?
    C16 C17 C18 . . 110.53(14) ?
    C16 C17 H25 . . 109.5 ?
    C18 C17 H25 . . 109.5 ?
    C16 C17 H26 . . 109.5 ?
    C18 C17 H26 . . 109.5 ?
    H25 C17 H26 . . 108.1 ?
    C13 C18 C17 . . 110.69(14) ?
    C13 C18 H27 . . 109.5 ?
    C17 C18 H27 . . 109.5 ?
    C13 C18 H28 . . 109.5 ?
    C17 C18 H28 . . 109.5 ?
    H27 C18 H28 . . 108.1 ?
    N3 C19 N4 . . 122.01(14) ?
    N3 C19 C20 . . 121.58(14) ?
    N4 C19 C20 . . 116.41(14) ?
    C21 C20 C19 . . 174.78(17) ?
    C20 C21 C22 . . 177.90(18) ?
    C21 C22 C23 . . 119.33(16) ?
    C21 C22 C24 . . 118.22(15) ?
    C23 C22 C24 . . 58.66(12) ?
    C21 C22 H30 . . 116.1 ?
    C23 C22 H30 . . 116.1 ?
    C24 C22 H30 . . 116.1 ?
    C24 C23 C22 . . 61.07(13) ?
    C24 C23 H31 . . 117.7 ?
    C22 C23 H31 . . 117.7 ?
    C24 C23 H32 . . 117.7 ?
    C22 C23 H32 . . 117.7 ?
    H31 C23 H32 . . 114.8 ?
    C23 C24 C22 . . 60.26(13) ?
    C23 C24 H33 . . 117.7 ?
    C22 C24 H33 . . 117.7 ?
    C23 C24 H34 . . 117.7 ?
    C22 C24 H34 . . 117.7 ?
    H33 C24 H34 . . 114.9 ?
    N3 C25 C26 . . 110.16(13) ?
    N3 C25 C30 . . 111.15(13) ?
    C26 C25 C30 . . 111.04(13) ?
    N3 C25 H35 . . 108.1 ?
    C26 C25 H35 . . 108.1 ?
    C30 C25 H35 . . 108.1 ?
    C27 C26 C25 . . 111.50(14) ?
    C27 C26 H36 . . 109.3 ?
    C25 C26 H36 . . 109.3 ?
    C27 C26 H37 . . 109.3 ?
    C25 C26 H37 . . 109.3 ?
    H36 C26 H37 . . 108.0 ?
    C26 C27 C28 . . 110.96(14) ?
    C26 C27 H38 . . 109.4 ?
    C28 C27 H38 . . 109.4 ?
    C26 C27 H39 . . 109.4 ?
    C28 C27 H39 . . 109.4 ?
    H38 C27 H39 . . 108.0 ?
    C29 C28 C27 . . 110.32(15) ?
    C29 C28 H40 . . 109.6 ?
    C27 C28 H40 . . 109.6 ?
    C29 C28 H41 . . 109.6 ?
    C27 C28 H41 . . 109.6 ?
    H40 C28 H41 . . 108.1 ?
    C28 C29 C30 . . 111.05(14) ?
    C28 C29 H42 . . 109.4 ?
    C30 C29 H42 . . 109.4 ?
    C28 C29 H43 . . 109.4 ?
    C30 C29 H43 . . 109.4 ?
    H42 C29 H43 . . 108.0 ?
    C25 C30 C29 . . 110.77(13) ?
    C25 C30 H44 . . 109.5 ?
    C29 C30 H44 . . 109.5 ?
    C25 C30 H45 . . 109.5 ?
    C29 C30 H45 . . 109.5 ?
    H44 C30 H45 . . 108.1 ?
    N4 C31 C36 . . 112.40(13) ?
    N4 C31 C32 . . 108.07(13) ?
    C36 C31 C32 . . 111.00(14) ?
    N4 C31 H46 . . 108.4 ?
    C36 C31 H46 . . 108.4 ?
    C32 C31 H46 . . 108.4 ?
    C31 C32 C33 . . 111.49(13) ?
    C31 C32 H47 . . 109.3 ?
    C33 C32 H47 . . 109.3 ?
    C31 C32 H48 . . 109.3 ?
    C33 C32 H48 . . 109.3 ?
    H47 C32 H48 . . 108.0 ?
    C34 C33 C32 . . 111.75(14) ?
    C34 C33 H49 . . 109.3 ?
    C32 C33 H49 . . 109.3 ?
    C34 C33 H50 . . 109.3 ?
    C32 C33 H50 . . 109.3 ?
    H49 C33 H50 . . 107.9 ?
    C33 C34 C35 . . 110.85(14) ?
    C33 C34 H51 . . 109.5 ?
    C35 C34 H51 . . 109.5 ?
    C33 C34 H52 . . 109.5 ?
    C35 C34 H52 . . 109.5 ?
    H51 C34 H52 . . 108.1 ?
    C34 C35 C36 . . 110.99(14) ?
    C34 C35 H53 . . 109.4 ?
    C36 C35 H53 . . 109.4 ?
    C34 C35 H54 . . 109.4 ?
    C36 C35 H54 . . 109.4 ?
    H53 C35 H54 . . 108.0 ?
    C31 C36 C35 . . 110.63(13) ?
    C31 C36 H55 . . 109.5 ?
    C35 C36 H55 . . 109.5 ?
    C31 C36 H56 . . 109.5 ?
    C35 C36 H56 . . 109.5 ?
    H55 C36 H56 . . 108.1 ?
    C1 N1 C7 . . 116.72(13) ?
    C1 N1 Fe . . 123.97(11) ?
    C7 N1 Fe . . 119.30(10) ?
    C1 N2 C13 . . 124.24(14) ?
    C1 N2 H1 . . 117.7(14) ?
    C13 N2 H1 . . 116.7(14) ?
    C19 N3 C25 . . 117.06(13) ?
    C19 N3 Fe . . 123.80(11) ?
    C25 N3 Fe . . 119.04(10) ?
    C19 N4 C31 . . 126.11(13) ?
    C19 N4 H29 . . 117.3(13) ?
    C31 N4 H29 . . 116.6(13) ?
    N1 Fe N3 . . 108.64(6) ?
    N1 Fe Cl2 . . 114.76(5) ?
    N3 Fe Cl2 . . 106.66(5) ?
    N1 Fe Cl1 . . 105.69(5) ?
    N3 Fe Cl1 . . 114.71(5) ?
    Cl2 Fe Cl1 . . 106.61(4) ?
loop_
    _geom_torsion_atom_site_label_1
    _geom_torsion_atom_site_label_2
    _geom_torsion_atom_site_label_3
    _geom_torsion_atom_site_label_4
    _geom_torsion_site_symmetry_1
    _geom_torsion_site_symmetry_2
    _geom_torsion_site_symmetry_3
    _geom_torsion_site_symmetry_4
    _geom_torsion
    _geom_torsion_publ_flag
    C3 C4 C5 C6 . . . . -107.90(17) ?
    C3 C4 C6 C5 . . . . 108.49(17) ?
    N1 C7 C8 C9 . . . . -179.50(13) ?
    C12 C7 C8 C9 . . . . 57.43(17) ?
    C7 C8 C9 C10 . . . . -53.92(19) ?
    C8 C9 C10 C11 . . . . 52.2(2) ?
    C9 C10 C11 C12 . . . . -54.00(19) ?
    N1 C7 C12 C11 . . . . 178.12(13) ?
    C8 C7 C12 C11 . . . . -59.07(18) ?
    C10 C11 C12 C7 . . . . 57.54(18) ?
    N2 C13 C14 C15 . . . . 179.28(13) ?
    C18 C13 C14 C15 . . . . -56.38(18) ?
    C13 C14 C15 C16 . . . . 55.25(19) ?
    C14 C15 C16 C17 . . . . -55.31(19) ?
    C15 C16 C17 C18 . . . . 55.58(19) ?
    N2 C13 C18 C17 . . . . -178.89(14) ?
    C14 C13 C18 C17 . . . . 57.55(18) ?
    C16 C17 C18 C13 . . . . -56.52(19) ?
    C21 C22 C23 C24 . . . . 107.03(19) ?
    C21 C22 C24 C23 . . . . -108.9(2) ?
    N3 C25 C26 C27 . . . . 178.69(13) ?
    C30 C25 C26 C27 . . . . 55.11(18) ?
    C25 C26 C27 C28 . . . . -55.9(2) ?
    C26 C27 C28 C29 . . . . 56.7(2) ?
    C27 C28 C29 C30 . . . . -57.4(2) ?
    N3 C25 C30 C29 . . . . -178.35(13) ?
    C26 C25 C30 C29 . . . . -55.34(18) ?
    C28 C29 C30 C25 . . . . 56.85(19) ?
    N4 C31 C32 C33 . . . . -178.60(13) ?
    C36 C31 C32 C33 . . . . -54.92(18) ?
    C31 C32 C33 C34 . . . . 54.38(19) ?
    C32 C33 C34 C35 . . . . -54.99(19) ?
    C33 C34 C35 C36 . . . . 56.42(19) ?
    N4 C31 C36 C35 . . . . 177.45(13) ?
    C32 C31 C36 C35 . . . . 56.28(18) ?
    C34 C35 C36 C31 . . . . -57.25(19) ?
    N2 C1 N1 C7 . . . . -173.40(14) ?
    C2 C1 N1 C7 . . . . 5.2(2) ?
    N2 C1 N1 Fe . . . . 5.9(2) ?
    C2 C1 N1 Fe . . . . -175.49(11) ?
    C12 C7 N1 C1 . . . . -151.55(14) ?
    C8 C7 N1 C1 . . . . 85.76(17) ?
    C12 C7 N1 Fe . . . . 29.09(16) ?
    C8 C7 N1 Fe . . . . -93.61(13) ?
    N1 C1 N2 C13 . . . . -167.61(15) ?
    C2 C1 N2 C13 . . . . 13.7(2) ?
    C14 C13 N2 C1 . . . . -156.41(15) ?
    C18 C13 N2 C1 . . . . 79.44(19) ?
    N4 C19 N3 C25 . . . . -175.90(14) ?
    C20 C19 N3 C25 . . . . 5.0(2) ?
    N4 C19 N3 Fe . . . . 0.3(2) ?
    C20 C19 N3 Fe . . . . -178.76(11) ?
    C26 C25 N3 C19 . . . . 85.50(17) ?
    C30 C25 N3 C19 . . . . -150.99(14) ?
    C26 C25 N3 Fe . . . . -90.90(14) ?
    C30 C25 N3 Fe . . . . 32.62(16) ?
    N3 C19 N4 C31 . . . . -177.79(14) ?
    C20 C19 N4 C31 . . . . 1.3(2) ?
    C36 C31 N4 C19 . . . . 84.39(19) ?
    C32 C31 N4 C19 . . . . -152.79(15) ?
loop_
    _geom_hbond_atom_site_label_D
    _geom_hbond_atom_site_label_H
    _geom_hbond_atom_site_label_A
    _geom_hbond_site_symmetry_A
    _geom_hbond_distance_DH
    _geom_hbond_distance_HA
    _geom_hbond_distance_DA
    _geom_hbond_angle_DHA
    _geom_hbond_publ_flag
    N2 H1 Cl2 . 0.844(15) 2.420(15) 3.2511(19) 168.5(18) yes
    N4 H29 Cl1 . 0.847(15) 2.409(15) 3.2459(18) 169.9(18) yes
    C22 H30 Cl1 2_646 1.00 2.90 3.744(3) 142.9 yes
    C35 H53 Cl1 2_646 0.99 3.05 3.613(2) 117.5 yes
    C28 H40 Cl2 2_546 0.99 2.91 3.699(2) 137.7 yes
_shelx_space_group_comment
;
The symmetry employed for this shelxl refinement is uniquely defined
by the following loop, which should always be used as a source of
symmetry information in preference to the above space-group names.
They are only intended as comments.
;
_shelx_estimated_absorpt_T_min     0.860
_shelx_estimated_absorpt_T_max     0.932
_shelx_hkl_file
;
  -2   0   0 3755.94   26.06
   2   0   0 3738.13   26.41
  -3   0   0  445.04    8.78
   3   0   0  438.43    8.89
  -4   0   0    4.04    5.69
   4   0   0    6.53    4.74
   5   0   0   64.12    5.26
  -5   0   0   59.92    4.39
   6   0   0  665.66    7.83
  -6   0   0  693.79    7.86
   7   0   0  191.45    5.24
  -7   0   0  199.25    5.99
  -8   0   0 4517.48   15.59
  -9   0   0  460.19    6.13
 -10   0   0  315.15    5.86
 -11   0   0  625.31    7.03
 -12   0   0    5.40    4.46
 -13   0   0 4335.24   14.20
 -14   0   0   94.06    4.67
 -15   0   0   80.39    5.80
 -16   0   0 1102.22    9.27
 -17   0   0   17.72    5.20
 -18   0   0  140.14    6.48
 -19   0   0   30.98    5.72
   2   1   0   56.39    6.90
  -3  -1   0   36.15    5.77
   3   1   0   47.74    5.67
   4   1   0    3.34    4.79
  -4   1   0    4.44    4.20
  -4  -1   0    6.21    4.73
  -5  -1   0  131.16    5.88
  -5   1   0  145.32    5.25
   5   1   0  126.29    5.11
  -6   1   0  210.63    5.49
  -6  -1   0  214.01    5.75
   6   1   0  199.62    6.57
   7   1   0 3884.04   15.74
  -7   1   0 4020.71   15.08
  -7  -1   0 4071.45   16.07
  -8  -1   0    9.09    4.56
   8   1   0    8.85    5.48
  -8   1   0    9.39    4.02
  -9  -1   0  559.03    7.36
   9   1   0  546.74    6.53
  -9   1   0  560.37    6.32
 -10   1   0  211.78    5.62
  10   1   0  208.51    5.79
 -10  -1   0  208.93    5.82
 -11   1   0   79.75    4.33
 -11  -1   0   92.66    5.08
 -12   1   0 1527.59    9.12
 -12  -1   0 1554.52    9.25
 -13   1   0  459.61    6.15
 -13  -1   0  477.39    6.92
 -14  -1   0  427.35    6.21
 -14   1   0  437.00    6.02
 -15   1   0  338.33    6.01
 -15  -1   0  332.39    6.47
 -16  -1   0    8.12    4.56
 -16   1   0   15.20    4.61
 -17   1   0  195.81    6.22
 -17  -1   0  197.48    6.51
 -18  -1   0   29.05    6.38
 -18   1   0   27.39    6.84
   1   2   0   79.36    7.37
   2   2   0    4.18    5.72
  -3  -2   0 1324.75   13.50
   3   2   0 1269.06   13.33
  -4  -2   0 2255.22   15.59
   4   2   0 2143.42   14.87
   5   2   0   76.50    4.63
  -5   2   0   94.79    4.57
  -5  -2   0   77.57    4.77
  -6   2   0  408.54    6.29
  -6  -2   0  406.90    6.89
   6   2   0  389.56    6.81
   7   2   0  689.61    8.57
  -7   2   0  701.57    6.92
  -7  -2   0  718.79    8.74
  -8   2   0   10.48    3.78
  -8  -2   0    3.33    4.51
   8   2   0   15.28    5.39
   9   2   0   -0.55    3.98
  -9  -2   0    6.45    4.60
  -9   2   0    0.37    3.85
 -10  -2   0   83.55    4.48
 -10   2   0   71.84    4.16
  10   2   0   72.48    4.32
  11   2   0   35.95    4.03
 -11   2   0   15.72    4.93
 -11  -2   0   18.01    5.04
 -12  -2   0 2002.70   10.55
 -12   2   0 1975.78    9.95
  12   2   0 1934.58   10.48
[truncated: 1,614,897 more chars]
