# Supplementary material for: Synthesis and structural characterization of four di­chlorido­bis­(cyclo­propyl­alkynyl­amidine)­metal complexes
Source: Acta Crystallogr E Crystallogr Commun. 2018 Oct 26;74(Pt 11):1658–64. doi: 10.1107/S2056989018014895 (PMC6218897; doi:10.1107/S2056989018014895)
Supplement: Supplementary file 2 [file e-74-01658-3sup2.hkl]

data_3                                                                 
_shelx_title ' COMPOUND_3'                                                      
_shelx_refln_list_code          4                                               
_shelx_F_calc_maximum      461.29                                               
_exptl_crystal_F_000      2168.00                                               
_reflns_d_resolution_high  0.8109                                               
                                                                                
loop_                                                                           
 _space_group_symop_operation_xyz                                               
 'x, y, z'                                                                      
 '-x, -y, z'                                                                    
 '-x+1/4, y+1/4, z+1/4'                                                         
 'x+3/4, -y+3/4, z+1/4'                                                         
 'x, y+1/2, z+1/2'                                                              
 '-x, -y+1/2, z+1/2'                                                            
 '-x+1/4, y+3/4, z+3/4'                                                         
 'x+3/4, -y+5/4, z+3/4'                                                         
 'x+1/2, y, z+1/2'                                                              
 '-x+1/2, -y, z+1/2'                                                            
 '-x+3/4, y+1/4, z+3/4'                                                         
 'x+5/4, -y+3/4, z+3/4'                                                         
 'x+1/2, y+1/2, z'                                                              
 '-x+1/2, -y+1/2, z'                                                            
 '-x+3/4, y+3/4, z+1/4'                                                         
 'x+5/4, -y+5/4, z+1/4'                                                         
                                                                                
_cell_length_a    17.6701                                                       
_cell_length_b    30.9809                                                       
_cell_length_c    10.1452                                                       
_cell_angle_alpha  90.000                                                       
_cell_angle_beta   90.000                                                       
_cell_angle_gamma  90.000                                                       
                                                                                
_shelx_F_squared_multiplier     1.000                                           
                                                                                
loop_                                                                           
 _refln_index_h                                                                 
 _refln_index_k                                                                 
 _refln_index_l                                                                 
 _refln_F_squared_calc                                                          
 _refln_F_squared_meas                                                          
 _refln_F_squared_sigma                                                         
 _refln_observed_status                                                         
   2  16 -10       4430.50       4546.11       203.13 o                         
   4  16 -10        470.97        510.13       229.75 o                         
   0  18 -10       7129.52       7990.25       371.02 o                         
   2  18 -10        998.16       1150.89       195.96 o                         
   4  18 -10        409.12        279.90       196.21 o                         
   6  18 -10         42.08         73.50       191.08 o                         
   8  18 -10        214.73        465.99       248.14 o                         
   2  20 -10       3139.67       2831.85       189.74 o                         
   4  20 -10        783.10        744.29       201.51 o                         
   6  20 -10         27.28        104.45       246.82 o                         
   0  22 -10       2445.36       2668.75       367.78 o                         
   2  22 -10        868.18       1029.30       207.99 o                         
   1  13  -9       4242.32       4433.36       221.61 o                         
   3  13  -9       2146.03       2187.16       174.47 o                         
   5  13  -9        375.56        528.30       197.08 o                         
   1  15  -9       2225.69       2247.89       214.43 o                         
   3  15  -9       2402.88       2588.63       219.89 o                         
   5  15  -9       2343.32       2196.76       227.17 o                         
   7  15  -9       4046.72       4010.37       199.02 o                         
   1  17  -9       7364.97       7547.59       243.69 o                         
   3  17  -9        763.11        876.16       185.66 o                         
   5  17  -9       4491.79       4325.02       199.29 o                         
   7  17  -9        298.64        382.17       185.78 o                         
   9  17  -9       1335.81       1299.20       202.84 o                         
   1  19  -9       2128.40       2253.99       231.63 o                         
   3  19  -9       5061.89       5471.38       242.83 o                         
   5  19  -9       2784.65       2854.95       201.87 o                         
   7  19  -9       1072.86       1397.07       235.43 o                         
   9  19  -9       3302.11       3394.55       275.53 o                         
   1  21  -9       6756.14       7097.42       290.65 o                         
   3  21  -9        161.33        188.34       188.42 o                         
   5  21  -9        373.97        445.67       237.07 o                         
   7  21  -9        375.87        498.76       200.94 o                         
   9  21  -9        496.83        679.42       199.22 o                         
   1  23  -9       1010.54       1239.42       196.76 o                         
   3  23  -9       2719.94       3301.06       251.03 o                         
   5  23  -9        227.60        451.33       245.39 o                         
   7  23  -9        123.10        142.53       200.49 o                         
   1  25  -9       1446.95       1608.13       207.76 o                         
   3  25  -9        377.34        312.29       250.63 o                         
   5  25  -9       1347.11       1490.49       214.25 o                         
   2  10  -8       1934.25       1984.73       150.93 o                         
   4  10  -8       1489.31       1551.15       278.64 o                         
   0  12  -8        170.93         86.75       201.84 o                         
   2  12  -8       5396.65       5651.69       199.57 o                         
   4  12  -8       7962.30       8184.63       200.50 o                         
   6  12  -8        283.54        340.84       216.01 o                         
   8  12  -8       2735.02       2755.51       216.77 o                         
   2  14  -8        868.19        913.79       146.43 o                         
   4  14  -8       2447.98       2365.99       208.44 o                         
   6  14  -8      13701.97      14266.68       599.04 o                         
   8  14  -8       1952.20       2086.63       189.63 o                         
  10  14  -8       1199.89       1099.65       302.44 o                         
   0  16  -8       2202.77       2323.91       222.83 o                         
   2  16  -8        296.90        447.32       204.40 o                         
   4  16  -8       7997.94       7964.04       240.38 o                         
   6  16  -8         86.41        125.28       168.96 o                         
   8  16  -8       2058.96       2383.77       249.55 o                         
  10  16  -8        364.34        166.18       199.37 o                         
  12  16  -8       1097.42       1152.00       229.10 o                         
   2  18  -8       7116.55       7099.54       235.59 o                         
   4  18  -8        185.41        179.65       172.32 o                         
   6  18  -8       8107.77       7872.24       292.92 o                         
   8  18  -8        734.35        560.13       216.67 o                         
  10  18  -8        443.85        598.62       253.61 o                         
  12  18  -8       1280.97       1243.02       275.51 o                         
   0  20  -8      12605.05      12862.42       290.98 o                         
   2  20  -8         48.39        127.08       178.25 o                         
   4  20  -8       6301.84       6519.75       243.06 o                         
   6  20  -8       2312.84       2605.94       184.30 o                         
   8  20  -8       2690.20       2939.59       198.75 o                         
  10  20  -8        346.00        559.48       192.15 o                         
  12  20  -8        937.84        789.16       214.19 o                         
   2  22  -8       3908.19       3900.18       233.80 o                         
   4  22  -8       1858.28       1971.28       193.02 o                         
   6  22  -8       3664.06       3738.97       241.19 o                         
   8  22  -8       2023.86       2084.23       242.90 o                         
  10  22  -8       1465.70       1429.04       202.08 o                         
   0  24  -8       4190.60       3984.31       337.92 o                         
   2  24  -8       3592.33       3620.11       233.28 o                         
   4  24  -8        314.86        697.06       230.26 o                         
   6  24  -8          3.76         91.08       237.22 o                         
   8  24  -8        177.52        244.67       198.71 o                         
   2  26  -8       1287.09       1353.10       237.95 o                         
   4  26  -8       1340.57       1537.30       262.85 o                         
   6  26  -8       1069.99       1095.47       247.30 o                         
   0  28  -8       2253.82       2784.71       356.53 o                         
   2  28  -8       2342.05       2288.98       207.87 o                         
   4  28  -8        728.63        909.75       205.24 o                         
   1   7  -7       9414.49       9322.03       249.65 o                         
   1   9  -7       2050.43       2077.04       160.60 o                         
   3   9  -7       7101.71       7219.32       191.76 o                         
   5   9  -7       3350.10       3608.09       244.68 o                         
   7   9  -7       1123.55       1305.82       202.71 o                         
   1  11  -7        466.01        607.09       159.48 o                         
   3  11  -7      10425.69      10469.21       211.22 o                         
   5  11  -7      16735.95      16799.15       274.12 o                         
   7  11  -7       5880.90       5641.63       197.67 o                         
   9  11  -7       5814.21       5830.54       230.62 o                         
   1  13  -7       4075.12       4209.77       232.78 o                         
   3  13  -7       5588.84       5722.66       185.43 o                         
   5  13  -7      12389.66      12538.40       217.77 o                         
   7  13  -7       6737.49       6706.32       201.29 o                         
   9  13  -7       2113.99       2002.23       182.28 o                         
  11  13  -7         51.01        194.06       207.25 o                         
   1  15  -7       3474.86       3238.18       212.65 o                         
   3  15  -7      13115.55      13672.74       252.50 o                         
   5  15  -7       6187.91       6714.59       281.67 o                         
   7  15  -7       7695.75       7204.43       196.07 o                         
   9  15  -7        490.13        632.26       165.75 o                         
  11  15  -7        106.72        250.13       183.25 o                         
  13  15  -7        788.06        782.49       240.26 o                         
   1  17  -7        173.75        298.42       141.52 o                         
   3  17  -7       3482.22       3702.54       217.54 o                         
   5  17  -7      16956.71      16324.27       913.27 o                         
   7  17  -7       4896.73       4663.60       185.57 o                         
   9  17  -7        274.89        415.56       212.34 o                         
  11  17  -7         80.04        302.19       233.27 o                         
  13  17  -7         26.52         67.16       194.91 o                         
  15  17  -7        976.60        723.06       195.27 o                         
   1  19  -7       1381.55       1477.89       293.79 o                         
   3  19  -7       4435.72       4127.94       234.19 o                         
   5  19  -7       8885.57       8865.20       200.65 o                         
   7  19  -7       3820.74       3801.12       226.52 o                         
   9  19  -7        804.94        781.93       173.40 o                         
  11  19  -7        548.18        411.87       183.82 o                         
  13  19  -7        653.54        645.96       240.17 o                         
   1  21  -7       3986.63       3839.48       183.44 o                         
   3  21  -7        644.24        769.21       173.95 o                         
   5  21  -7       3337.67       3504.74       162.69 o                         
   7  21  -7       5639.49       5813.79       201.05 o                         
   9  21  -7        246.66        287.66       225.56 o                         
  11  21  -7        571.47        541.80       189.96 o                         
  13  21  -7        956.07       1022.53       205.88 o                         
   1  23  -7       6502.68       6395.01       234.32 o                         
   3  23  -7       3926.03       3907.63       164.83 o                         
   5  23  -7       4507.19       4830.83       248.36 o                         
   7  23  -7       3606.07       3637.42       192.83 o                         
   9  23  -7       2295.20       2238.54       236.93 o                         
  11  23  -7        563.09        915.03       234.62 o                         
   1  25  -7        871.24        989.41       180.40 o                         
   3  25  -7       2910.93       3036.73       170.40 o                         
   5  25  -7        497.88        503.64       182.96 o                         
   7  25  -7       2781.85       2745.55       194.27 o                         
   9  25  -7       1713.53       2168.56       241.27 o                         
  11  25  -7        137.04        282.42       179.88 o                         
   1  27  -7       4275.31       3971.05       174.99 o                         
   3  27  -7       1633.95       1480.84       229.61 o                         
   5  27  -7        714.02        498.16       191.20 o                         
   7  27  -7        529.35        680.95       192.32 o                         
   9  27  -7        290.36        127.48       200.01 o                         
   1  29  -7        974.73        691.39       238.01 o                         
   3  29  -7       1634.73       1395.43       199.39 o                         
   5  29  -7        741.86        773.10       192.80 o                         
   7  29  -7        420.54        895.29       269.13 o                         
   1  31  -7       2623.09       2389.64       178.43 o                         
   3  31  -7        442.29        304.25       204.08 o                         
   0   6  -6      18451.38      17690.01       318.23 o                         
   2   6  -6      26650.54      27181.62       302.99 o                         
   4   6  -6       6622.29       6603.74       282.54 o                         
   2   8  -6      20182.12      19844.48       249.42 o                         
   4   8  -6       7877.27       7894.74       228.37 o                         
   6   8  -6       3233.18       3505.59       222.54 o                         
   8   8  -6       4431.02       4484.27       209.85 o                         
   0  10  -6       8814.64       8546.24       255.71 o                         
   2  10  -6      11012.57      11228.77       246.73 o                         
   4  10  -6      14235.27      14778.70       256.77 o                         
   6  10  -6       1268.89       1463.53       221.58 o                         
   8  10  -6       2075.81       1886.02       217.57 o                         
  10  10  -6       4529.69       4820.87       196.89 o                         
   2  12  -6      12774.01      12439.80       241.54 o                         
   4  12  -6       1037.89       1163.77       205.52 o                         
   6  12  -6      15599.47      15534.11       394.28 o                         
   8  12  -6       5433.81       5638.30       261.77 o                         
  10  12  -6      10293.41      10281.44       258.34 o                         
  12  12  -6       2621.31       2681.43       167.31 o                         
  14  12  -6       7344.33       7333.68       348.81 o                         
  16  12  -6        350.94        271.15       340.50 o                         
   0  14  -6         70.21        391.57       272.37 o                         
   2  14  -6       7286.37       7135.59       357.28 o                         
   4  14  -6      17309.65      16479.11       216.75 o                         
   6  14  -6         12.87        182.20       191.43 o                         
   8  14  -6      11897.86      11334.85       209.25 o                         
  10  14  -6       1491.03       1432.29       202.99 o                         
  12  14  -6       4712.72       5183.82       243.92 o                         
  14  14  -6        573.10        734.01       188.71 o                         
  16  14  -6       5531.75       5399.47       341.80 o                         
   2  16  -6       1761.96       1788.42       148.27 o                         
   4  16  -6       1422.68       1545.44       169.05 o                         
   6  16  -6      15642.53      16070.25       358.80 o                         
   8  16  -6        671.26        596.12       163.68 o                         
  10  16  -6       3440.12       3652.66       177.79 o                         
  12  16  -6        490.99        651.91       210.55 o                         
  14  16  -6       1077.81       1162.87       179.95 o                         
  16  16  -6         19.28         55.77       168.10 o                         
   0  18  -6      17119.71      16785.07       296.82 o                         
   2  18  -6       4651.74       4663.20       163.18 o                         
   4  18  -6       7494.64       7652.42       177.88 o                         
   6  18  -6        218.28        161.24       166.97 o                         
   8  18  -6       2840.38       3312.80       550.80 o                         
  10  18  -6         11.10         70.55       160.83 o                         
  12  18  -6       1077.35       1044.76       152.30 o                         
  14  18  -6         47.53         92.47       223.39 o                         
  16  18  -6       1932.63       1973.64       174.93 o                         
   2  20  -6       3750.23       3842.91       211.46 o                         
   4  20  -6       3972.78       3766.39       211.52 o                         
   6  20  -6      17736.34      17585.21       258.12 o                         
   8  20  -6       1232.56       1281.43       175.13 o                         
  10  20  -6        923.57       1204.38       174.45 o                         
  12  20  -6        176.49        200.81       222.81 o                         
  14  20  -6        579.52        587.52       189.37 o                         
   0  22  -6       5329.70       5634.32       305.90 o                         
   2  22  -6       3121.93       2941.95       206.33 o                         
   4  22  -6       7184.21       6790.86       222.68 o                         
   6  22  -6         92.43        191.72       190.59 o                         
   8  22  -6       6595.43       6440.73       233.86 o                         
  10  22  -6        662.63        772.71       210.28 o                         
  12  22  -6       2120.04       2089.19       167.07 o                         
  14  22  -6       2181.52       2378.59       208.62 o                         
   2  24  -6       2975.89       2829.81       178.55 o                         
   4  24  -6         25.46         32.38       204.09 o                         
   6  24  -6       6433.36       6052.21       193.83 o                         
   8  24  -6       6844.42       6838.18       201.85 o                         
  10  24  -6       2627.60       3132.80       303.96 o                         
  12  24  -6        477.79        509.33       196.19 o                         
   0  26  -6       6737.56       6530.18       241.43 o                         
   2  26  -6       1515.53       1636.21       192.87 o                         
   4  26  -6       4034.38       4020.99       243.27 o                         
   6  26  -6        637.93        855.51       222.25 o                         
   8  26  -6        857.85        960.90       186.70 o                         
  10  26  -6        912.64        896.22       184.29 o                         
  12  26  -6       1288.74       1420.62       250.10 o                         
   2  28  -6       2318.43       2124.34       210.82 o                         
   4  28  -6        312.22        374.66       155.34 o                         
   6  28  -6       3369.12       3435.19       232.41 o                         
   8  28  -6       1338.12       1679.42       233.64 o                         
  10  28  -6       1437.08       1752.03       203.70 o                         
   0  30  -6       8997.09       8881.57       352.42 o                         
   2  30  -6        589.17        642.84       161.09 o                         
   4  30  -6       2588.97       2259.71       197.98 o                         
   6  30  -6         30.07        287.29       185.60 o                         
   8  30  -6        463.16        425.54       173.40 o                         
   2  32  -6       1383.45       1596.17       178.05 o                         
   4  32  -6         70.33        256.34       197.25 o                         
  13   1  -5      12495.04      13745.07       467.63 o                         
  15   1  -5       7709.28       8163.70       363.21 o                         
  17   1  -5       2010.39       2006.36       293.99 o                         
  19   1  -5       1009.43        986.45       274.56 o                         
  13   3  -5       3902.78       4467.65       332.44 o                         
  15   3  -5       3888.40       3991.83       300.11 o                         
  17   3  -5        683.26        753.26       285.98 o                         
  19   3  -5        191.03        250.00       264.20 o                         
   1   5  -5       9021.86       8469.29       186.52 o                         
   3   5  -5       3892.02       3714.30       193.22 o                         
   5   5  -5      20263.21      20192.40       293.57 o                         
  13   5  -5       4702.59       5040.49       259.16 o                         
  15   5  -5       2684.71       2887.31       259.90 o                         
  17   5  -5       3092.97       3281.78       412.34 o                         
  19   5  -5       2132.19       2266.80       314.33 o                         
   1   7  -5       1002.73        986.95       178.31 o                         
   3   7  -5      32342.52      32487.65       489.36 o                         
   5   7  -5        104.97         78.03       141.69 o                         
   7   7  -5       2116.09       2211.45       164.37 o                         
   9   7  -5      19215.06      19192.63       343.92 o                         
  11   7  -5       2267.12       2230.64       290.00 o                         
  13   7  -5       1955.99       1984.10       199.05 o                         
  15   7  -5       3790.77       4206.58       227.09 o                         
  17   7  -5       2014.92       1914.64       243.96 o                         
  19   7  -5       2652.13       2679.52       368.42 o                         
   1   9  -5      12939.53      13211.60       240.97 o                         
   3   9  -5        126.16        171.87       178.82 o                         
   5   9  -5       1290.26       1177.69       183.81 o                         
   7   9  -5      18909.88      18804.33       242.63 o                         
   9   9  -5       1705.09       1897.35       198.09 o                         
  11   9  -5       4276.74       4457.51       168.74 o                         
  13   9  -5       9032.12       9454.30       277.62 o                         
  15   9  -5          9.07        130.53       182.24 o                         
  17   9  -5        251.84        255.22       212.59 o                         
  19   9  -5       3386.07       3379.81       223.58 o                         
   1  11  -5      18337.07      18437.46       223.12 o                         
   3  11  -5      23868.42      24090.34       278.09 o                         
   5  11  -5       3397.84       3331.36       200.17 o                         
   7  11  -5       1562.33       1448.21       158.43 o                         
   9  11  -5       6108.01       6540.77       194.39 o                         
  11  11  -5       4672.78       5164.49       231.60 o                         
  13  11  -5         76.12        100.83       127.93 o                         
  15  11  -5       6127.14       6377.64       209.15 o                         
  17  11  -5       2934.91       3210.12       205.00 o                         
   1  13  -5      37937.55      37186.20       282.21 o                         
   3  13  -5      12279.72      12529.36       234.41 o                         
   5  13  -5      15267.63      15407.48       463.29 o                         
   7  13  -5      11659.76      12284.18       204.36 o                         
   9  13  -5       2430.65       2773.71       167.17 o                         
  11  13  -5       6075.68       6039.86       216.88 o                         
  13  13  -5       8207.41       8638.69       339.42 o                         
  15  13  -5        299.54        418.98       133.49 o                         
  17  13  -5       1788.22       1897.87       177.12 o                         
   1  15  -5      21571.28      21461.39       263.14 o                         
   3  15  -5       3153.40       3139.93       200.65 o                         
   5  15  -5       2239.62       2432.72       168.54 o                         
   7  15  -5       5716.86       5870.12       177.88 o                         
   9  15  -5       6915.06       6613.28       183.13 o                         
  11  15  -5       8670.23       8638.76       227.83 o                         
  13  15  -5        284.07        402.02       165.22 o                         
  15  15  -5       3608.22       3894.50       206.15 o                         
  17  15  -5       2121.45       2335.74       209.96 o                         
   1  17  -5       2035.02       1923.79       185.94 o                         
   3  17  -5       4946.57       4980.23       158.94 o                         
   5  17  -5       6319.33       6291.84       218.40 o                         
   7  17  -5       2283.09       1915.76       165.89 o                         
   9  17  -5       1774.29       1551.07       235.38 o                         
  11  17  -5       7562.45       7331.81       306.66 o                         
  13  17  -5       3139.03       3185.32       178.03 o                         
  15  17  -5       1283.36       1366.55       166.15 o                         
  17  17  -5       1182.21       1432.49       152.89 o                         
   1  19  -5        555.52        595.60       200.06 o                         
   3  19  -5       3686.10       3168.30       205.20 o                         
   5  19  -5       4690.06       4727.37       184.54 o                         
   7  19  -5       5813.02       6570.45       217.88 o                         
   9  19  -5       1121.36       1058.34       165.06 o                         
  11  19  -5       4278.74       4520.08       189.95 o                         
  13  19  -5       1130.29       1388.83       212.40 o                         
  15  19  -5        504.46        758.22       145.34 o                         
   1  21  -5      20005.34      19178.05       210.34 o                         
   3  21  -5       7708.58       7834.60       220.87 o                         
   5  21  -5       4061.23       3882.04       158.13 o                         
   7  21  -5       2106.35       1789.23       286.32 o                         
   9  21  -5       5930.70       6150.15       186.70 o                         
  11  21  -5       5285.75       5212.37       188.18 o                         
  13  21  -5       1746.49       1737.92       178.61 o                         
  15  21  -5       1712.30       1971.53       174.14 o                         
   1  23  -5       2310.40       2153.23       168.38 o                         
   3  23  -5        627.16        630.67       143.28 o                         
   5  23  -5      11392.56      11252.08       201.26 o                         
   7  23  -5       7476.34       7471.70       191.12 o                         
   9  23  -5         63.72       -172.18       143.27 o                         
  11  23  -5       1477.25       1553.90       174.81 o                         
  13  23  -5       3512.16       3797.28       190.39 o                         
  15  23  -5        472.30        510.34       198.72 o                         
   1  25  -5       2800.73       2712.47       150.52 o                         
   3  25  -5       5069.66       5001.12       158.94 o                         
   5  25  -5       3508.86       3381.49       152.89 o                         
   7  25  -5       1953.61       1672.75       153.36 o                         
   9  25  -5       3397.09       3410.57       189.13 o                         
  11  25  -5       3048.53       2937.32       191.21 o                         
  13  25  -5        252.19        285.37       190.29 o                         
   1  27  -5       2121.64       2122.74       209.24 o                         
   3  27  -5        273.85        257.47       173.61 o                         
   5  27  -5       2801.47       2690.24       328.08 o                         
   7  27  -5       6015.96       5898.85       230.52 o                         
   9  27  -5        324.19        493.37       221.71 o                         
  11  27  -5       1128.44       1329.26       233.08 o                         
   1  29  -5       1645.00       1601.82       360.96 o                         
   3  29  -5       4978.82       4495.59       167.88 o                         
   5  29  -5       3590.35       3861.35       190.73 o                         
   7  29  -5        630.96        810.59       164.03 o                         
   9  29  -5       2896.72       3072.03       173.74 o                         
  11  29  -5         43.71        230.96       167.57 o                         
   1  31  -5       2315.22       2328.88       227.30 o                         
   3  31  -5        243.91        398.80       156.23 o                         
   5  31  -5       2489.17       2381.16       171.82 o                         
   7  31  -5       1664.71       1541.11       234.98 o                         
   9  31  -5        477.69        546.57       241.14 o                         
   1  33  -5       2809.15       2663.86       224.45 o                         
   3  33  -5        989.46        970.54       193.04 o                         
   5  33  -5       1007.27       1044.42       224.45 o                         
  12   0  -4       2922.45       2914.73       320.61 o                         
  16   0  -4      11409.06      11730.53       392.01 o                         
  20   0  -4       1833.50       1807.73       361.29 o                         
   8   2  -4        208.74        285.35       297.47 o                         
  10   2  -4       5378.33       5384.89       285.45 o                         
  12   2  -4       3845.28       3930.37       233.97 o                         
  14   2  -4       8283.45       8254.02       387.46 o                         
  16   2  -4         32.11        153.70       206.50 o                         
  18   2  -4       6780.14       6535.59       254.07 o                         
  20   2  -4        751.84        707.97       247.69 o                         
   0   4  -4      11056.02      10749.22       303.96 o                         
   2   4  -4       1434.08       1342.43       147.64 o                         
   4   4  -4      46232.37      46761.69       591.58 o                         
   6   4  -4      11856.53      11839.78       250.30 o                         
   8   4  -4      17669.82      18245.89       480.57 o                         
  10   4  -4       2008.51       2004.53       223.73 o                         
  12   4  -4        990.75       1123.50       202.61 o                         
  14   4  -4      12445.05      12627.18       279.41 o                         
  16   4  -4       5906.38       6323.48       292.49 o                         
  18   4  -4       2967.12       3165.42       243.59 o                         
  20   4  -4        662.61        734.53       246.41 o                         
   2   6  -4      50337.64      52078.26       390.92 o                         
   4   6  -4       2447.73       2353.25       171.70 o                         
   6   6  -4      36295.89      35891.27       321.30 o                         
   8   6  -4      25035.35      27357.38       265.16 o                         
  10   6  -4       8262.92       8475.28       173.88 o                         
  12   6  -4       2809.50       2932.85       233.55 o                         
  14   6  -4       6184.92       6292.94       404.88 o                         
  16   6  -4        850.17        893.76       175.28 o                         
  18   6  -4       1683.42       1728.57       236.23 o                         
  20   6  -4       1783.00       1912.24       253.83 o                         
   0   8  -4      12632.93      12949.17       341.60 o                         
   2   8  -4       1998.57       1915.17       154.63 o                         
   4   8  -4       4322.53       4036.41       153.73 o                         
   6   8  -4      10154.80      10804.31       204.37 o                         
   8   8  -4      13053.49      13630.30       187.97 o                         
  10   8  -4        816.09        723.68       131.26 o                         
  12   8  -4       3591.23       3786.48       170.66 o                         
  14   8  -4       6291.42       6720.15       338.57 o                         
  16   8  -4       5010.98       4884.21       238.68 o                         
  18   8  -4       2883.38       2671.43       241.39 o                         
  20   8  -4       1763.99       1532.71       214.64 o                         
   2  10  -4      22137.06      20525.76       539.22 o                         
   4  10  -4      54486.60      55361.83       376.12 o                         
   6  10  -4       3746.73       3829.38       168.12 o                         
   8  10  -4       7739.04       7621.00       205.79 o                         
  10  10  -4       9109.77       9496.74       205.52 o                         
  12  10  -4       2498.02       2778.92       168.42 o                         
  14  10  -4       7454.58       7840.54       156.36 o                         
  16  10  -4        719.55        863.48       214.54 o                         
  18  10  -4       3584.60       3641.81       318.67 o                         
   0  12  -4      90798.66      90056.82       595.36 o                         
   2  12  -4      13060.41      12614.46       383.14 o                         
   4  12  -4        705.21        827.07       173.74 o                         
   6  12  -4        361.19        470.23       143.81 o                         
   8  12  -4       7540.07       7892.50       176.87 o                         
  10  12  -4        213.23        179.00       130.02 o                         
  12  12  -4      15001.58      15205.88       575.22 o                         
  14  12  -4       1880.80       2082.02       301.25 o                         
  16  12  -4        468.58        528.57       192.00 o                         
  18  12  -4        761.14        824.92       234.70 o                         
   2  14  -4      33015.52      32709.16      1130.59 o                         
   4  14  -4       6394.10       6333.35       158.14 o                         
   6  14  -4       1169.66       1747.43       153.44 o                         
   8  14  -4       2653.26       2788.44       246.63 o                         
  10  14  -4      15168.36      15845.32       615.31 o                         
  12  14  -4       3798.25       3680.23       195.99 o                         
  14  14  -4       3903.26       4159.74       261.64 o                         
  16  14  -4        338.25        355.11       150.26 o                         
  18  14  -4       2492.27       2784.47       207.18 o                         
   0  16  -4      51769.32      49600.18       424.67 o                         
   2  16  -4       2581.28       2709.19       163.74 o                         
   4  16  -4       5215.38       5156.29       172.46 o                         
   6  16  -4        691.08        745.14       186.05 o                         
   8  16  -4       6709.25       6469.68       209.84 o                         
  10  16  -4       1066.31       1177.24       160.79 o                         
  12  16  -4      11744.61      12301.85       345.42 o                         
  14  16  -4       1333.27       1413.02       124.07 o                         
  16  16  -4         64.07        263.16       151.90 o                         
  18  16  -4        155.80        211.17       149.42 o                         
   2  18  -4       9982.94      10073.60       216.19 o                         
   4  18  -4        564.32        476.39       153.04 o                         
   6  18  -4       4801.60       4722.08       208.01 o                         
   8  18  -4        444.91        479.95       156.08 o                         
  10  18  -4      18538.05      18968.33       463.27 o                         
  12  18  -4       3172.37       3328.59       154.59 o                         
  14  18  -4       2928.08       3319.75       161.60 o                         
  16  18  -4        136.48        192.49       156.92 o                         
   0  20  -4      14625.01      13725.17       269.56 o                         
   2  20  -4       2956.81       3035.26       166.49 o                         
   4  20  -4       9637.54       9158.58       169.86 o                         
   6  20  -4       3277.09       2961.26       147.04 o                         
   8  20  -4       5476.07       5769.93       299.41 o                         
  10  20  -4       4817.07       4592.10       270.96 o                         
  12  20  -4      11571.31      11846.06       307.02 o                         
  14  20  -4        375.20        375.97       154.35 o                         
  16  20  -4        193.65        200.70       165.10 o                         
   2  22  -4       4679.44       4418.58       253.44 o                         
   4  22  -4       4056.87       4115.94       255.93 o                         
   6  22  -4       4743.21       4296.19       441.22 o                         
   8  22  -4        759.76       1000.06       195.15 o                         
  10  22  -4      11860.61      11976.04       239.05 o                         
  12  22  -4        693.63        717.72       148.44 o                         
  14  22  -4        615.15        814.99       155.96 o                         
  16  22  -4        211.49        165.84       151.57 o                         
   0  24  -4       8566.59       8485.67       312.83 o                         
   2  24  -4       9913.54       9775.22       192.22 o                         
   4  24  -4       5371.80       5794.50       212.40 o                         
   6  24  -4        231.37        399.53       155.32 o                         
   8  24  -4       3834.93       3766.26       208.93 o                         
  10  24  -4        668.36        633.92       167.55 o                         
  12  24  -4       7322.83       7341.92       198.50 o                         
  14  24  -4        804.13        760.88       132.88 o                         
   2  26  -4         49.00          8.15       134.98 o                         
   4  26  -4       9548.24       8940.95       172.10 o                         
   6  26  -4       7754.20       7476.32       193.20 o                         
   8  26  -4        805.30        981.64       168.78 o                         
  10  26  -4       1121.04        966.43       153.51 o                         
  12  26  -4       1049.69       1219.96       164.29 o                         
  14  26  -4       1064.14        979.21       200.35 o                         
   0  28  -4       3181.46       3319.72       288.81 o                         
   2  28  -4        940.56        964.50       205.05 o                         
   4  28  -4       4827.16       4338.21       269.45 o                         
   6  28  -4        512.29        753.44       170.26 o                         
   8  28  -4       2478.83       2519.93       157.17 o                         
  10  28  -4         35.63        189.42       178.34 o                         
  12  28  -4       1076.23       1560.31       234.76 o                         
   2  30  -4       3790.71       3587.53       219.64 o                         
   4  30  -4        872.91        851.65       180.06 o                         
   6  30  -4       6392.31       5930.64       495.74 o                         
   8  30  -4       1255.82       1555.58       162.42 o                         
  10  30  -4         42.73        129.88       160.14 o                         
   0  32  -4       3692.19       3217.17       230.83 o                         
   2  32  -4        235.54        264.66       178.40 o                         
   4  32  -4       7349.45       6890.86       239.54 o                         
   6  32  -4         36.76        188.08       184.79 o                         
   8  32  -4       2311.21       2239.29       202.01 o                         
   2  34  -4       1327.19       1349.81       189.25 o                         
   4  34  -4        823.46        764.70       195.72 o                         
   6  34  -4       2821.08       2728.20       205.02 o                         
   0  36  -4        514.17        725.60       346.79 o                         
   2  36  -4        857.55        752.56       172.28 o                         
   7   1  -3      16513.31      15400.17       377.93 o                         
   9   1  -3       1802.85       1913.66       195.36 o                         
  11   1  -3        242.00        253.09       185.14 o                         
  13   1  -3        508.42        642.75       158.29 o                         
  15   1  -3       3807.49       3576.43       214.77 o                         
  17   1  -3       4550.15       5004.69       237.72 o                         
  19   1  -3       1513.90       1508.32       192.73 o                         
  21   1  -3        171.14        109.42       204.55 o                         
   1   3  -3       8533.35       8815.38       255.63 o                         
   3   3  -3      54402.01      56447.88       491.83 o                         
   5   3  -3      18975.62      17991.53       483.41 o                         
   7   3  -3      14605.16      14510.12       211.60 o                         
   9   3  -3      45601.42      46843.91       468.05 o                         
  11   3  -3        462.11        433.27       185.87 o                         
  13   3  -3      10586.05      10466.30       223.39 o                         
  15   3  -3       1073.39       1121.46       205.51 o                         
  17   3  -3       5181.66       5361.74       233.03 o                         
  19   3  -3       1319.97       1616.85       226.22 o                         
  21   3  -3       1031.06        918.16       210.49 o                         
   1   5  -3       8141.69       7766.61       200.73 o                         
   3   5  -3       2553.56       2913.06       168.61 o                         
   5   5  -3      34302.84      37217.36       345.42 o                         
   7   5  -3      29059.13      30271.72       309.49 o                         
   9   5  -3       2231.44       2565.74       154.18 o                         
  11   5  -3       3893.11       4084.85       207.74 o                         
  13   5  -3      17939.81      18268.46       363.67 o                         
  15   5  -3       7925.36       7478.77       234.55 o                         
  17   5  -3       9369.91       9122.96       251.57 o                         
  19   5  -3       4414.98       4086.27       239.70 o                         
   1   7  -3      25705.14      24674.77       283.56 o                         
   3   7  -3      40931.12      43161.72       370.35 o                         
   5   7  -3      29905.03      30481.49       709.59 o                         
   7   7  -3      23742.56      25908.10       312.18 o                         
   9   7  -3      29363.81      30831.51       263.07 o                         
  11   7  -3        527.33        530.67       148.23 o                         
  13   7  -3       5681.65       6195.84       197.20 o                         
  15   7  -3       6974.40       6634.07       268.58 o                         
  17   7  -3       2030.66       2240.32       220.05 o                         
  19   7  -3       1718.38       1737.68       196.44 o                         
   1   9  -3     128469.80     128062.81       545.77 o                         
   3   9  -3      15548.45      15288.43       271.40 o                         
   5   9  -3       9137.73       9697.46       173.30 o                         
   7   9  -3        423.04        289.49       108.91 o                         
   9   9  -3       7265.01       7540.83       167.91 o                         
  11   9  -3       4871.48       4884.61       153.33 o                         
  13   9  -3       9477.90       9283.85       158.10 o                         
  15   9  -3       5522.49       5862.23       228.31 o                         
  17   9  -3       1685.21       1584.60       182.91 o                         
  19   9  -3       1144.43       1173.83       190.94 o                         
   1  11  -3      13564.50      12280.20       195.16 o                         
   3  11  -3      15308.07      14806.54       231.59 o                         
   5  11  -3       2913.92       3182.30       125.67 o                         
   7  11  -3       2733.21       2615.61       121.46 o                         
   9  11  -3       5812.26       5391.86       315.31 o                         
  11  11  -3       3726.51       3931.03       323.64 o                         
  13  11  -3       1783.80       1657.77       167.72 o                         
  15  11  -3       2583.83       2622.86       132.65 o                         
  17  11  -3       1866.86       1679.20       223.40 o                         
  19  11  -3        329.36        313.75       234.01 o                         
   1  13  -3      22128.35      22574.95       432.35 o                         
   3  13  -3       4364.22       4594.15       166.18 o                         
   5  13  -3       4533.18       4991.32       147.49 o                         
   7  13  -3       9475.79       9521.63       172.40 o                         
   9  13  -3      13706.43      13767.18       258.28 o                         
  11  13  -3       8647.72       8696.93       351.98 o                         
  13  13  -3      13443.29      14222.22       216.64 o                         
  15  13  -3       1231.25       1432.14       166.78 o                         
  17  13  -3       1085.09       1026.37       139.56 o                         
  19  13  -3       2176.46       2095.86       244.95 o                         
   1  15  -3      14021.96      12803.71       471.83 o                         
   3  15  -3       6104.36       6781.02       286.32 o                         
   5  15  -3       1261.15       1321.73       143.49 o                         
   7  15  -3          0.13        247.04       176.18 o                         
   9  15  -3      12902.24      13804.14       240.37 o                         
  11  15  -3      13673.23      14164.06       370.67 o                         
  13  15  -3       1501.30       1703.46       162.52 o                         
  15  15  -3       1449.91       1342.69       150.49 o                         
  17  15  -3       1317.87       1215.96       132.24 o                         
  19  15  -3        547.28        448.78       175.38 o                         
   1  17  -3      35725.15      35075.64       255.12 o                         
   3  17  -3      28671.57      28827.54       903.86 o                         
   5  17  -3       1833.30       1977.49       230.40 o                         
   7  17  -3       3861.80       4279.94       121.15 o                         
   9  17  -3       2509.01       2694.32       141.55 o                         
  11  17  -3      15550.59      16636.28       500.27 o                         
  13  17  -3       6519.37       6959.10       161.06 o                         
  15  17  -3       1062.71       1252.16       186.05 o                         
  17  17  -3        363.92        122.27       289.89 o                         
   1  19  -3      15807.76      15888.56       221.64 o                         
   3  19  -3       2263.32       2279.53       138.42 o                         
   5  19  -3       3271.64       3099.97       216.34 o                         
   7  19  -3       3564.69       3787.74       172.28 o                         
   9  19  -3       1532.02       1727.99       125.94 o                         
  11  19  -3       9080.82       9355.48       334.93 o                         
  13  19  -3       2900.15       3113.42       171.99 o                         
  15  19  -3         83.85        180.67       136.64 o                         
  17  19  -3         89.36        134.60       164.30 o                         
   1  21  -3      10674.61       9924.29       190.95 o                         
   3  21  -3       6298.07       6042.99       247.49 o                         
   5  21  -3       3681.02       3672.59       151.66 o                         
   7  21  -3        630.27        452.31       160.07 o                         
   9  21  -3      11874.71      12157.24       582.81 o                         
  11  21  -3      15609.93      15403.61       451.82 o                         
  13  21  -3       4170.85       4365.14       175.09 o                         
  15  21  -3        910.15        980.83       158.23 o                         
  17  21  -3        290.74        560.15       153.88 o                         
   1  23  -3       2555.05       2732.09       197.91 o                         
   3  23  -3       4330.42       4481.61       200.41 o                         
   5  23  -3       2340.36       2216.16       165.58 o                         
   7  23  -3       8371.99       8220.02       215.73 o                         
   9  23  -3        716.18        630.18       123.19 o                         
  11  23  -3       3472.23       3256.73       136.87 o                         
  13  23  -3       4564.74       4338.72       140.38 o                         
  15  23  -3        704.51        886.52       186.54 o                         
   1  25  -3       5740.74       5480.30       179.43 o                         
   3  25  -3       7165.25       6996.99       232.02 o                         
   5  25  -3       1445.80       1321.70       138.92 o                         
   7  25  -3        978.75       1118.41       158.36 o                         
   9  25  -3       3606.73       3548.37       176.21 o                         
  11  25  -3       1279.60       1290.53       162.94 o                         
  13  25  -3        407.27        406.54       141.23 o                         
  15  25  -3       1550.55       1798.85       199.30 o                         
   1  27  -3       9757.24       9607.81       189.67 o                         
   3  27  -3       5679.59       5443.57       208.88 o                         
   5  27  -3       3132.02       3060.13       276.48 o                         
   7  27  -3        967.09        746.05       142.85 o                         
   9  27  -3        632.81        534.66       212.23 o                         
  11  27  -3        744.88        900.59       153.78 o                         
  13  27  -3       2529.00       2974.89       220.58 o                         
   1  29  -3       1042.71       1094.20       163.45 o                         
   3  29  -3       3220.54       2810.12       170.95 o                         
   5  29  -3       6720.78       6843.81       219.36 o                         
   7  29  -3       6057.99       5581.16       418.07 o                         
   9  29  -3       1476.53       1332.50       176.60 o                         
  11  29  -3        413.22        675.10       220.10 o                         
  13  29  -3        540.64        688.32       152.67 o                         
   1  31  -3       2372.00       2163.23       156.81 o                         
   3  31  -3       1385.01       1488.86       177.72 o                         
   5  31  -3       2977.62       3065.31       215.67 o                         
   7  31  -3       2776.90       2701.70       166.07 o                         
   9  31  -3        396.77        494.68       156.53 o                         
  11  31  -3        227.13        240.71       166.95 o                         
   1  33  -3        805.04        632.52       217.78 o                         
   3  33  -3       1182.98       1391.48       181.40 o                         
   5  33  -3       3845.85       3989.18       228.44 o                         
   7  33  -3       3444.68       3123.05       222.07 o                         
   9  33  -3        572.43        299.45       170.18 o                         
   1  35  -3        434.49        507.24       161.66 o                         
   3  35  -3       1961.74       2194.34       164.56 o                         
   5  35  -3       3105.96       2861.70       209.42 o                         
   7  35  -3       1469.47       1083.90       203.02 o                         
   1  37  -3       1337.57       1259.02       200.89 o                         
   6   0  -2      93225.41      88611.90       952.11 o                         
  10   0  -2      63165.87      63671.28       580.22 o                         
  14   0  -2       3439.37       3484.78       300.93 o                         
  18   0  -2       3612.57       3462.93       315.64 o                         
   0   2  -2     110379.23     109040.54      1105.49 o                         
   2   2  -2      37175.86      37878.23       741.82 o                         
   4   2  -2      87228.05      88017.94       568.45 o                         
   6   2  -2       2162.56       2436.12       154.77 o                         
   8   2  -2      11385.80      11211.03       256.04 o                         
  10   2  -2        381.19        573.23       176.10 o                         
  12   2  -2       9554.07       8631.40       274.32 o                         
  14   2  -2        176.64        213.10       140.81 o                         
  16   2  -2      16477.41      16028.60       238.94 o                         
  18   2  -2        210.91        333.73       174.25 o                         
  20   2  -2       2700.94       2870.69       336.51 o                         
   2   4  -2     212790.06     215137.84       926.95 o                         
   4   4  -2      59308.09      63753.09      1579.49 o                         
   6   4  -2      57059.74      59533.84       398.32 o                         
   8   4  -2       3837.77       3795.48       168.30 o                         
  10   4  -2      16773.27      17724.89       392.44 o                         
  12   4  -2       1756.86       1854.07       190.28 o                         
  14   4  -2       1596.11       1780.12       201.74 o                         
  16   4  -2         38.40         25.68       161.00 o                         
  18   4  -2       3394.17       3409.28       190.17 o                         
  20   4  -2        154.03        340.24       187.14 o                         
   0   6  -2     178236.80     185128.16      1123.01 o                         
   2   6  -2     132568.73     135849.36      3338.32 o                         
   4   6  -2      18384.72      17839.79       287.12 o                         
   6   6  -2       9660.87      11211.84       228.35 o                         
   8   6  -2       3607.86       3278.27       179.89 o                         
  10   6  -2       1210.86       1426.15       177.89 o                         
  12   6  -2      13541.87      13316.31       302.27 o                         
  14   6  -2       3315.80       3379.74       176.97 o                         
  16   6  -2      10085.36      10020.74       237.74 o                         
  18   6  -2         71.76        158.07       150.63 o                         
  20   6  -2       2021.89       2151.63       198.89 o                         
   2   8  -2      38606.50      38267.94      1041.45 o                         
   4   8  -2       5546.74       5759.44       151.27 o                         
   6   8  -2      29497.41      30106.36       285.94 o                         
   8   8  -2      17573.87      16262.86       272.37 o                         
  10   8  -2       7470.81       7267.76       210.50 o                         
  12   8  -2       2115.09       2304.31       170.26 o                         
  14   8  -2      11476.28      11518.10       269.49 o                         
  16   8  -2        240.32         79.51       164.72 o                         
  18   8  -2       6935.67       6744.55       181.81 o                         
  20   8  -2       1955.55       2101.10       239.24 o                         
   0  10  -2      10056.14       8668.69       314.99 o                         
   2  10  -2      29435.52      29788.95       289.23 o                         
   4  10  -2      19778.01      20375.26       570.48 o                         
   6  10  -2       6133.15       5936.43       156.55 o                         
   8  10  -2      26129.30      26354.67       615.81 o                         
  10  10  -2      16121.03      16511.39       223.80 o                         
  12  10  -2      11056.43      11409.48       344.74 o                         
  14  10  -2       4424.36       4698.25       190.27 o                         
  16  10  -2       7035.05       6976.65       252.14 o                         
  18  10  -2       1821.25       1793.22       179.93 o                         
  20  10  -2       1179.40       1190.67       201.65 o                         
   2  12  -2      27387.97      28196.67       939.02 o                         
   4  12  -2       1659.14       1651.88       138.02 o                         
   6  12  -2       2488.94       2255.13       118.15 o                         
   8  12  -2      13324.42      14037.39       606.72 o                         
  10  12  -2      10961.69      10818.92       198.84 o                         
  12  12  -2        577.62        563.47       152.16 o                         
  14  12  -2       5059.39       5269.26       161.92 o                         
  16  12  -2         66.80        -37.55       141.95 o                         
  18  12  -2       1833.21       1866.30       159.25 o                         
  20  12  -2        321.56        361.67       240.66 o                         
   0  14  -2      15156.97      14565.65       269.56 o                         
   2  14  -2       1616.04       1531.35       145.38 o                         
   4  14  -2      25370.37      25382.50       276.14 o                         
   6  14  -2       1102.87       1328.12       124.02 o                         
   8  14  -2       8553.46       7886.59       656.80 o                         
  10  14  -2       1786.51       1850.71       157.77 o                         
  12  14  -2       8302.56       8160.61       190.74 o                         
  14  14  -2       5453.60       5499.39       224.02 o                         
  16  14  -2       3444.02       3692.02       183.48 o                         
  18  14  -2        280.28        453.14       180.03 o                         
   2  16  -2      30209.16      29542.91       376.86 o                         
   4  16  -2       2184.88       2418.07       116.44 o                         
   6  16  -2      19347.48      19825.30       459.28 o                         
   8  16  -2       2510.93       2591.52       114.88 o                         
  10  16  -2      16534.23      16490.17       916.63 o                         
  12  16  -2      13676.36      13154.08       185.82 o                         
  14  16  -2       5567.67       5379.83       397.85 o                         
  16  16  -2       1507.13       1447.55       213.76 o                         
  18  16  -2       2721.22       2806.19       138.78 o                         
   0  18  -2      17718.50      16728.39       270.86 o                         
   2  18  -2       3171.37       3112.26       152.94 o                         
   4  18  -2      17404.36      17721.09       274.93 o                         
   6  18  -2        557.49        766.53       107.99 o                         
   8  18  -2      23088.56      23103.23       618.12 o                         
  10  18  -2       1062.11        969.73       122.21 o                         
  12  18  -2      17040.96      17872.01       375.78 o                         
  14  18  -2        957.36        999.16       210.07 o                         
  16  18  -2       1618.07       1742.72       182.93 o                         
  18  18  -2         13.81        -31.71       193.57 o                         
   2  20  -2      17868.12      18428.84       607.05 o                         
   4  20  -2       3934.63       3879.74       147.21 o                         
   6  20  -2      18483.96      18803.46       343.01 o                         
   8  20  -2       1631.20       1776.96       182.59 o                         
  10  20  -2       4902.71       4976.19       184.39 o                         
  12  20  -2       1112.90       1223.52       119.14 o                         
  14  20  -2       5067.23       5087.19       395.79 o                         
  16  20  -2         94.95        112.89       221.20 o                         
  18  20  -2       3069.53       2956.58       181.71 o                         
   0  22  -2      13107.13      13376.65       313.91 o                         
   2  22  -2       6744.47       6235.95       256.25 o                         
   4  22  -2      13282.39      13484.29       237.43 o                         
   6  22  -2       1031.79       1056.12       112.11 o                         
   8  22  -2       2302.25       2271.76       163.02 o                         
  10  22  -2        475.30        525.19       111.75 o                         
  12  22  -2       1948.93       2140.37       124.82 o                         
  14  22  -2       6730.81       7262.48       240.47 o                         
  16  22  -2       1426.52       1749.13       235.71 o                         
   2  24  -2      11264.91      10831.79       208.44 o                         
   4  24  -2        761.45        603.45       136.46 o                         
   6  24  -2       1140.79       1350.01       137.49 o                         
   8  24  -2       9448.25       9752.89       208.37 o                         
  10  24  -2       4544.33       4307.20       128.22 o                         
  12  24  -2        452.07        599.37       124.39 o                         
  14  24  -2       3713.83       3955.36       167.60 o                         
  16  24  -2        288.25        414.92       192.71 o                         
   0  26  -2       3777.83       3783.98       280.37 o                         
   2  26  -2        563.23        934.07       155.88 o                         
   4  26  -2       8359.06       8030.22       161.51 o                         
   6  26  -2        883.00        952.25       134.84 o                         
   8  26  -2       4071.38       4431.57       136.79 o                         
  10  26  -2       1225.26       1480.88       147.00 o                         
  12  26  -2       1680.98       1967.16       168.98 o                         
  14  26  -2       5186.26       5454.93       266.85 o                         
   2  28  -2       5805.40       5430.58       206.19 o                         
   4  28  -2         64.06        336.60       136.41 o                         
   6  28  -2       3791.84       3801.66       151.36 o                         
   8  28  -2       4093.52       3985.38       156.46 o                         
  10  28  -2       2628.07       2828.53       141.37 o                         
  12  28  -2       1054.85       1115.36       142.93 o                         
  14  28  -2       2573.13       2667.74       145.87 o                         
   0  30  -2      23066.09      22634.65       362.80 o                         
   2  30  -2       2784.00       2976.12       155.00 o                         
   4  30  -2       2885.23       2758.80       152.29 o                         
   6  30  -2        745.77        883.81       167.04 o                         
   8  30  -2       3062.26       3163.56       387.46 o                         
  10  30  -2        686.67        798.86       138.98 o                         
  12  30  -2       2613.56       2748.31       168.59 o                         
   2  32  -2       5201.84       4611.69       159.82 o                         
   4  32  -2          6.98        -16.51       170.32 o                         
   6  32  -2       8833.75       8334.44       590.71 o                         
   8  32  -2         99.65        154.96       195.35 o                         
  10  32  -2       2221.65       2343.86       238.32 o                         
   0  34  -2       4059.93       3770.13       317.37 o                         
   2  34  -2        579.14        552.04       179.46 o                         
   4  34  -2       3473.08       3279.66       179.99 o                         
   6  34  -2         18.25        -21.96       158.42 o                         
   8  34  -2       2338.90       2547.43       225.64 o                         
   2  36  -2       1820.56       1716.15       165.13 o                         
   4  36  -2         43.34         93.01       163.11 o                         
   6  36  -2       3448.81       3064.43       180.54 o                         
   1   1  -1      39865.13      38886.23       707.64 o                         
   3   1  -1      16437.83      15960.63       316.38 o                         
   5   1  -1       7631.06       7318.11       175.00 o                         
   7   1  -1      30445.11      30602.65       415.48 o                         
   9   1  -1      16656.07      15298.26       234.83 o                         
  11   1  -1      29265.78      29141.64       514.89 o                         
  13   1  -1       5478.65       5408.52       184.53 o                         
  15   1  -1      13077.49      12164.09       224.02 o                         
  17   1  -1       5333.20       5020.90       186.82 o                         
  19   1  -1       2449.29       2487.09       166.04 o                         
  21   1  -1       2022.45       2179.71       201.10 o                         
   1   3  -1     142503.16     142735.59      1564.24 o                         
   3   3  -1       5056.60       5544.88       210.35 o                         
   5   3  -1      26641.98      28213.59       493.47 o                         
   7   3  -1      12963.24      12604.21       282.54 o                         
   9   3  -1      13173.92      13931.02       233.21 o                         
  11   3  -1      19552.42      19057.55       362.26 o                         
  13   3  -1      11973.08      11559.07       675.73 o                         
  15   3  -1        610.81        472.07       161.11 o                         
  17   3  -1       1662.94       1588.51       153.26 o                         
  19   3  -1       2641.01       2929.26       168.57 o                         
  21   3  -1       1702.02       1827.27       239.82 o                         
   1   5  -1      11781.03      11926.30       286.27 o                         
   3   5  -1      72878.91      69114.68      7460.01 o                         
   5   5  -1      14280.60      13521.79       224.69 o                         
   7   5  -1       7475.02       7862.06       215.06 o                         
   9   5  -1       6644.83       6324.40       174.63 o                         
  11   5  -1      10385.25      10363.65       356.21 o                         
  13   5  -1      10484.61      10613.11       186.59 o                         
  15   5  -1       4609.34       4356.71       210.64 o                         
  17   5  -1       1097.91       1335.59       172.78 o                         
  19   5  -1        635.42        843.67       181.48 o                         
  21   5  -1       1125.44        991.81       171.83 o                         
   1   7  -1      91722.20      94190.73      1558.07 o                         
   3   7  -1       4414.84       4079.06       194.43 o                         
   5   7  -1      33777.69      33590.89       298.41 o                         
   7   7  -1      55669.34      55327.39       345.76 o                         
   9   7  -1       1089.75        922.33       145.62 o                         
  11   7  -1      17474.68      17491.09       342.57 o                         
  13   7  -1       4010.57       3626.95       133.60 o                         
  15   7  -1       6445.94       6385.06       198.81 o                         
  17   7  -1       3321.61       3338.09       309.47 o                         
  19   7  -1       3107.43       3378.79       290.43 o                         
  21   7  -1        455.03        550.19       238.38 o                         
   1   9  -1       7709.17       8269.32       195.87 o                         
   3   9  -1      50542.15      53071.78       899.84 o                         
   5   9  -1      17414.90      17267.83       232.20 o                         
   7   9  -1       9545.64      10106.94       266.85 o                         
   9   9  -1      35991.29      34735.46       325.05 o                         
  11   9  -1      19255.89      19566.23       263.39 o                         
  13   9  -1       2585.73       2864.82       200.76 o                         
  15   9  -1       5843.26       5962.99       154.07 o                         
  17   9  -1       1163.65       1202.45       208.02 o                         
  19   9  -1        308.24        242.60       181.26 o                         
  21   9  -1       1682.40       1617.40       177.80 o                         
   1  11  -1       8486.19       8487.20       399.36 o                         
   3  11  -1      19696.53      21382.42       718.79 o                         
   5  11  -1      48424.93      51366.21      1049.46 o                         
   7  11  -1      25303.63      25295.25       679.09 o                         
   9  11  -1         41.88        136.07       144.26 o                         
  11  11  -1      10992.43      11246.77       196.28 o                         
  13  11  -1      11616.63      11628.17       185.29 o                         
  15  11  -1       9154.75       9256.26       243.06 o                         
  17  11  -1       4892.02       4983.59       145.13 o                         
  19  11  -1       5368.81       5349.05       204.23 o                         
   1  13  -1      13616.08      14068.04       193.05 o                         
   3  13  -1      15903.81      16345.80       191.58 o                         
   5  13  -1      20630.49      19256.79       213.32 o                         
   7  13  -1      10094.60      10151.70       240.68 o                         
   9  13  -1      11249.62      11135.72       198.69 o                         
  11  13  -1       1951.54       2215.26       191.75 o                         
  13  13  -1       3489.08       3634.88       174.08 o                         
  15  13  -1       4504.13       4572.10       180.74 o                         
  17  13  -1       1746.60       2007.06       139.38 o                         
  19  13  -1        168.91        198.96       244.79 o                         
   1  15  -1      14159.29      14636.31       214.09 o                         
   3  15  -1      12503.03      13365.35       166.53 o                         
   5  15  -1      32807.51      33175.93       966.86 o                         
   7  15  -1      10360.38       9987.98       188.28 o                         
   9  15  -1       3133.05       3450.73       294.76 o                         
  11  15  -1       2571.96       2554.89       366.15 o                         
  13  15  -1       6870.23       6925.69       190.44 o                         
  15  15  -1       4222.71       4353.33       180.18 o                         
  17  15  -1       2725.72       2989.94       183.94 o                         
  19  15  -1        501.26        762.32       162.40 o                         
   1  17  -1      11229.12      11157.59       211.64 o                         
   3  17  -1       3277.44       2990.69       131.47 o                         
   5  17  -1      25165.11      25257.06       561.97 o                         
   7  17  -1       9723.04       9665.23       485.46 o                         
   9  17  -1       2727.19       2747.51       179.56 o                         
  11  17  -1       1632.91       1789.24       245.00 o                         
  13  17  -1       2829.34       2967.98       203.23 o                         
  15  17  -1       5813.54       6047.10       217.48 o                         
  17  17  -1       5272.39       5653.71       590.93 o                         
  19  17  -1       2184.81       2155.43       155.02 o                         
   1  19  -1       3381.72       3540.77       136.82 o                         
   3  19  -1      30164.87      30977.48       338.37 o                         
   5  19  -1      12254.20      12398.78       267.61 o                         
   7  19  -1      18922.11      19447.10       643.62 o                         
   9  19  -1       6665.82       6641.17       493.90 o                         
  11  19  -1        275.85        360.02       161.93 o                         
  13  19  -1       3393.12       3560.22       174.33 o                         
  15  19  -1       4047.95       4222.55       190.65 o                         
  17  19  -1       3270.94       3121.36       217.20 o                         
   1  21  -1      10307.52      10110.02       166.65 o                         
   3  21  -1        351.45        322.93       110.92 o                         
   5  21  -1       3824.37       3891.63       116.48 o                         
   7  21  -1       4623.64       4578.65       144.81 o                         
   9  21  -1        331.06        289.78       155.55 o                         
  11  21  -1        399.63        518.36       195.71 o                         
  13  21  -1       2819.71       2697.72       168.53 o                         
  15  21  -1        539.68        307.59       158.77 o                         
  17  21  -1       1915.28       1944.70       194.43 o                         
   1  23  -1       4204.83       4015.65       316.94 o                         
   3  23  -1      18662.45      17761.19       670.65 o                         
   5  23  -1       7993.39       7916.45       216.06 o                         
   7  23  -1       3318.04       3288.10       128.57 o                         
   9  23  -1       8878.43       9039.90       177.07 o                         
  11  23  -1        715.18        853.36       137.32 o                         
  13  23  -1        158.31        260.37       144.79 o                         
  15  23  -1       4409.58       4407.56       197.91 o                         
  17  23  -1       2303.99       2483.01       244.40 o                         
   1  25  -1       6897.17       6636.91       155.68 o                         
   3  25  -1       3292.09       3452.97       145.17 o                         
   5  25  -1       2280.05       2461.74       140.68 o                         
   7  25  -1       8711.68       8761.12       187.33 o                         
   9  25  -1        279.35        493.71       135.84 o                         
  11  25  -1        967.65       1059.18       146.22 o                         
  13  25  -1      10076.88      10506.68       692.32 o                         
  15  25  -1        412.58        665.48       162.24 o                         
   1  27  -1       6062.77       6328.95       205.60 o                         
   3  27  -1       6597.03       6492.79       175.97 o                         
   5  27  -1        420.98        447.15       152.73 o                         
   7  27  -1       1250.86       1204.86       140.23 o                         
   9  27  -1      10874.46      11067.67       277.50 o                         
  11  27  -1       4452.74       4339.34       249.66 o                         
  13  27  -1        909.70        938.33       131.17 o                         
  15  27  -1       1252.93       1623.92       189.30 o                         
   1  29  -1       1902.73       1606.28       158.78 o                         
   3  29  -1       1342.04       1487.77       160.23 o                         
   5  29  -1        971.28        987.43       163.47 o                         
   7  29  -1       2831.91       2979.25       148.81 o                         
   9  29  -1       1160.80       1427.42       122.48 o                         
  11  29  -1       1380.38       1408.25       130.60 o                         
  13  29  -1       2883.12       2819.95       170.36 o                         
   1  31  -1       3475.02       3463.85       206.98 o                         
   3  31  -1       3895.78       3717.25       150.37 o                         
   5  31  -1        443.38        590.05       202.46 o                         
   7  31  -1        246.46        263.97       171.69 o                         
   9  31  -1       2296.46       2185.81       144.64 o                         
  11  31  -1       2847.20       2842.27       173.01 o                         
   1  33  -1       7246.28       7343.90       319.86 o                         
   3  33  -1       2540.82       2512.59       213.61 o                         
   5  33  -1        645.95        616.62       150.95 o                         
   7  33  -1        474.51        606.81       218.05 o                         
   9  33  -1       2134.23       2331.66       154.16 o                         
   1  35  -1        331.32        489.87       153.52 o                         
   3  35  -1       1350.22       1341.30       184.43 o                         
   5  35  -1       1644.84       1543.25       186.21 o                         
   7  35  -1       3419.17       3207.22       198.82 o                         
   1  37  -1       3199.14       2958.58       172.05 o                         
   3  37  -1        462.47        580.14       185.18 o                         
   5  37  -1        725.96        583.12       164.50 o                         
   4   0   0     138932.62     141357.62      1050.76 o                         
   8   0   0       1531.64       1977.55       187.57 o                         
  12   0   0      31134.47      30010.50       358.91 o                         
  16   0   0       5398.07       5026.63       228.24 o                         
  20   0   0       3346.81       3661.32       332.73 o                         
   2   2   0      30841.88      30826.96       636.47 o                         
   4   2   0      15619.99      16666.04       292.98 o                         
   6   2   0        710.03        749.93       132.47 o                         
   8   2   0      17428.81      18882.48       346.08 o                         
  10   2   0      21423.08      18967.89       854.97 o                         
  12   2   0       1281.77       1156.13       190.42 o                         
  14   2   0       1299.12       1268.99       141.63 o                         
  16   2   0        930.60        937.03       199.55 o                         
  18   2   0       1033.78       1000.59       151.97 o                         
  20   2   0        396.27        303.15       270.10 o                         
   0   4   0      71449.89      74898.09       636.03 o                         
   2   4   0       1267.61       1338.90       139.66 o                         
   4   4   0       2627.21       2808.53       215.52 o                         
   6   4   0       7521.85       7391.45       198.59 o                         
   8   4   0      17028.68      16519.94       512.61 o                         
  10   4   0       6087.92       5865.47       158.31 o                         
  12   4   0      39479.88      38852.33       291.10 o                         
  14   4   0       2418.08       2313.97       199.12 o                         
  16   4   0       2780.53       3145.10       204.53 o                         
  18   4   0       2606.45       2639.64       270.96 o                         
  20   4   0       1543.15       1513.66       191.14 o                         
   2   6   0      33635.57      35934.80       367.12 o                         
   4   6   0      11748.70      10901.66       224.85 o                         
   6   6   0       1764.29       2328.59       159.39 o                         
   8   6   0      42104.80      43792.88       586.06 o                         
  10   6   0      27939.35      26758.38      1297.38 o                         
  12   6   0       4596.16       4256.35       132.33 o                         
  14   6   0       3621.17       3299.98       249.01 o                         
  16   6   0         48.17         58.77       158.50 o                         
  18   6   0        572.45        988.84       174.34 o                         
  20   6   0       3283.99       3040.53       328.51 o                         
   0   8   0      19797.62      22443.90       284.30 o                         
   2   8   0      40732.06      42097.74       532.84 o                         
   4   8   0      75290.60      75613.84       446.12 o                         
   6   8   0         93.06        248.16       123.14 o                         
   8   8   0      18340.41      18171.20       223.48 o                         
  10   8   0       5341.92       5106.23       283.62 o                         
  12   8   0      13022.64      12785.52       203.45 o                         
  14   8   0       7609.60       7500.49       160.17 o                         
  16   8   0       2537.03       2685.63       244.90 o                         
  18   8   0       2615.04       2655.23       182.78 o                         
  20   8   0       2201.50       2329.61       192.22 o                         
   2  10   0      31223.42      31641.39       305.52 o                         
   4  10   0      24955.30      24741.47       272.80 o                         
   6  10   0      86965.66      90963.23       552.75 o                         
   8  10   0        436.18        300.04       142.67 o                         
  10  10   0      10397.36      10640.69       698.67 o                         
  12  10   0      10546.79       9916.30       192.62 o                         
  14  10   0        526.17        563.36       141.12 o                         
  16  10   0       2496.87       2397.22       177.66 o                         
  18  10   0       1106.81       1311.66       228.67 o                         
  20  10   0        373.56        675.09       191.55 o                         
   0  12   0      17372.96      18105.84       384.11 o                         
   2  12   0       5105.83       4945.22       129.44 o                         
   4  12   0      39909.73      38573.89       593.31 o                         
   6  12   0       6976.58       7309.55       169.72 o                         
   8  12   0      28335.30      27965.52      1519.13 o                         
  10  12   0       3056.51       2930.50       145.90 o                         
  12  12   0      12420.98      12093.00       343.22 o                         
  14  12   0      12431.36      11759.07       313.04 o                         
  16  12   0       2733.48       2784.63       174.52 o                         
  18  12   0        213.58        598.93       151.14 o                         
  20  12   0        479.43        602.84       230.81 o                         
   2  14   0      15176.76      15415.32       360.08 o                         
   4  14   0      12291.86      12823.02       232.89 o                         
   6  14   0      45932.66      43689.08       701.05 o                         
   8  14   0      11533.99      11837.97       178.51 o                         
  10  14   0         28.69        -66.48       156.99 o                         
  12  14   0       3418.27       3370.69       413.96 o                         
  14  14   0      10682.52       9947.93       296.06 o                         
  16  14   0        118.31        268.27       200.06 o                         
  18  14   0       8506.44       8470.24       176.87 o                         
  20  14   0       1500.90       1463.48       202.54 o                         
   0  16   0       5195.20       5215.06       274.10 o                         
   2  16   0        302.19        545.95       109.95 o                         
   4  16   0      34020.77      33753.97       666.57 o                         
   6  16   0        492.59        715.22       142.60 o                         
   8  16   0      18793.50      19070.09       522.46 o                         
  10  16   0         86.19        179.52       135.58 o                         
  12  16   0         11.40        120.35       232.56 o                         
  14  16   0       5889.25       5970.50       340.08 o                         
  16  16   0      13594.13      14410.91       977.96 o                         
  18  16   0        131.28        127.07       181.41 o                         
   2  18   0      31237.41      32149.96       297.87 o                         
   4  18   0        757.20        948.20       121.04 o                         
   6  18   0      20922.88      20349.89       238.75 o                         
   8  18   0          5.40         31.48       130.13 o                         
  10  18   0        248.12        478.24       133.48 o                         
  12  18   0       6541.73       6096.28       348.31 o                         
  14  18   0       6863.74       7053.38       272.59 o                         
  16  18   0          7.49        -22.80       177.23 o                         
  18  18   0       2713.33       2931.70       189.67 o                         
   0  20   0         73.38        131.53       244.90 o                         
   2  20   0       1206.20       1061.74       116.01 o                         
   4  20   0       7152.63       7037.44       179.12 o                         
   6  20   0       4305.61       4518.39       119.44 o                         
   8  20   0       4745.60       4588.60       342.03 o                         
  10  20   0       7243.48       7085.78       226.61 o                         
  12  20   0       2455.68       2368.91       178.70 o                         
  14  20   0       1214.29       1195.92       162.92 o                         
  16  20   0      11876.98      12072.27       447.06 o                         
  18  20   0       2190.04       2095.06       237.10 o                         
   2  22   0       8324.39       7980.24       139.32 o                         
   4  22   0        607.67        579.17       127.23 o                         
   6  22   0       6574.96       6260.84       134.67 o                         
   8  22   0       9413.60       9299.74       197.90 o                         
  10  22   0        344.34        402.29       160.27 o                         
  12  22   0       2163.87       2362.63       168.16 o                         
  14  22   0       7438.56       7746.99       234.19 o                         
  16  22   0        309.65        271.32       173.61 o                         
   0  24   0       7004.83       6850.58       216.34 o                         
   2  24   0       7165.63       7056.48       155.19 o                         
   4  24   0       6584.43       6723.63       221.26 o                         
   6  24   0       2888.65       3080.62       136.11 o                         
   8  24   0      14565.13      14057.27       438.17 o                         
  10  24   0        819.18        766.99       198.10 o                         
  12  24   0       2882.66       2748.45       179.45 o                         
  14  24   0        114.05        169.25       155.46 o                         
  16  24   0        889.99        999.88       167.26 o                         
   2  26   0      18607.22      18812.98       526.57 o                         
   4  26   0      13669.04      14540.22       520.14 o                         
   6  26   0      12970.57      13182.21       450.40 o                         
   8  26   0         12.55         10.28       136.23 o                         
  10  26   0       8738.33       9468.44       298.16 o                         
  12  26   0          1.16         -7.38       124.89 o                         
  14  26   0       1853.43       2156.14       168.87 o                         
   0  28   0      10084.21      10008.04       233.86 o                         
   2  28   0       8216.52       7953.69       412.56 o                         
   4  28   0       3770.96       3766.89       119.23 o                         
   6  28   0         25.46        205.18       109.89 o                         
   8  28   0       1720.35       1470.13       146.50 o                         
  10  28   0       1555.24       1665.97       176.26 o                         
  12  28   0       2690.57       2585.31       146.65 o                         
  14  28   0         38.78        175.79       192.95 o                         
   2  30   0       1161.87       1200.49       197.54 o                         
   4  30   0       1114.21        836.21       195.03 o                         
   6  30   0        321.11        429.36       123.77 o                         
   8  30   0        399.43        483.89       198.83 o                         
  10  30   0      11129.02      11127.98       393.36 o                         
  12  30   0        225.17        288.41       146.65 o                         
   0  32   0         95.67         50.41       200.11 o                         
   2  32   0        415.87        792.09       162.81 o                         
   4  32   0        115.35         37.82       144.94 o                         
   6  32   0          8.55        101.41       132.80 o                         
   8  32   0       1661.35       1873.75       164.23 o                         
  10  32   0         38.71        126.88       130.79 o                         
   2  34   0       7430.17       6876.20       170.61 o                         
   4  34   0         53.01       -178.27       173.88 o                         
   6  34   0        380.38        492.01       190.49 o                         
   8  34   0        487.59        713.57       160.50 o                         
   0  36   0      15600.66      14248.06       287.95 o                         
   2  36   0       4597.09       4228.26       247.06 o                         
   4  36   0       1457.48       1530.13       191.34 o                         
   6  36   0         43.70        433.95       192.10 o                         
   2  38   0       2582.88       2348.89       171.69 o                         
   1   1   1      41603.48      40796.71       730.79 o                         
   3   1   1      15626.99      14972.40       326.10 o                         
   5   1   1       8512.69       8096.76       194.65 o                         
   7   1   1      31243.61      31096.98       269.38 o                         
   9   1   1      15392.87      14288.66       191.83 o                         
  11   1   1      30027.80      30416.31       271.44 o                         
  13   1   1       5273.96       5753.15       208.73 o                         
  15   1   1      13828.11      13641.99       189.07 o                         
  17   1   1       5854.61       5510.40       164.43 o                         
  19   1   1       2572.50       2819.61       184.28 o                         
  21   1   1       1841.94       1775.46       173.47 o                         
   1   3   1     142960.64     146033.30      2440.62 o                         
   3   3   1       5233.30       5455.63       290.54 o                         
   5   3   1      28572.77      29836.35       421.43 o                         
   7   3   1      14151.66      13318.03       278.00 o                         
   9   3   1      11685.03      11842.18       332.95 o                         
  11   3   1      18646.11      18001.81       395.47 o                         
  13   3   1      11696.95      11433.67       545.93 o                         
  15   3   1        628.54        507.07       189.99 o                         
  17   3   1       1677.81       1476.45       166.43 o                         
  19   3   1       2878.77       3056.79       188.70 o                         
  21   3   1       1503.01       1411.71       240.38 o                         
   1   5   1      12272.52      12737.21       225.27 o                         
   3   5   1      74778.27      77440.38       724.73 o                         
   5   5   1      13137.85      12219.67       356.53 o                         
   7   5   1       6603.46       6977.24       422.51 o                         
   9   5   1       5594.18       5267.51       150.57 o                         
  11   5   1       9650.08       9568.24       147.45 o                         
  13   5   1       9386.19       9614.37       307.31 o                         
  15   5   1       5212.50       4919.90       397.95 o                         
  17   5   1       1430.08       1610.58       170.00 o                         
  19   5   1        491.64        397.03       215.77 o                         
  21   5   1       1099.52       1163.78       259.71 o                         
   1   7   1      87167.64      90852.99      1019.62 o                         
   3   7   1       3750.96       3488.03       227.78 o                         
   5   7   1      34525.80      34377.13       315.25 o                         
   7   7   1      57649.05      56935.08       363.85 o                         
   9   7   1       1113.05        963.12       126.33 o                         
  11   7   1      17554.68      17394.35       354.80 o                         
  13   7   1       3877.37       3836.59       148.80 o                         
  15   7   1       5856.36       5308.88       406.07 o                         
  17   7   1       2826.85       2707.45       150.87 o                         
  19   7   1       3116.57       3355.12       166.51 o                         
  21   7   1        365.06        788.93       201.53 o                         
   1   9   1       6747.29       7403.05       161.93 o                         
   3   9   1      49383.73      51956.80       375.56 o                         
   5   9   1      18193.99      17921.77       243.60 o                         
   7   9   1       8706.12       9361.29       347.33 o                         
   9   9   1      37128.80      35923.10       647.28 o                         
  11   9   1      20363.51      19942.42       379.46 o                         
  13   9   1       2472.68       2357.83       146.37 o                         
  15   9   1       6598.94       6567.32       279.91 o                         
  17   9   1       1241.78       1387.08       241.00 o                         
  19   9   1        201.01        216.77       221.08 o                         
  21   9   1       1701.94       1724.94       203.36 o                         
   1  11   1       7869.61       8102.43       133.88 o                         
   3  11   1      18087.31      19485.93       639.50 o                         
   5  11   1      49573.27      50172.84       318.42 o                         
   7  11   1      26626.03      27372.98       270.38 o                         
   9  11   1         89.64        194.47       176.53 o                         
  11  11   1      11705.00      11938.50       234.40 o                         
  13  11   1      11578.64      11352.47       182.57 o                         
  15  11   1       8536.27       8164.11       186.37 o                         
  17  11   1       4646.42       5080.91       189.64 o                         
  19  11   1       5409.65       5660.50       199.85 o                         
   1  13   1      14853.82      15822.52       164.53 o                         
   3  13   1      17533.41      17574.96       262.74 o                         
   5  13   1      20233.11      18876.61       223.34 o                         
   7  13   1       9645.57       9625.57       172.03 o                         
   9  13   1      11360.16      11274.77       558.15 o                         
  11  13   1       2315.47       2345.76       187.35 o                         
  13  13   1       4006.45       4070.89       154.73 o                         
  15  13   1       4104.47       4037.59       155.07 o                         
  17  13   1       1680.82       1748.58       125.20 o                         
  19  13   1        219.97         66.18       222.85 o                         
   1  15   1      14710.41      15682.09       167.89 o                         
   3  15   1      11723.80      12303.78       182.19 o                         
   5  15   1      32674.51      31118.36       257.01 o                         
   7  15   1       9708.12       9392.13       207.96 o                         
   9  15   1       3343.53       3103.49       162.47 o                         
  11  15   1       2469.23       2517.40       240.35 o                         
  13  15   1       6657.93       6811.89       166.90 o                         
  15  15   1       3856.85       3761.49       209.18 o                         
  17  15   1       2492.69       2609.15       183.75 o                         
  19  15   1        675.01        930.37       185.59 o                         
   1  17   1      12031.38      11974.25       150.40 o                         
   3  17   1       3848.00       3668.95       132.22 o                         
   5  17   1      24237.76      23405.86       227.18 o                         
   7  17   1       9119.96       8409.64       266.20 o                         
   9  17   1       2969.11       3053.75       161.01 o                         
  11  17   1       2038.00       2352.36       234.51 o                         
  13  17   1       3386.37       3299.14       147.93 o                         
  15  17   1       5977.67       5996.39       430.73 o                         
  17  17   1       5245.04       5422.41       173.59 o                         
  19  17   1       2086.56       2089.54       153.78 o                         
   1  19   1       3392.85       3751.37       136.85 o                         
   3  19   1      29415.12      30591.55       549.49 o                         
   5  19   1      11207.49      10535.95       249.22 o                         
   7  19   1      17774.36      16742.77       635.49 o                         
   9  19   1       6876.02       6704.77       216.34 o                         
  11  19   1        271.16        333.91       192.92 o                         
  13  19   1       3140.91       3058.96       174.54 o                         
  15  19   1       4266.68       4586.62       187.92 o                         
  17  19   1       3341.40       3233.13       194.80 o                         
   1  21   1      11233.10      11372.42       179.83 o                         
   3  21   1        174.89        226.87       144.15 o                         
   5  21   1       3642.70       3400.26       182.87 o                         
   7  21   1       4617.09       4515.17       186.38 o                         
   9  21   1        452.31        516.53       140.42 o                         
  11  21   1        225.91        348.93       134.87 o                         
  13  21   1       2982.87       3097.96       176.43 o                         
  15  21   1        458.23        572.28       211.25 o                         
  17  21   1       1648.55       1664.98       193.07 o                         
   1  23   1       4235.12       4338.68       139.14 o                         
   3  23   1      19356.71      19167.10       220.88 o                         
   5  23   1       7367.54       7338.85       181.12 o                         
   7  23   1       3129.92       3156.74       312.50 o                         
   9  23   1       8701.05       8428.51       204.22 o                         
  11  23   1        472.85        342.92       143.32 o                         
  13  23   1        267.30        290.50       147.29 o                         
  15  23   1       4408.80       4082.22       194.75 o                         
  17  23   1       2285.86       2005.30       204.70 o                         
   1  25   1       7478.65       7110.84       156.94 o                         
   3  25   1       3112.33       3111.56       119.96 o                         
   5  25   1       2672.77       2744.11       158.33 o                         
   7  25   1       9419.50       9124.00       505.75 o                         
   9  25   1        295.29        428.36       138.73 o                         
  11  25   1       1161.49       1264.99       205.97 o                         
  13  25   1      10348.25      10551.10       263.50 o                         
  15  25   1        356.03        642.84       189.06 o                         
   1  27   1       5496.28       5479.97       152.51 o                         
   3  27   1       6695.54       6964.56       222.48 o                         
   5  27   1        513.11        503.88       117.02 o                         
   7  27   1       1133.64       1206.71       138.49 o                         
   9  27   1      10978.85      11292.96       181.75 o                         
  11  27   1       4567.02       4450.27       183.84 o                         
  13  27   1       1071.46       1021.82       190.19 o                         
  15  27   1       1404.80       1659.62       413.32 o                         
   1  29   1       1462.42       1532.70       159.80 o                         
   3  29   1       1231.05       1251.96       113.87 o                         
   5  29   1       1244.48       1161.54       114.42 o                         
   7  29   1       2925.25       2999.61       311.63 o                         
   9  29   1       1031.92       1053.25       135.78 o                         
  11  29   1       1401.14       1686.54       164.39 o                         
  13  29   1       2695.73       2537.75       139.74 o                         
   1  31   1       3159.74       2945.50       168.31 o                         
   3  31   1       4264.72       4245.94       173.25 o                         
   5  31   1        383.28        515.96       163.77 o                         
   7  31   1        130.99        318.36       128.54 o                         
   9  31   1       2129.30       2156.18       143.16 o                         
  11  31   1       2585.24       2511.56       168.81 o                         
   1  33   1       6891.05       6886.89       163.68 o                         
   3  33   1       2805.41       2886.83       178.03 o                         
   5  33   1        784.84        900.88       120.04 o                         
   7  33   1        550.09        590.86       140.00 o                         
   9  33   1       2131.19       2335.27       169.02 o                         
   1  35   1        401.39        508.53       208.12 o                         
   3  35   1       1259.39       1255.41       154.81 o                         
   5  35   1       1806.73       2088.18       247.49 o                         
   7  35   1       3562.60       3577.10       153.39 o                         
   1  37   1       3049.45       2552.10       172.75 o                         
   3  37   1        448.94        715.48       188.13 o                         
   5  37   1        813.79        645.82       171.33 o                         
   2   0   2      11943.60      13315.21       364.10 o                         
   6   0   2      95980.09      90146.38       602.29 o                         
  10   0   2      60539.36      62690.62       449.77 o                         
  14   0   2       3267.56       2437.70       295.30 o                         
  18   0   2       4263.24       4372.64       227.59 o                         
   0   2   2     117975.01     115126.57      1142.27 o                         
   2   2   2      37546.40      39134.37       774.15 o                         
   4   2   2      91609.23      92200.77       983.37 o                         
   6   2   2       2122.28       2416.72       192.84 o                         
   8   2   2      11875.70      11395.28       237.32 o                         
  10   2   2        395.93        551.33       140.43 o                         
  12   2   2       8777.92       8063.57       177.58 o                         
  14   2   2        178.10        194.55       160.23 o                         
  16   2   2      17689.96      17117.45       378.70 o                         
  18   2   2        202.87        236.32       173.80 o                         
  20   2   2       2323.82       2437.61       276.81 o                         
   2   4   2     203137.83     207526.42      3119.50 o                         
   4   4   2      58539.56      60133.57       859.51 o                         
   6   4   2      56402.89      58853.59       763.14 o                         
   8   4   2       3567.79       3436.55       362.04 o                         
  10   4   2      15735.90      16017.67       224.53 o                         
  12   4   2       1867.75       1883.06       158.19 o                         
  14   4   2       1507.83       1671.04       226.18 o                         
  16   4   2         42.91        303.81       160.68 o                         
  18   4   2       3614.68       3513.54       183.56 o                         
  20   4   2        143.43        509.30       183.01 o                         
   0   6   2     175784.92     179526.92      1090.13 o                         
   2   6   2     132345.41     136371.66      2991.64 o                         
   4   6   2      18099.74      16733.80       323.43 o                         
   6   6   2       9819.23      10613.58       259.61 o                         
   8   6   2       3327.66       3078.93       193.84 o                         
  10   6   2       1126.13       1085.80       246.19 o                         
  12   6   2      13826.07      13020.07       650.75 o                         
  14   6   2       3374.41       3098.69       200.63 o                         
  16   6   2      10628.84      10181.34       405.31 o                         
  18   6   2         61.20        248.39       163.41 o                         
  20   6   2       1992.89       1703.65       221.53 o                         
   2   8   2      38396.71      38776.53       932.59 o                         
   4   8   2       5618.47       5589.33       226.07 o                         
   6   8   2      29565.48      29197.07       405.20 o                         
   8   8   2      18000.12      17112.17       327.97 o                         
  10   8   2       7411.36       6997.91       282.54 o                         
  12   8   2       2067.45       2131.15       200.33 o                         
  14   8   2      10812.59      10946.42       171.04 o                         
  16   8   2        249.16        339.04       138.27 o                         
  18   8   2       6901.08       6971.72       213.96 o                         
  20   8   2       2042.63       2010.55       196.38 o                         
   0  10   2       9881.72       8987.36       314.56 o                         
   2  10   2      29575.81      30768.10       490.70 o                         
   4  10   2      21551.40      21915.72       233.73 o                         
   6  10   2       6045.67       5646.56       155.70 o                         
   8  10   2      27036.00      26367.20       284.05 o                         
  10  10   2      16223.95      16519.98       213.55 o                         
  12  10   2      11901.53      11648.32       206.27 o                         
  14  10   2       4125.07       4351.21       341.60 o                         
  16  10   2       6198.67       6371.59       187.19 o                         
  18  10   2       1859.12       1944.10       324.62 o                         
  20  10   2       1291.89       1148.98       168.78 o                         
   2  12   2      27549.27      29251.99       378.31 o                         
   4  12   2       1847.49       1921.77       149.09 o                         
   6  12   2       1873.87       1700.59       129.79 o                         
   8  12   2      13387.90      13414.58       206.32 o                         
  10  12   2      12362.26      11825.50       195.50 o                         
  12  12   2        549.64        554.87       135.02 o                         
  14  12   2       4513.31       4636.14       205.43 o                         
  16  12   2         68.84        162.91       138.98 o                         
  18  12   2       1482.45       1581.01       182.10 o                         
  20  12   2        336.29        496.85       168.73 o                         
   0  14   2      14919.39      14431.81       397.74 o                         
   2  14   2       1634.07       1584.00       101.57 o                         
   4  14   2      23917.81      22651.17       246.95 o                         
   6  14   2       1072.33       1303.21       178.19 o                         
   8  14   2       8536.53       7717.94       165.18 o                         
  10  14   2       1841.19       1781.36       140.04 o                         
  12  14   2       9625.52       8927.16       232.67 o                         
  14  14   2       5456.29       5435.63       210.49 o                         
  16  14   2       3008.80       2907.32       328.83 o                         
  18  14   2        290.73        270.07       141.26 o                         
   2  16   2      32233.72      32629.76       256.23 o                         
   4  16   2       2184.41       2256.72       150.54 o                         
   6  16   2      18207.44      18824.15       234.89 o                         
   8  16   2       2441.90       2534.66       159.77 o                         
  10  16   2      17281.11      16825.21       201.74 o                         
  12  16   2      13574.70      13484.09       406.39 o                         
  14  16   2       5621.16       5182.63       419.26 o                         
  16  16   2       1465.17       1403.75       179.89 o                         
  18  16   2       2406.79       2387.51       170.33 o                         
   0  18   2      19238.31      19721.04       233.28 o                         
   2  18   2       3234.34       3338.67       108.74 o                         
   4  18   2      16140.47      15751.53       253.01 o                         
   6  18   2        530.63        654.25       155.90 o                         
   8  18   2      23169.22      21904.90       380.11 o                         
  10  18   2       1100.77        761.05       160.08 o                         
  12  18   2      16737.34      16579.19       242.57 o                         
  14  18   2        935.58       1182.12       203.59 o                         
  16  18   2       1221.46       1494.06       217.30 o                         
  18  18   2          8.90       -140.31       377.29 o                         
   2  20   2      19051.47      19766.70       169.99 o                         
   4  20   2       3928.54       4179.25       192.37 o                         
   6  20   2      16897.41      16800.29       209.47 o                         
   8  20   2       1563.13       1504.97       197.10 o                         
  10  20   2       4669.75       4824.02       209.03 o                         
  12  20   2       1123.53       1215.75       145.40 o                         
  14  20   2       5372.55       5268.20       164.65 o                         
  16  20   2        105.98         47.31       181.16 o                         
  18  20   2       2907.44       2877.91       245.97 o                         
   0  22   2      13306.01      14142.59       556.64 o                         
   2  22   2       6891.23       7002.24       152.98 o                         
   4  22   2      12061.55      12036.23       236.50 o                         
   6  22   2       1049.94       1246.46       193.04 o                         
   8  22   2       1959.10       1784.06       138.59 o                         
  10  22   2        523.06        398.80       209.85 o                         
  12  22   2       1857.36       1876.00       172.48 o                         
  14  22   2       6912.06       7235.56       201.53 o                         
  16  22   2       1532.38       1834.83       189.71 o                         
   2  24   2      11964.04      11997.50       175.52 o                         
   4  24   2        727.52        954.06       118.45 o                         
   6  24   2       1350.17       1589.24       137.35 o                         
   8  24   2       9330.69       8938.73       167.56 o                         
  10  24   2       4715.24       4091.76       266.53 o                         
  12  24   2        472.81        447.19       190.81 o                         
  14  24   2       4146.74       4064.89       229.53 o                         
  16  24   2        257.57        118.23       192.72 o                         
   0  26   2       4056.61       3418.15       199.90 o                         
   2  26   2        499.46        674.18       118.23 o                         
   4  26   2       9160.74       8999.89       231.55 o                         
   6  26   2        849.37        935.90       118.33 o                         
   8  26   2       4264.79       4191.67       251.28 o                         
  10  26   2       1195.55       1090.02       168.92 o                         
  12  26   2       1523.00       1766.79       182.67 o                         
  14  26   2       5243.07       5308.90       175.37 o                         
   2  28   2       6042.71       5931.49       222.29 o                         
   4  28   2         42.48         32.24       134.15 o                         
   6  28   2       4080.34       4385.17       135.62 o                         
   8  28   2       4123.47       3980.36       229.35 o                         
  10  28   2       2417.28       2378.89       252.25 o                         
  12  28   2       1104.14       1243.61       161.14 o                         
  14  28   2       2700.43       2681.74       205.22 o                         
   0  30   2      21322.80      20925.14       280.37 o                         
   2  30   2       2738.56       2764.57       130.64 o                         
   4  30   2       2965.84       3011.25       128.01 o                         
   6  30   2        760.33       1014.07       144.85 o                         
   8  30   2       2888.22       2919.77       136.18 o                         
  10  30   2        644.90        778.82       142.69 o                         
  12  30   2       2392.84       2635.63       153.90 o                         
   2  32   2       4428.76       4575.45       212.85 o                         
   4  32   2          4.13       -149.17       130.26 o                         
   6  32   2       8989.50       8980.15       246.12 o                         
   8  32   2        100.90         93.98       124.76 o                         
  10  32   2       2359.97       2110.42       145.33 o                         
   0  34   2       3604.84       3322.31       223.91 o                         
   2  34   2        584.06        744.03       302.12 o                         
   4  34   2       3832.32       3709.72       290.74 o                         
   6  34   2         21.65        253.81       153.03 o                         
   8  34   2       2373.66       2627.57       170.93 o                         
   2  36   2       2083.88       2195.90       299.63 o                         
   4  36   2         51.68        -13.53       157.93 o                         
   6  36   2       3979.69       3794.92       221.68 o                         
   1   1   3      12315.59      12935.44       295.44 o                         
   3   1   3      12345.20      12266.71       480.27 o                         
   5   1   3      66155.34      65772.52      1725.08 o                         
   7   1   3      17286.92      15820.39       278.00 o                         
   9   1   3       1945.57       2038.26       133.77 o                         
  11   1   3        140.74         54.17       144.77 o                         
  13   1   3        313.77        526.28       134.35 o                         
  15   1   3       4282.56       4327.30       188.32 o                         
  17   1   3       4918.53       5234.74       183.55 o                         
  19   1   3       1433.31       1687.37       185.37 o                         
  21   1   3        149.58         68.91       256.90 o                         
   1   3   3       8632.25       8530.37       231.80 o                         
   3   3   3      54037.10      56026.26      2167.41 o                         
   5   3   3      19329.17      17629.65       526.57 o                         
   7   3   3      15156.39      14277.60       428.46 o                         
   9   3   3      43728.20      44485.09      1233.63 o                         
  11   3   3        427.88        466.18       123.79 o                         
  13   3   3      10260.23      10448.84       959.68 o                         
  15   3   3       1490.34       1427.69       157.11 o                         
  17   3   3       5164.24       5338.20       183.46 o                         
  19   3   3       1529.17       1566.36       163.98 o                         
  21   3   3        855.49        721.45       202.31 o                         
   1   5   3       8246.47       7661.05       197.37 o                         
   3   5   3       1918.16       2405.03       142.17 o                         
   5   5   3      35417.20      36599.39       344.75 o                         
   7   5   3      28926.31      29032.97       305.46 o                         
   9   5   3       2321.35       2336.22       163.80 o                         
  11   5   3       4245.99       4153.98       128.96 o                         
  13   5   3      17016.83      17115.60       490.22 o                         
  15   5   3       8060.64       7934.20       212.33 o                         
  17   5   3       9424.12       9304.88       190.92 o                         
  19   5   3       4128.35       4054.48       398.17 o                         
   1   7   3      27557.45      27548.83       355.77 o                         
   3   7   3      40937.25      43384.49      1750.72 o                         
   5   7   3      31075.33      30154.26      1102.25 o                         
   7   7   3      24155.32      24663.18       660.16 o                         
   9   7   3      28197.55      28140.00       839.07 o                         
  11   7   3        589.46        668.81       168.42 o                         
  13   7   3       6283.20       6490.99       190.97 o                         
  15   7   3       6189.63       5988.92       179.69 o                         
  17   7   3       1926.07       2263.29       284.05 o                         
  19   7   3       1865.99       1744.24       230.61 o                         
   1   9   3     128482.28     128544.29       546.58 o                         
   3   9   3      16975.78      16901.21       788.01 o                         
   5   9   3       9358.09       9489.91       255.93 o                         
   7   9   3        264.74        -42.19       250.30 o                         
   9   9   3       8059.47       7988.74       231.05 o                         
  11   9   3       5451.69       5231.07       212.23 o                         
  13   9   3       9047.40       7995.88       227.80 o                         
  15   9   3       5785.15       5746.87       242.00 o                         
  17   9   3       1767.22       1680.58       175.20 o                         
  19   9   3       1225.74       1369.51       185.43 o                         
   1  11   3      13876.13      13236.28       204.69 o                         
   3  11   3      14044.26      14095.89       248.10 o                         
   5  11   3       2442.88       2407.72       135.91 o                         
   7  11   3       2406.95       2112.33       265.66 o                         
   9  11   3       5262.85       4605.42       212.44 o                         
  11  11   3       3984.60       3616.75       210.50 o                         
  13  11   3       2179.57       2122.93       205.31 o                         
  15  11   3       2462.97       2223.75       202.71 o                         
  17  11   3       1768.04       1877.14       214.28 o                         
  19  11   3        487.29        778.89       281.78 o                         
   1  13   3      20194.91      20922.15       312.33 o                         
   3  13   3       4300.69       4496.70       142.87 o                         
   5  13   3       4051.61       4381.01       159.90 o                         
   7  13   3       8810.24       8677.53       428.89 o                         
   9  13   3      14625.06      13420.42       190.25 o                         
  11  13   3       8986.29       8334.31       488.49 o                         
  13  13   3      13429.80      13211.59       323.86 o                         
  15  13   3       1170.98       1451.85       282.11 o                         
  17  13   3        885.01        874.39       172.97 o                         
  19  13   3       1969.65       1910.18       231.05 o                         
   1  15   3      13843.29      13109.45       148.58 o                         
   3  15   3       5098.42       5842.59       167.53 o                         
   5  15   3       1016.02        765.43       144.75 o                         
   7  15   3         27.33         63.34       149.90 o                         
   9  15   3      13460.43      14094.67       356.96 o                         
  11  15   3      13635.44      12968.84       312.28 o                         
  13  15   3       1197.03       1180.14       162.72 o                         
  15  15   3       1242.82       1264.96       146.70 o                         
  17  15   3       1077.76       1005.19       184.18 o                         
  19  15   3        560.22        814.40       141.01 o                         
   1  17   3      36845.71      39553.27       188.43 o                         
   3  17   3      29728.87      31005.37       250.53 o                         
   5  17   3       1715.53       2102.85       155.91 o                         
   7  17   3       3982.07       4022.22       197.49 o                         
   9  17   3       2723.31       2884.53       201.69 o                         
  11  17   3      15397.83      15169.83       351.01 o                         
  13  17   3       7128.59       6996.77       171.12 o                         
  15  17   3        966.20       1104.94       174.08 o                         
  17  17   3        313.21        340.88       159.46 o                         
   1  19   3      16203.93      17139.64       257.55 o                         
   3  19   3       2219.15       2389.70       151.24 o                         
   5  19   3       2957.73       3028.37       263.18 o                         
   7  19   3       3399.30       3210.66       146.90 o                         
   9  19   3       1772.87       1737.29       143.62 o                         
  11  19   3       8921.81       8850.89       258.63 o                         
  13  19   3       2844.11       2689.52       208.71 o                         
  15  19   3         63.40        176.85       152.19 o                         
  17  19   3         65.16        211.68       163.65 o                         
   1  21   3      11175.17      10950.59       119.49 o                         
   3  21   3       6243.82       6475.02       199.02 o                         
   5  21   3       3514.30       3395.23       163.48 o                         
   7  21   3        860.75        931.69       162.36 o                         
   9  21   3      11856.39      11603.27       215.47 o                         
  11  21   3      15251.81      14421.83       207.84 o                         
  13  21   3       4449.02       4322.41       165.96 o                         
  15  21   3        850.86        718.98       225.48 o                         
  17  21   3        178.40        675.92       268.58 o                         
   1  23   3       1882.81       2046.53       118.90 o                         
   3  23   3       4794.39       4927.95       144.63 o                         
   5  23   3       1826.79       2013.55       138.41 o                         
   7  23   3       7718.42       7693.20       180.48 o                         
   9  23   3        968.72        974.21       273.88 o                         
  11  23   3       3105.52       3283.77       376.97 o                         
  13  23   3       4668.16       5059.99       189.77 o                         
  15  23   3        835.68        751.50       171.02 o                         
   1  25   3       6329.82       6543.09       148.75 o                         
   3  25   3       7294.30       7246.74       172.34 o                         
   5  25   3       1456.81       1340.59       134.64 o                         
   7  25   3       1050.85       1025.09       195.67 o                         
   9  25   3       3423.44       3343.79       173.16 o                         
  11  25   3       1148.58       1194.99       151.10 o                         
  13  25   3        537.35        630.82       180.33 o                         
  15  25   3       1828.37       1705.61       172.49 o                         
   1  27   3       9032.57       8894.34       133.47 o                         
   3  27   3       6331.17       6645.13       211.90 o                         
   5  27   3       2909.78       3085.34       136.18 o                         
   7  27   3        865.48        896.56       125.60 o                         
   9  27   3        804.88       1054.36       205.52 o                         
  11  27   3        541.43        543.88       233.54 o                         
  13  27   3       2572.83       2472.89       195.48 o                         
   1  29   3        934.06       1017.96       141.30 o                         
   3  29   3       2963.95       2821.68       131.54 o                         
   5  29   3       6795.76       6803.67       141.48 o                         
   7  29   3       6163.76       5939.14       144.58 o                         
   9  29   3       1460.26       1502.90       212.39 o                         
  11  29   3        312.87        511.57       178.49 o                         
  13  29   3        739.40        535.61       172.53 o                         
   1  31   3       2227.70       2209.77       169.00 o                         
   3  31   3       1460.91       1494.10       131.64 o                         
   5  31   3       3088.33       3359.08       190.86 o                         
   7  31   3       2866.29       3089.98       182.11 o                         
   9  31   3        370.67        508.43       154.11 o                         
  11  31   3        176.49        268.50       135.07 o                         
   1  33   3        666.54        716.33       208.87 o                         
   3  33   3       1246.80       1428.65       282.28 o                         
   5  33   3       4215.96       4326.21       159.53 o                         
   7  33   3       3705.79       3426.51       183.59 o                         
   9  33   3        524.07        522.40       204.82 o                         
   1  35   3        479.55        557.33       182.57 o                         
   3  35   3       1839.47       1837.98       340.08 o                         
   5  35   3       3281.77       3340.28       156.82 o                         
   7  35   3       1607.40       1780.64       150.90 o                         
   1  37   3       1069.24        977.20       169.42 o                         
   0   0   4      51450.89      52623.30       615.92 o                         
   4   0   4      14460.59      13099.96       268.04 o                         
   8   0   4       4728.04       4685.25       269.34 o                         
  12   0   4       3282.44       3335.51       274.10 o                         
  16   0   4      11641.97      11332.90       261.99 o                         
  20   0   4       1802.84       1968.90       248.14 o                         
   2   2   4       9951.15       9220.88       218.79 o                         
   4   2   4       2673.16       2684.03       205.95 o                         
   6   2   4      86171.45      85454.24      2376.80 o                         
   8   2   4        252.35        542.40       178.37 o                         
  10   2   4       5794.67       5550.58       196.55 o                         
  12   2   4       3877.10       3978.09       164.69 o                         
  14   2   4       7683.33       7631.56       293.36 o                         
  16   2   4         31.04        323.70       206.67 o                         
  18   2   4       6440.59       6072.96       193.00 o                         
  20   2   4        787.75       1063.69       170.11 o                         
   0   4   4      12757.33      12313.13       318.02 o                         
   2   4   4       1240.96       1106.44       181.00 o                         
   4   4   4      45425.69      44585.51      1995.83 o                         
   6   4   4      11802.74      11091.62       219.59 o                         
   8   4   4      16727.03      15721.50       727.22 o                         
  10   4   4       2082.80       1993.59       137.37 o                         
  12   4   4       1415.71       1457.53       269.67 o                         
  14   4   4      12479.16      12809.63       177.91 o                         
  16   4   4       5649.28       5981.79       168.32 o                         
  18   4   4       2993.98       3099.03       223.72 o                         
  20   4   4        624.69        865.25       170.23 o                         
   2   6   4      50638.61      51059.37      1466.67 o                         
   4   6   4       2627.68       2444.79       358.58 o                         
   6   6   4      36769.89      35569.51       327.95 o                         
   8   6   4      25050.46      24810.10       374.05 o                         
  10   6   4       8207.43       8229.18       190.24 o                         
  12   6   4       2779.90       3086.41       142.47 o                         
  14   6   4       6273.38       5908.47       434.52 o                         
  16   6   4        846.89        938.55       189.40 o                         
  18   6   4       1949.25       1849.78       160.20 o                         
  20   6   4       1717.96       1599.05       200.22 o                         
   0   8   4      14227.89      14484.74       344.84 o                         
   2   8   4       1687.43       1840.02       178.86 o                         
   4   8   4       4279.42       4039.28       173.40 o                         
   6   8   4      10169.95       9939.88       284.81 o                         
   8   8   4      13603.05      13313.89       413.86 o                         
  10   8   4        831.07        632.45       199.68 o                         
  12   8   4       4486.40       4414.53       170.49 o                         
  14   8   4       6467.01       6568.90       157.40 o                         
  16   8   4       5409.83       5260.13       218.73 o                         
  18   8   4       2850.06       3164.46       183.85 o                         
  20   8   4       1698.06       1695.25       203.91 o                         
   2  10   4      21195.53      20901.71       352.74 o                         
   4  10   4      54292.84      53163.71       432.68 o                         
   6  10   4       4001.97       4380.92       161.25 o                         
   8  10   4       7652.11       7168.66       227.16 o                         
  10  10   4       9532.59       9463.03       219.96 o                         
  12  10   4       2589.05       2839.18       202.20 o                         
  14  10   4       7457.84       7772.42       220.25 o                         
  16  10   4        742.71        849.93       170.88 o                         
  18  10   4       3369.55       3190.20       170.02 o                         
   0  12   4      89524.03      89114.23       583.03 o                         
   2  12   4      13341.37      13539.20       580.20 o                         
   4  12   4        470.03        525.95       123.44 o                         
   6  12   4        332.67        592.98       176.53 o                         
   8  12   4       7521.22       7647.36       224.34 o                         
  10  12   4        256.93        329.90       152.31 o                         
  12  12   4      13942.63      13397.89       240.40 o                         
  14  12   4       1833.15       1783.41       171.65 o                         
  16  12   4        317.86        260.24       171.55 o                         
  18  12   4        709.51        952.28       277.13 o                         
   2  14   4      33437.10      34388.67       748.84 o                         
   4  14   4       6417.35       7012.60       175.22 o                         
   6  14   4        766.21       1003.32       150.36 o                         
   8  14   4       2601.80       2639.98       272.59 o                         
  10  14   4      13721.21      13069.45       255.06 o                         
  12  14   4       3767.76       3217.17       208.55 o                         
  14  14   4       3791.35       3812.18       176.01 o                         
  16  14   4        336.50        405.73       175.37 o                         
  18  14   4       2551.52       2683.20       172.11 o                         
   0  16   4      50742.85      49893.54       422.94 o                         
   2  16   4       2629.48       2778.42       113.32 o                         
   4  16   4       5818.82       5694.85       256.15 o                         
   6  16   4        692.05        764.35       182.50 o                         
   8  16   4       7565.97       7593.74       214.53 o                         
  10  16   4       1058.79       1300.13       141.53 o                         
  12  16   4      11789.13      11599.65       250.09 o                         
  14  16   4       1344.53       1772.90       287.08 o                         
  16  16   4        162.46        402.82       300.93 o                         
  18  16   4        156.13        138.15       134.26 o                         
   2  18   4       9643.68       9914.96       161.16 o                         
   4  18   4        580.88        524.65       147.83 o                         
   6  18   4       5739.79       5545.40       203.51 o                         
   8  18   4        455.38        534.00       154.63 o                         
  10  18   4      19183.83      19677.85       928.96 o                         
  12  18   4       3157.12       3131.09       207.38 o                         
  14  18   4       3313.57       3007.89       180.65 o                         
  16  18   4        136.39        101.90       215.69 o                         
   0  20   4      14066.70      14656.84       226.59 o                         
   2  20   4       2853.42       2928.84       125.91 o                         
   4  20   4       9992.88       9529.34       200.01 o                         
   6  20   4       3288.84       2814.04       163.84 o                         
   8  20   4       5404.98       5041.10       294.22 o                         
  10  20   4       4833.29       4850.82       178.47 o                         
  12  20   4      11446.06      10803.96       185.77 o                         
  14  20   4        360.05        319.31       172.61 o                         
  16  20   4        341.30        410.76       187.98 o                         
   2  22   4       4996.99       5101.53       146.48 o                         
   4  22   4       4153.69       4230.37       153.12 o                         
   6  22   4       4320.32       4074.94       152.29 o                         
   8  22   4        756.57        859.42       160.42 o                         
  10  22   4      11138.85      10852.42       337.06 o                         
  12  22   4        623.95        845.57       169.43 o                         
  14  22   4        621.09        677.76       177.49 o                         
  16  22   4        189.01        258.90       195.68 o                         
   0  24   4       7780.15       7784.52       333.81 o                         
   2  24   4       9993.35      10297.26       147.36 o                         
   4  24   4       5512.89       5519.11       155.88 o                         
   6  24   4        239.46        239.02       136.07 o                         
   8  24   4       3910.53       4017.31       188.43 o                         
  10  24   4        679.52        858.80       211.80 o                         
  12  24   4       6921.23       6386.64       285.03 o                         
  14  24   4        722.21        764.91       182.94 o                         
   2  26   4         96.65        123.60       119.58 o                         
   4  26   4       9472.03       9827.10       179.26 o                         
   6  26   4       7655.58       7755.85       185.24 o                         
   8  26   4        763.43        646.97       151.61 o                         
  10  26   4       1288.05       1296.35       153.53 o                         
  12  26   4       1104.07       1135.10       183.32 o                         
  14  26   4       1196.36       1152.43       194.18 o                         
   0  28   4       3207.12       3144.08       175.78 o                         
   2  28   4       1010.98       1200.49       142.62 o                         
   4  28   4       4683.48       4880.83       319.82 o                         
   6  28   4        523.01        798.64       142.79 o                         
   8  28   4       2537.76       2680.34       223.59 o                         
  10  28   4         39.98        -76.50       178.30 o                         
  12  28   4       1045.49       1093.89       172.14 o                         
   2  30   4       3830.81       4024.55       140.28 o                         
   4  30   4        878.29        973.93       187.54 o                         
   6  30   4       6534.68       6436.59       149.98 o                         
   8  30   4       1283.01       1162.99       157.23 o                         
  10  30   4        131.67        321.66       186.61 o                         
   0  32   4       3778.00       3783.55       234.29 o                         
   2  32   4        222.65        208.26       148.38 o                         
   4  32   4       7194.43       7525.93       283.99 o                         
   6  32   4         38.69        110.52       156.31 o                         
   8  32   4       2527.69       2799.05       142.17 o                         
   2  34   4       1481.83       1543.24       145.71 o                         
   4  34   4        814.60       1053.55       188.44 o                         
   6  34   4       2774.26       2926.80       143.60 o                         
   0  36   4        574.23        493.04       331.65 o                         
   2  36   4        851.87       1036.21       195.32 o                         
   1   1   5      10485.68       9770.52       155.81 o                         
   3   1   5      10426.45      10133.88       172.14 o                         
   5   1   5      19306.40      18500.59       587.25 o                         
   7   1   5      18737.45      19307.00       200.40 o                         
   9   1   5      13216.01      12976.42       210.93 o                         
  11   1   5       3369.87       3218.60       145.06 o                         
  13   1   5      12963.49      12507.87       196.94 o                         
  15   1   5       6796.97       6638.07       184.68 o                         
  17   1   5       1846.76       1740.03       176.75 o                         
  19   1   5        921.53        858.82       166.68 o                         
   1   3   5       5303.90       5325.99       266.75 o                         
   3   3   5      52937.37      52773.69      1254.66 o                         
   5   3   5       2503.13       2358.43       128.22 o                         
   7   3   5       8382.68       8452.50       160.85 o                         
   9   3   5       6839.27       6827.17       155.87 o                         
  11   3   5       9374.19       9177.60       507.31 o                         
  13   3   5       3727.27       3758.91       148.22 o                         
  15   3   5       4034.96       3882.10       153.97 o                         
  17   3   5        623.45        711.29       176.92 o                         
  19   3   5        225.68        477.52       165.65 o                         
   1   5   5       9069.45       8509.83       222.00 o                         
   3   5   5       3543.99       3554.73       192.92 o                         
   5   5   5      19886.86      19205.32       821.87 o                         
   7   5   5      12016.43      11538.24       215.65 o                         
   9   5   5       4139.92       4311.74       230.25 o                         
  11   5   5       1642.19       1740.13       137.28 o                         
  13   5   5       5314.24       5380.83       172.53 o                         
  15   5   5       2467.56       2353.66       169.16 o                         
  17   5   5       2959.37       3005.18       183.53 o                         
  19   5   5       2124.05       2404.17       195.10 o                         
   1   7   5       1386.96       1503.16       148.27 o                         
   3   7   5      32249.44      31739.75       540.52 o                         
   5   7   5        122.20        239.26       141.13 o                         
   7   7   5       1956.27       2070.46       157.64 o                         
   9   7   5      20192.70      18589.17       354.25 o                         
  11   7   5       2869.56       2899.59       133.69 o                         
  13   7   5       1959.91       1939.30       157.77 o                         
  15   7   5       3845.04       3611.12       175.54 o                         
  17   7   5       2096.46       2276.58       484.92 o                         
  19   7   5       2348.93       2211.61       199.30 o                         
   1   9   5      13473.17      13193.71       262.74 o                         
   3   9   5        184.13         62.51       169.02 o                         
   5   9   5       1585.25       1469.63       182.50 o                         
   7   9   5      19716.52      19443.64       267.69 o                         
   9   9   5       1432.62       1556.35       158.65 o                         
  11   9   5       3824.94       3563.43       210.72 o                         
  13   9   5       8557.39       8505.88       225.46 o                         
  15   9   5         43.25         31.58       139.40 o                         
  17   9   5        194.60        152.88       176.24 o                         
  19   9   5       3364.45       3235.71       231.05 o                         
   1  11   5      18990.87      19619.07       239.59 o                         
   3  11   5      23450.56      24390.43       334.57 o                         
   5  11   5       3557.52       3619.15       190.32 o                         
   7  11   5       1258.14       1111.27       152.58 o                         
   9  11   5       5938.97       6065.59       178.01 o                         
  11  11   5       4238.50       4269.17       210.24 o                         
  13  11   5        134.41        180.05       157.55 o                         
  15  11   5       6516.90       6493.34       220.04 o                         
  17  11   5       3063.74       3071.26       164.00 o                         
   1  13   5      37135.71      37061.07       289.65 o                         
   3  13   5      11324.36      11831.19       170.96 o                         
   5  13   5      15192.35      15563.19       271.94 o                         
   7  13   5      11900.45      12076.59       209.93 o                         
   9  13   5       1993.27       1849.66       165.21 o                         
  11  13   5       5800.20       5560.84       266.75 o                         
  13  13   5       7869.75       7362.19       175.71 o                         
  15  13   5        407.62        383.63       172.58 o                         
  17  13   5       1872.42       1884.91       187.06 o                         
   1  15   5      21117.24      20629.03       549.18 o                         
   3  15   5       3900.21       4247.40       121.06 o                         
   5  15   5       2266.61       2438.74       139.20 o                         
   7  15   5       6543.27       6370.52       222.61 o                         
   9  15   5       6415.42       6263.22       225.86 o                         
  11  15   5       8583.94       8312.30       201.30 o                         
  13  15   5        455.80        337.48       165.30 o                         
  15  15   5       3861.12       4037.74       221.59 o                         
  17  15   5       2361.71       2286.24       151.62 o                         
   1  17   5       1658.06       1682.51       132.75 o                         
   3  17   5       5319.73       5160.21       144.92 o                         
   5  17   5       6930.32       6459.28       272.15 o                         
   7  17   5       2095.91       1998.03       162.19 o                         
   9  17   5       1778.54       1741.09       197.30 o                         
  11  17   5       7114.94       6763.40       233.21 o                         
  13  17   5       2872.07       2473.98       353.17 o                         
  15  17   5       1472.53       1571.49       235.05 o                         
  17  17   5       1320.54       1470.67       200.22 o                         
   1  19   5        678.30        717.55       120.24 o                         
   3  19   5       4345.89       4567.96       147.60 o                         
   5  19   5       5475.66       5676.17       172.80 o                         
   7  19   5       6012.13       6510.67       213.01 o                         
   9  19   5        964.76        793.58       197.06 o                         
  11  19   5       4132.90       4119.09       296.82 o                         
  13  19   5       1110.11       1590.31       299.85 o                         
  15  19   5        681.14        703.34       163.71 o                         
   1  21   5      18829.89      19327.09       271.85 o                         
   3  21   5       8079.84       8192.59       168.63 o                         
   5  21   5       3897.69       3753.64       173.46 o                         
   7  21   5       2456.20       2223.92       164.59 o                         
   9  21   5       5939.69       5912.83       166.97 o                         
  11  21   5       5263.57       5153.55       187.40 o                         
  13  21   5       1461.48       1748.81       304.39 o                         
  15  21   5       1590.51       1460.94       342.03 o                         
   1  23   5       2152.37       2309.26       113.93 o                         
   3  23   5        449.54        671.41       154.08 o                         
   5  23   5      11447.86      10953.13       198.24 o                         
   7  23   5       7562.43       7973.86       222.57 o                         
   9  23   5        136.71        233.75       203.10 o                         
  11  23   5       1451.76       1298.44       153.41 o                         
  13  23   5       3762.65       3530.52       174.20 o                         
  15  23   5        330.66        453.22       201.36 o                         
   1  25   5       2597.69       2649.57       127.76 o                         
   3  25   5       4964.05       5033.70       151.86 o                         
   5  25   5       3382.87       3483.84       204.61 o                         
   7  25   5       1871.75       1980.30       261.88 o                         
   9  25   5       3414.67       3681.22       189.15 o                         
  11  25   5       2992.23       3050.70       359.23 o                         
  13  25   5        217.42        293.50       190.47 o                         
   1  27   5       2313.92       2553.25       105.05 o                         
   3  27   5        231.05        387.23       140.40 o                         
   5  27   5       2855.08       3023.32       148.95 o                         
   7  27   5       6436.91       6131.26       194.73 o                         
   9  27   5        417.26        435.56       180.59 o                         
  11  27   5       1231.20       1404.49       188.96 o                         
   1  29   5       1825.05       1812.62       132.96 o                         
   3  29   5       4948.76       4713.64       216.70 o                         
   5  29   5       3259.80       3430.03       142.38 o                         
   7  29   5        516.58        525.07       300.93 o                         
   9  29   5       3067.35       3659.87       354.58 o                         
  11  29   5         66.45         40.37       173.95 o                         
   1  31   5       2524.92       2680.21       159.64 o                         
   3  31   5        254.25        317.76       136.49 o                         
   5  31   5       2271.48       2660.79       265.93 o                         
   7  31   5       1455.26       1357.53       163.61 o                         
   9  31   5        643.42        845.72       170.05 o                         
   1  33   5       3168.06       3317.90       139.28 o                         
   3  33   5        934.92        759.64       133.84 o                         
   5  33   5        815.43        796.94       146.91 o                         
   2   0   6      22349.72      23527.29       291.61 o                         
   6   0   6        911.61       1016.79       249.65 o                         
  10   0   6      28641.99      28783.43       369.94 o                         
  14   0   6       6097.01       5444.38       222.61 o                         
  18   0   6        132.46         -1.95       324.29 o                         
   0   2   6      18876.64      16817.88       306.55 o                         
   2   2   6       4528.22       4289.40       119.96 o                         
   4   2   6       9172.67       9127.67       224.95 o                         
   6   2   6        227.40        390.02       171.68 o                         
   8   2   6      14174.03      14049.53       255.06 o                         
  10   2   6       2058.29       1910.66       194.58 o                         
  12   2   6      12232.98      12646.89       197.60 o                         
  14   2   6       1351.16       1190.53       197.93 o                         
  16   2   6       3134.30       3069.81       177.72 o                         
  18   2   6        583.07        282.16       189.62 o                         
   2   4   6      21475.03      21443.05       588.44 o                         
   4   4   6       4703.17       4767.44       217.66 o                         
   6   4   6       4070.79       4110.23       153.99 o                         
   8   4   6       6208.52       6043.72       288.38 o                         
  10   4   6      22067.95      22398.49       343.33 o                         
  12   4   6       1103.58        941.04       155.22 o                         
  14   4   6       6292.68       6272.57       159.96 o                         
  16   4   6        258.09        366.68       171.01 o                         
  18   4   6       2220.49       1896.97       192.51 o                         
   0   6   6      18392.59      17908.08       366.26 o                         
   2   6   6      26762.86      26546.69       301.51 o                         
   4   6   6       5959.36       5821.51       243.73 o                         
   6   6   6        953.67       1031.94       189.08 o                         
   8   6   6       4423.38       4752.54       188.73 o                         
  10   6   6       3734.57       3939.78       144.63 o                         
  12   6   6       6408.03       6068.98       152.64 o                         
  14   6   6       1397.02       1522.75       142.69 o                         
  16   6   6        262.42        244.58       172.99 o                         
  18   6   6        770.84        904.58       184.49 o                         
   2   8   6      21123.51      21107.38       273.03 o                         
   4   8   6       8084.97       8275.48       228.62 o                         
   6   8   6       2869.21       3044.44       195.88 o                         
   8   8   6       4291.28       3833.36       173.45 o                         
  10   8   6       1545.72       1412.02       184.32 o                         
  12   8   6       2808.93       2987.12       165.12 o                         
  14   8   6       2821.74       2799.84       203.47 o                         
  16   8   6        481.95        573.77       152.33 o                         
  18   8   6       2346.76       2466.01       291.41 o                         
   0  10   6       8509.45       8222.38       306.98 o                         
   2  10   6      11039.12      11120.51       435.49 o                         
   4  10   6      13736.43      14322.79       293.89 o                         
   6  10   6       1285.64       1465.69       163.68 o                         
   8  10   6       2253.46       2566.07       399.04 o                         
  10  10   6       4505.06       4525.78       176.19 o                         
  12  10   6       2988.82       3278.85       171.41 o                         
  14  10   6       2798.02       2960.44       250.74 o                         
  16  10   6       3729.60       3863.00       290.65 o                         
  18  10   6        483.99        471.83       167.25 o                         
   2  12   6      13003.24      12548.56       255.39 o                         
   4  12   6        915.45       1047.53       156.95 o                         
   6  12   6      16410.25      15878.79       243.49 o                         
   8  12   6       5500.24       5221.34       345.28 o                         
  10  12   6       9687.54       9000.60       193.58 o                         
  12  12   6       2653.62       2640.01       205.15 o                         
  14  12   6       7742.75       7323.70       171.97 o                         
  16  12   6        375.71        224.11       173.44 o                         
   0  14   6        156.12         88.48       257.23 o                         
   2  14   6       7100.60       7396.72       153.36 o                         
   4  14   6      18030.71      18154.56       608.24 o                         
   6  14   6         14.46        196.89       153.96 o                         
   8  14   6      11707.92      11075.18       230.29 o                         
  10  14   6       1460.63       1253.82       198.05 o                         
  12  14   6       4357.27       4177.63       160.31 o                         
  14  14   6        623.47        807.32       172.01 o                         
  16  14   6       5821.14       5448.44       232.12 o                         
   2  16   6       1559.65       1724.48       138.87 o                         
   4  16   6       1470.62       1653.01       139.09 o                         
   6  16   6      15943.97      16762.14       345.93 o                         
   8  16   6        659.92        747.39       158.68 o                         
  10  16   6       2864.65       2839.11       212.61 o                         
  12  16   6        514.57        429.84       174.26 o                         
  14  16   6       1285.44       1308.50       182.46 o                         
  16  16   6         25.07        143.14       307.96 o                         
   0  18   6      15740.45      15993.70       280.59 o                         
   2  18   6       4665.80       4820.21       188.17 o                         
   4  18   6       8271.88       8518.41       192.12 o                         
   6  18   6        214.72        136.82       284.16 o                         
   8  18   6       3126.45       3497.76       290.33 o                         
  10  18   6         10.25         16.95       137.97 o                         
  12  18   6        761.98        768.51       151.18 o                         
  14  18   6         47.08        -32.45       178.05 o                         
  16  18   6       1972.48       1976.88       274.21 o                         
   2  20   6       3039.73       2981.60       129.08 o                         
   4  20   6       3951.65       3513.03       151.44 o                         
   6  20   6      17556.37      17049.82       201.62 o                         
   8  20   6       1261.30       1476.52       148.59 o                         
  10  20   6        867.23       1050.97       289.46 o                         
  12  20   6        193.39        311.75       213.24 o                         
  14  20   6        560.75        566.45       187.14 o                         
   0  22   6       4967.37       5031.12       208.55 o                         
   2  22   6       2958.12       3196.72       173.85 o                         
   4  22   6       7630.10       7729.46       216.52 o                         
   6  22   6        109.23        -85.26       228.35 o                         
   8  22   6       6754.65       6495.16       627.71 o                         
  10  22   6        606.44        488.39       179.74 o                         
  12  22   6       2216.61       2305.30       238.62 o                         
  14  22   6       2179.12       2255.32       203.04 o                         
   2  24   6       2622.22       2673.82       111.72 o                         
   4  24   6         16.01        221.75       160.41 o                         
   6  24   6       6886.25       6582.41       171.20 o                         
   8  24   6       7016.44       6425.72       175.52 o                         
  10  24   6       2854.80       2867.20       165.64 o                         
  12  24   6        453.06        506.22       180.53 o                         
   0  26   6       7255.88       7503.96       355.66 o                         
   2  26   6       1474.98       1643.18       120.40 o                         
   4  26   6       3942.07       4105.75       182.08 o                         
   6  26   6        624.83        811.36       174.89 o                         
   8  26   6        995.83       1162.62       202.06 o                         
  10  26   6        972.22        996.20       229.74 o                         
  12  26   6       1512.11       1556.88       309.80 o                         
   2  28   6       2483.32       2652.15       165.40 o                         
   4  28   6        320.61        565.40       149.24 o                         
   6  28   6       2942.75       2810.96       227.87 o                         
   8  28   6       1329.94       1307.98       189.52 o                         
  10  28   6       1377.34       1558.38       319.42 o                         
   0  30   6       9605.71      10499.94       684.93 o                         
   2  30   6        577.21        524.65       140.10 o                         
   4  30   6       2325.14       2327.88       147.77 o                         
   6  30   6         29.83        105.45       140.77 o                         
   8  30   6        468.63        560.05       190.70 o                         
   2  32   6       1565.62       1861.34       149.97 o                         
   4  32   6         73.82        186.97       147.69 o                         
   1   1   7      14699.46      14429.06       171.19 o                         
   3   1   7       5869.66       5637.01       141.23 o                         
   5   1   7       1698.58       1732.54       129.83 o                         
   7   1   7       2738.75       2748.69       167.09 o                         
   9   1   7       8624.37       8630.94       211.45 o                         
  11   1   7       3243.83       3132.00       167.36 o                         
  13   1   7       2357.52       2123.42       169.07 o                         
  15   1   7       1406.34       1709.65       174.47 o                         
  17   1   7        558.80        599.80       163.14 o                         
   1   3   7      19205.65      18376.57       250.27 o                         
   3   3   7       5589.24       5225.64       138.71 o                         
   5   3   7        652.77        669.99       119.45 o                         
   7   3   7       4380.89       4107.27       374.37 o                         
   9   3   7      13466.05      13923.64       234.26 o                         
  11   3   7      10117.53       9644.51       169.49 o                         
  13   3   7       3221.38       3449.86       170.24 o                         
  15   3   7       1448.90       1556.85       173.29 o                         
  17   3   7       1549.77       1356.40       168.34 o                         
   1   5   7       9709.38       9752.06       309.36 o                         
   3   5   7      10675.73      10448.02       240.68 o                         
   5   5   7        327.78        354.17       161.84 o                         
   7   5   7       1955.17       1885.87       144.24 o                         
   9   5   7       6994.59       7057.45       161.59 o                         
  11   5   7       3035.35       3167.15       304.60 o                         
  13   5   7       9603.58       9056.39       497.69 o                         
  15   5   7       1378.89       1417.44       174.44 o                         
  17   5   7        278.57        570.24       182.85 o                         
   1   7   7       8839.30       8750.54       223.36 o                         
   3   7   7       3369.06       3087.79       200.77 o                         
   5   7   7       3726.52       3877.29       214.74 o                         
   7   7   7       2935.49       2780.40       315.96 o                         
   9   7   7       2396.22       2314.23       245.76 o                         
  11   7   7       3480.51       3668.53       198.17 o                         
  13   7   7       7890.80       7460.68       349.39 o                         
  15   7   7       1537.35       1376.84       221.31 o                         
  17   7   7       1490.31       1670.77       501.26 o                         
   1   9   7       2559.11       2360.10       165.66 o                         
   3   9   7       6518.52       6854.32       219.57 o                         
   5   9   7       3773.26       3736.95       160.48 o                         
   7   9   7       1209.09       1050.08       197.95 o                         
   9   9   7       5053.81       5186.09       196.31 o                         
  11   9   7       4181.79       3997.89       165.85 o                         
  13   9   7       2109.18       2152.58       173.35 o                         
  15   9   7        969.13       1104.62       239.27 o                         
  17   9   7        499.15        464.63       208.44 o                         
   1  11   7        591.25        596.81       152.67 o                         
   3  11   7      11175.58      11535.68       309.66 o                         
   5  11   7      16997.24      17368.11       393.84 o                         
   7  11   7       5248.79       5015.28       196.00 o                         
   9  11   7       6050.22       5831.02       189.35 o                         
  11  11   7       1792.99       1635.87       180.40 o                         
  13  11   7       1490.19       1426.64       146.18 o                         
  15  11   7       4571.47       4296.17       227.82 o                         
   1  13   7       4684.96       4723.20       179.67 o                         
   3  13   7       5634.59       5560.99       359.23 o                         
   5  13   7      12427.16      12812.75       357.17 o                         
   7  13   7       6917.65       6741.60       185.20 o                         
   9  13   7       1887.12       1837.08       201.92 o                         
  11  13   7         57.19         85.57       165.83 o                         
  13  13   7        311.89        504.32       234.25 o                         
  15  13   7        544.39        468.09       160.01 o                         
   1  15   7       3076.55       2935.45       188.43 o                         
   3  15   7      13553.17      13730.72       236.01 o                         
   5  15   7       6368.66       6416.17       230.62 o                         
   7  15   7       8109.88       7609.51       204.55 o                         
   9  15   7        510.10        586.59       200.11 o                         
  11  15   7        128.76        194.65       207.58 o                         
  13  15   7        787.51        701.40       181.84 o                         
  15  15   7       2331.90       2159.08       152.34 o                         
   1  17   7        118.65        268.03       188.92 o                         
   3  17   7       3095.07       3104.59       156.36 o                         
   5  17   7      16551.80      16080.89       279.73 o                         
   7  17   7       4612.32       4578.81       213.55 o                         
   9  17   7        236.09        405.15       165.83 o                         
  11  17   7        130.90        162.79       170.53 o                         
  13  17   7          1.13        169.72       219.72 o                         
  15  17   7        983.19        788.19       200.81 o                         
   1  19   7       1279.63       1289.74       124.88 o                         
   3  19   7       3791.30       3994.79       149.12 o                         
   5  19   7       9179.62       9474.11       202.39 o                         
   7  19   7       3929.60       4040.34       300.93 o                         
   9  19   7        734.46        532.96       213.90 o                         
  11  19   7        669.95        720.54       216.76 o                         
  13  19   7        762.32        706.39       188.93 o                         
   1  21   7       3626.45       3326.76       198.13 o                         
   3  21   7        817.90        879.16       127.68 o                         
   5  21   7       3232.79       3361.15       204.98 o                         
   7  21   7       5733.06       5685.95       191.34 o                         
   9  21   7        402.52        388.33       223.05 o                         
  11  21   7        661.63        723.81       161.10 o                         
  13  21   7        763.48        806.29       192.33 o                         
   1  23   7       6847.51       7207.67       134.70 o                         
   3  23   7       3934.48       4094.77       176.96 o                         
   5  23   7       4370.91       4609.33       309.36 o                         
   7  23   7       3964.06       4094.85       170.01 o                         
   9  23   7       2218.27       2874.92       324.08 o                         
  11  23   7        765.95        912.31       191.81 o                         
   1  25   7        810.39       1001.88       111.25 o                         
   3  25   7       3292.64       3567.76       186.32 o                         
   5  25   7        447.97        545.32       260.04 o                         
   7  25   7       2392.11       2878.82       225.93 o                         
   9  25   7       1906.24       2327.47       234.78 o                         
  11  25   7        129.64        420.35       340.95 o                         
   1  27   7       4602.31       4977.04       161.40 o                         
   3  27   7       1365.10       1175.73       142.05 o                         
   5  27   7        791.26        768.41       158.16 o                         
   7  27   7        651.03        515.33       183.10 o                         
   9  27   7        257.96        282.01       202.19 o                         
   1  29   7        900.44       1218.79       122.56 o                         
   3  29   7       1702.15       1805.27       233.52 o                         
   5  29   7        594.36        712.61       170.16 o                         
   7  29   7        366.39        449.89       197.46 o                         
   1  31   7       2866.48       2788.00       155.39 o                         
   3  31   7        341.22        560.25       151.78 o                         
   0   0   8      39818.05      39589.55       490.01 o                         
   4   0   8       1233.67       1159.63       171.65 o                         
   8   0   8       6230.95       6132.12       233.86 o                         
  12   0   8       8753.49       8310.65       251.82 o                         
  16   0   8       1694.02       1677.27       238.41 o                         
   2   2   8       8918.68       8595.81       147.56 o                         
   4   2   8        847.29       1069.45       127.57 o                         
   6   2   8       3225.56       3030.21       165.00 o                         
   8   2   8       2109.49       2091.08       141.80 o                         
  10   2   8       2695.94       2639.70       171.80 o                         
  12   2   8       2035.84       1972.73       174.76 o                         
  14   2   8       1823.94       2103.46       188.72 o                         
  16   2   8        670.95        679.90       167.90 o                         
   0   4   8      33416.55      32157.36       318.18 o                         
   2   4   8       1073.61       1133.32       121.09 o                         
   4   4   8       6282.92       6311.03       172.01 o                         
   6   4   8       1314.79       1208.26       152.77 o                         
   8   4   8       6165.01       5888.05       498.77 o                         
  10   4   8        128.05        193.93       181.08 o                         
  12   4   8       6221.00       6279.62       374.16 o                         
  14   4   8       1227.95       1300.09       225.90 o                         
  16   4   8       2614.65       2572.96       197.41 o                         
   2   6   8       5975.42       5666.44       146.81 o                         
   4   6   8       3839.82       4194.74       138.72 o                         
   6   6   8       3899.81       4032.24       135.04 o                         
   8   6   8       5451.72       5382.59       175.10 o                         
  10   6   8       8890.23       8529.15       177.60 o                         
  12   6   8       2147.58       1842.80       154.33 o                         
  14   6   8       2006.34       2004.38       227.59 o                         
  16   6   8        148.29        254.35       190.47 o                         
   0   8   8        986.27       1061.36       274.75 o                         
   2   8   8       3602.23       3324.36       179.14 o                         
   4   8   8      11571.76      11730.81       294.87 o                         
   6   8   8       2784.63       2726.91       173.86 o                         
   8   8   8      11563.22      11156.74       263.30 o                         
  10   8   8       2017.70       1979.50       147.08 o                         
  12   8   8       4597.25       4552.14       569.19 o                         
  14   8   8       4766.16       4968.38       200.87 o                         
  16   8   8        301.01        403.06       242.98 o                         
   2  10   8       2271.75       2486.90       202.15 o                         
   4  10   8       1413.94       1503.79       161.39 o                         
   6  10   8       8346.76       8311.96       232.79 o                         
   8  10   8       2517.12       2292.30       179.22 o                         
  10  10   8       1972.94       2029.86       160.57 o                         
  12  10   8       1110.96       1144.21       199.90 o                         
  14  10   8        802.19        705.22       227.01 o                         
   0  12   8         42.02         14.49       187.78 o                         
   2  12   8       5534.91       5309.42       164.29 o                         
   4  12   8       8079.24       8404.90       261.45 o                         
   6  12   8        272.09        300.49       160.39 o                         
   8  12   8       2799.73       2998.23       176.53 o                         
  10  12   8        397.71        328.99       172.22 o                         
  12  12   8       2641.90       2709.05       153.17 o                         
  14  12   8       1111.77       1202.68       165.87 o                         
   2  14   8       1228.50       1186.61       199.63 o                         
   4  14   8       2407.79       2351.01       123.60 o                         
   6  14   8      13125.59      13061.18       349.39 o                         
   8  14   8       1958.97       1801.48       177.72 o                         
  10  14   8       1512.07       1191.90       188.05 o                         
  12  14   8         74.34        260.00       185.27 o                         
  14  14   8       1560.61       1620.31       197.33 o                         
   0  16   8       2610.04       2506.07       218.07 o                         
   2  16   8        288.80        464.54       159.20 o                         
   4  16   8       7472.97       7905.67       480.60 o                         
   6  16   8         81.09        279.76       170.37 o                         
   8  16   8       1985.26       1793.46       183.05 o                         
  10  16   8        348.40        338.65       177.65 o                         
  12  16   8       1321.94       1412.31       229.99 o                         
  14  16   8         79.41         48.03       150.80 o                         
   2  18   8       6933.50       7021.78       171.60 o                         
   4  18   8        197.49        372.26       199.52 o                         
   6  18   8       8092.40       7483.20       302.23 o                         
   8  18   8        774.43        673.09       173.88 o                         
  10  18   8        617.86        564.68       188.15 o                         
  12  18   8       1285.55       1341.54       192.62 o                         
   0  20   8      13459.53      13625.08       504.18 o                         
   2  20   8         55.19        137.81       144.87 o                         
   4  20   8       5940.00       6109.82       176.38 o                         
   6  20   8       2305.79       2555.39       305.04 o                         
   8  20   8       2599.72       2786.69       271.83 o                         
  10  20   8        364.59        529.12       186.46 o                         
  12  20   8       1202.99       1318.15       299.74 o                         
   2  22   8       3966.47       4292.81       160.18 o                         
   4  22   8       1857.79       2120.93       183.80 o                         
   6  22   8       3607.59       3630.20       190.98 o                         
   8  22   8       1962.22       1987.97       164.83 o                         
  10  22   8       1704.68       2032.66       253.44 o                         
   0  24   8       4387.00       4822.10       376.54 o                         
   2  24   8       3687.15       3689.47       119.68 o                         
   4  24   8        204.97        268.10       153.89 o                         
   6  24   8          4.68        -76.42       157.06 o                         
   8  24   8        218.69        183.02       230.62 o                         
   2  26   8       1116.25       1117.64       124.63 o                         
   4  26   8       1352.56       1152.13       187.70 o                         
   6  26   8        971.61        908.06       261.34 o                         
   0  28   8       2448.09       2756.30       176.83 o                         
   2  28   8       2390.52       2531.66       154.65 o                         
   4  28   8        833.43        991.86       169.14 o                         
   1   1   9       2804.99       2965.35       138.81 o                         
   3   1   9       4777.21       4685.62       143.78 o                         
   5   1   9        269.96        362.47       143.71 o                         
   7   1   9       2749.79       2683.50       250.20 o                         
   9   1   9        850.93        849.69       175.88 o                         
  11   1   9       4178.36       4379.03       188.84 o                         
  13   1   9        590.39        620.62       296.28 o                         
  15   1   9       2085.35       2357.90       252.56 o                         
   1   3   9       5861.05       5451.27       201.34 o                         
   3   3   9        832.48        807.07       117.18 o                         
   5   3   9       4663.13       4917.45       155.51 o                         
   7   3   9       5431.63       5074.30       160.56 o                         
   9   3   9       1477.82       1443.96       150.91 o                         
  11   3   9       4704.13       4693.10       168.59 o                         
  13   3   9        963.93       1096.94       161.13 o                         
  15   3   9        951.65       1128.82       246.98 o                         
   1   5   9        192.71        158.30       123.04 o                         
   3   5   9      12480.26      12321.51       181.89 o                         
   5   5   9       6011.66       5952.30       176.60 o                         
   7   5   9        906.93        861.07       168.11 o                         
   9   5   9       5305.14       5302.25       222.09 o                         
  11   5   9       1731.28       1395.51       186.75 o                         
  13   5   9         52.66         59.33       157.64 o                         
   1   7   9       5345.30       5451.19       155.43 o                         
   3   7   9        912.72        831.14       126.70 o                         
   5   7   9       1644.41       1787.41       120.73 o                         
   7   7   9      12221.91      11814.14       406.07 o                         
   9   7   9        260.75         66.16       173.10 o                         
  11   7   9       1191.00       1091.60       302.66 o                         
  13   7   9       1066.15       1311.99       188.15 o                         
   1   9   9        228.74        199.96       162.55 o                         
   3   9   9       8335.21       8682.47       207.71 o                         
   5   9   9        975.42       1098.62       129.27 o                         
   7   9   9        176.85        364.19       138.22 o                         
   9   9   9       5120.75       4978.75       169.02 o                         
  11   9   9       1626.79       1631.80       221.19 o                         
  13   9   9        212.30        -17.19       162.61 o                         
   1  11   9        684.18        784.39       166.21 o                         
   3  11   9       1265.76       1207.27       169.94 o                         
   5  11   9       8527.50       8634.38       236.12 o                         
   7  11   9       6361.67       6201.74       201.11 o                         
   9  11   9        695.74        783.16       144.85 o                         
  11  11   9       1335.08       1406.61       215.69 o                         
  13  11   9       2248.96       2276.09       198.88 o                         
   1  13   9       4608.82       4551.92       220.42 o                         
   3  13   9       2054.71       2029.37       151.48 o                         
   5  13   9        417.77        320.72       196.90 o                         
   7  13   9        370.58        314.17       207.74 o                         
   9  13   9       1120.25        942.78       247.42 o                         
  11  13   9       3960.23       3934.64       188.92 o                         
  13  13   9        319.21        353.84       204.98 o                         
   1  15   9       2358.26       2186.24       173.50 o                         
   3  15   9       2105.81       2109.52       159.40 o                         
   5  15   9       2441.57       2357.48       215.84 o                         
   7  15   9       3742.40       3776.81       191.11 o                         
   9  15   9        427.85        333.68       185.19 o                         
  11  15   9       2974.57       2823.66       220.36 o                         
   1  17   9       7748.39       8010.92       206.04 o                         
   3  17   9        762.01        793.03       175.93 o                         
   5  17   9       4073.36       3885.58       191.42 o                         
   7  17   9        256.01        338.21       180.81 o                         
   9  17   9       1323.89       1339.14       235.90 o                         
  11  17   9       1453.73       1545.69       341.27 o                         
   1  19   9       2286.32       2649.29       179.73 o                         
   3  19   9       4859.34       5128.04       196.41 o                         
   5  19   9       2545.82       2893.86       231.22 o                         
   7  19   9        856.23        987.41       226.15 o                         
   9  19   9       3285.56       2795.00       181.22 o                         
   1  21   9       7092.39       7213.70       164.61 o                         
   3  21   9        113.71          0.01       154.43 o                         
   5  21   9        448.72        474.43       230.40 o                         
   7  21   9        451.21        668.37       194.26 o                         
   9  21   9        637.50        849.36       201.05 o                         
   1  23   9       1144.73       1176.18       123.66 o                         
   3  23   9       2583.86       2871.59       169.36 o                         
   5  23   9        144.29        100.30       232.41 o                         
   7  23   9        110.02        290.83       170.64 o                         
   1  25   9       1541.81       1662.87       150.57 o                         
   3  25   9        347.10        496.66       190.74 o                         
   5  25   9       1414.31       1378.32       245.12 o                         
   2   0  10       1688.20       1691.27       213.21 o                         
   6   0  10      10746.53      10748.14       350.68 o                         
  10   0  10       4363.40       3957.48       245.33 o                         
   0   2  10        628.50        754.85       209.85 o                         
   2   2  10       1075.35       1181.56       134.76 o                         
   4   2  10      11700.36      11199.57       202.69 o                         
   6   2  10       2139.50       2065.55       216.05 o                         
   8   2  10       2098.03       2031.44       161.69 o                         
  10   2  10        354.34        504.54       184.43 o                         
  12   2  10        639.11       1016.69       386.60 o                         
   2   4  10       1095.10       1122.25       132.22 o                         
   4   4  10       2010.51       1803.87       160.32 o                         
   6   4  10       6047.74       5726.94       195.67 o                         
   8   4  10        810.71        884.85       182.32 o                         
  10   4  10        397.63        340.93       182.78 o                         
  12   4  10        462.10        491.16       191.46 o                         
   0   6  10        936.30       1218.90       209.49 o                         
   2   6  10       2344.46       2373.93       151.91 o                         
   4   6  10       5171.01       5219.80       141.45 o                         
   6   6  10        148.83        135.38       152.83 o                         
   8   6  10       4241.56       3874.59       214.72 o                         
  10   6  10       1498.76       1346.31       275.72 o                         
  12   6  10        894.67        843.81       172.86 o                         
   2   8  10        809.29        870.32       122.96 o                         
   4   8  10       6250.65       6202.81       188.74 o                         
   6   8  10       3752.71       3831.97       161.81 o                         
   8   8  10       2303.68       2544.46       191.49 o                         
  10   8  10       1491.81       1367.43       188.76 o                         
  12   8  10         48.01       -125.29       193.38 o                         
   0  10  10       9210.07       9591.50       215.88 o                         
   2  10  10       2415.85       2488.52       141.05 o                         
   4  10  10       1442.26       1585.01       126.37 o                         
   6  10  10        182.68         16.62       141.85 o                         
   8  10  10       2263.30       2461.82       188.33 o                         
  10  10  10       1586.67       1415.16       169.79 o                         
   2  12  10       4474.63       4442.07       231.35 o                         
   4  12  10        335.07        575.43       152.30 o                         
   6  12  10       1108.36       1160.27       141.13 o                         
   8  12  10       1224.95       1280.44       182.02 o                         
  10  12  10       3602.40       3857.01       206.03 o                         
   0  14  10       6770.36       7034.90       270.42 o                         
   2  14  10        826.10        922.12       177.59 o                         
   4  14  10       1765.47       1794.67       159.29 o                         
   6  14  10       1038.13        833.98       229.41 o                         
   8  14  10       3530.96       3514.15       155.88 o                         
  10  14  10        218.14        230.27       179.55 o                         
   2  16  10       4564.01       4726.78       209.96 o                         
   4  16  10        465.31        560.55       181.15 o                         
   6  16  10        362.33        684.51       229.86 o                         
   8  16  10        212.68        226.45       236.08 o                         
   0  18  10       7639.21       8312.60       285.78 o                         
   2  18  10       1015.95       1066.65       188.97 o                         
   4  18  10        368.93        358.48       146.87 o                         
   6  18  10         46.22        186.76       232.75 o                         
   8  18  10        240.64        218.03       199.48 o                         
   2  20  10       3457.88       3382.31       161.66 o                         
   4  20  10        786.42        700.65       193.26 o                         
   6  20  10         74.24        171.48       195.86 o                         
   0  22  10       2743.28       2753.91       269.77 o                         
   2  22  10        896.23        845.96       141.38 o                         
   1   1  11        309.52        354.07       140.74 o                         
   3   1  11       3164.89       3259.24       173.55 o                         
   5   1  11       6488.60       6580.81       247.56 o                         
   7   1  11       2951.29       2898.96       199.60 o                         
   9   1  11        618.77        842.54       373.51 o                         
   1   3  11        121.57        206.92       155.19 o                         
   3   3  11       1102.19       1018.38       130.65 o                         
   5   3  11       3041.23       3179.31       179.99 o                         
   7   3  11       2815.67       3042.93       236.39 o                         
   9   3  11       1215.81       1132.71       171.24 o                         
   1   5  11        318.63        280.99       117.98 o                         
   3   5  11       1812.63       1727.91       139.27 o                         
   5   5  11       4821.68       4683.36       174.63 o                         
   7   5  11        675.31        971.28       167.65 o                         
   9   5  11       1076.75       1277.95       241.90 o                         
   1   7  11       3090.98       3101.85       138.74 o                         
   3   7  11       1198.15       1156.30       138.48 o                         
   5   7  11        546.20        514.41       153.67 o                         
   7   7  11       1276.69       1169.07       195.57 o                         
   9   7  11        480.05        722.05       197.54 o                         
   1   9  11       3333.48       3178.93       153.53 o                         
   3   9  11       1892.45       2098.61       165.92 o                         
   5   9  11        746.53        809.51       135.74 o                         
   7   9  11       1429.43       1293.06       198.49 o                         
   9   9  11       3116.00       2731.39       320.18 o                         
   1  11  11       3176.80       3263.26       155.13 o                         
   3  11  11        691.96        775.45       122.80 o                         
   5  11  11        355.76        363.41       161.93 o                         
   7  11  11       1287.19       1168.19       169.84 o                         
   1  13  11       2451.94       2483.63       132.79 o                         
   3  13  11       2772.72       2901.53       141.38 o                         
   5  13  11        343.99        404.97       151.69 o                         
   7  13  11        228.72        294.16       171.87 o                         
   1  15  11       3466.16       3591.82       215.15 o                         
   3  15  11        102.72         80.79       166.86 o                         
   5  15  11        264.05        178.70       194.80 o                         
   1  17  11       1617.76       1657.48       207.37 o                         
   3  17  11       1876.37       1583.63       202.21 o                         
   0   0  12       1448.62       1462.67       344.19 o                         
   4   0  12       2452.27       2324.11       288.07 o                         
   2   2  12       2142.27       2201.33       177.36 o                         
   4   2  12        554.69        459.43       155.44 o                         
   6   2  12       5664.43       4709.42       397.63 o                         
   0   4  12       2993.80       2649.17       250.72 o                         
   2   4  12       1257.13       1153.60       144.50 o                         
   4   4  12       1377.79       1274.27       155.76 o                         
   2   6  12       1120.46       1242.60       144.96 o                         
   4   6  12        690.13        578.16       174.96 o                         
   0   8  12       2089.55       2195.51       250.86 o                         
   2   8  12       1339.99       1281.39       160.65 o                         
   4   8  12        637.85        626.40       136.74 o                         
   2  10  12       2966.95       2709.46       165.67 o                         
                                                                                
