# Supplementary material for: Synthesis and structural characterization of four di­chlorido­bis­(cyclo­propyl­alkynyl­amidine)­metal complexes
Source: Acta Crystallogr E Crystallogr Commun. 2018 Oct 26;74(Pt 11):1658–64. doi: 10.1107/S2056989018014895 (PMC6218897; doi:10.1107/S2056989018014895)
Supplement: Supplementary file 3 [file e-74-01658-4sup3.hkl]

data_4                                                                 
_shelx_title ' COMPOUND_4'                                                      
_shelx_refln_list_code          4                                               
_shelx_F_calc_maximum      456.94                                               
_exptl_crystal_F_000      2176.00                                               
_reflns_d_resolution_high  0.8110                                               
                                                                                
loop_                                                                           
 _space_group_symop_operation_xyz                                               
 'x, y, z'                                                                      
 '-x, -y, z'                                                                    
 '-x+1/4, y+1/4, z+1/4'                                                         
 'x+3/4, -y+3/4, z+1/4'                                                         
 'x, y+1/2, z+1/2'                                                              
 '-x, -y+1/2, z+1/2'                                                            
 '-x+1/4, y+3/4, z+3/4'                                                         
 'x+3/4, -y+5/4, z+3/4'                                                         
 'x+1/2, y, z+1/2'                                                              
 '-x+1/2, -y, z+1/2'                                                            
 '-x+3/4, y+1/4, z+3/4'                                                         
 'x+5/4, -y+3/4, z+3/4'                                                         
 'x+1/2, y+1/2, z'                                                              
 '-x+1/2, -y+1/2, z'                                                            
 '-x+3/4, y+3/4, z+1/4'                                                         
 'x+5/4, -y+5/4, z+1/4'                                                         
                                                                                
_cell_length_a    17.5703                                                       
_cell_length_b    30.9167                                                       
_cell_length_c    10.1110                                                       
_cell_angle_alpha  90.000                                                       
_cell_angle_beta   90.000                                                       
_cell_angle_gamma  90.000                                                       
                                                                                
_shelx_F_squared_multiplier     1.000                                           
                                                                                
loop_                                                                           
 _refln_index_h                                                                 
 _refln_index_k                                                                 
 _refln_index_l                                                                 
 _refln_F_squared_calc                                                          
 _refln_F_squared_meas                                                          
 _refln_F_squared_sigma                                                         
 _refln_observed_status                                                         
  10  12 -10       3491.90       3153.14       272.77 o                         
  10  14 -10        241.57        446.69       256.71 o                         
   8  16 -10        167.25        451.91       245.66 o                         
   6  20 -10        103.63        569.11       259.42 o                         
  13   5  -9        185.52        140.35       340.76 o                         
  11   7  -9       1979.14       1868.53       242.74 o                         
  13   7  -9        845.48        767.01       244.83 o                         
   9   9  -9       6348.13       7366.50       258.38 o                         
  11   9  -9       1124.38       1089.21       239.41 o                         
  13   9  -9        439.30        420.42       241.07 o                         
   7  11  -9       6457.90       6698.13       251.08 o                         
   9  11  -9        756.68        932.39       236.07 o                         
  11  11  -9       1664.84       2275.18       341.59 o                         
  13  11  -9       1900.26       1852.26       257.76 o                         
   7  13  -9        466.56        523.02       215.63 o                         
   9  13  -9       1579.03       1722.76       236.49 o                         
  11  13  -9       3843.79       3469.50       258.59 o                         
  13  13  -9        656.76        895.89       255.88 o                         
   5  15  -9       2696.93       1866.02       221.89 o                         
   7  15  -9       4473.83       4240.68       238.78 o                         
   9  15  -9        266.60        374.33       225.22 o                         
  11  15  -9       3223.12       3111.01       259.63 o                         
   5  17  -9       3700.35       3776.26       238.15 o                         
   7  17  -9        288.59        164.75       220.64 o                         
   9  17  -9       1577.71       1503.79       350.97 o                         
  11  17  -9       1963.69       1940.89       359.32 o                         
   5  19  -9       2728.69       3157.94       334.71 o                         
   7  19  -9        996.64        872.74       331.58 o                         
   9  19  -9       3139.02       3391.71       254.42 o                         
   5  21  -9        660.15        491.11       232.73 o                         
   7  21  -9        322.31        235.03       245.45 o                         
   9  21  -9        499.67        331.16       344.09 o                         
   3  23  -9       2945.54       3019.88       259.42 o                         
   5  23  -9        159.57        243.37       346.60 o                         
   7  23  -9        279.79        539.50       253.79 o                         
   3  25  -9        206.61        412.29       351.60 o                         
  16   0  -8       2064.96       2815.93       359.32 o                         
  12   2  -8       1317.47       1367.82       231.69 o                         
  14   2  -8       2618.92       3182.13       244.83 o                         
  16   2  -8        663.62        880.67       355.15 o                         
  10   4  -8        602.12        503.84       292.58 o                         
  12   4  -8       7447.31       8331.63       336.38 o                         
  14   4  -8       1305.49       2106.26       335.33 o                         
  16   4  -8       2925.55       2825.52       261.30 o                         
   8   6  -8       5998.02       6475.61       243.58 o                         
  10   6  -8       9033.11       9471.51       265.89 o                         
  12   6  -8       1260.34       1144.68       228.14 o                         
  14   6  -8       2562.03       2336.49       252.33 o                         
  16   6  -8        906.25       1427.67       362.44 o                         
   6   8  -8       2154.88       2326.90       288.00 o                         
   8   8  -8      12664.22      13450.06       347.64 o                         
  10   8  -8       2701.31       2461.62       309.68 o                         
  12   8  -8       5092.05       5971.36       341.80 o                         
  14   8  -8       4877.18       6056.66       357.86 o                         
   6  10  -8       8180.33       8553.52       240.66 o                         
   8  10  -8       1902.00       1894.39       220.43 o                         
  10  10  -8       2493.15       2782.98       316.98 o                         
  12  10  -8        645.41        574.11       235.23 o                         
  14  10  -8        911.83       1242.07       339.92 o                         
   4  12  -8       7769.06       8607.11       305.10 o                         
   6  12  -8        370.26        553.47       201.03 o                         
   8  12  -8       4197.77       4181.87       228.56 o                         
  10  12  -8        703.96        827.91       310.10 o                         
  12  12  -8       3006.50       3183.59       242.32 o                         
  14  12  -8        970.00       1084.41       349.10 o                         
   4  14  -8       2323.14       2742.31       290.91 o                         
   6  14  -8      13410.08      13449.43       272.15 o                         
   8  14  -8       2055.90       2014.09       218.55 o                         
  10  14  -8       1587.38       1397.22       330.95 o                         
  12  14  -8        112.16        655.03       321.15 o                         
  14  14  -8       1226.44       1241.86       259.01 o                         
   4  16  -8       6866.09       7416.76       316.77 o                         
   6  16  -8         96.40        248.16       204.37 o                         
   8  16  -8       3203.34       4029.43       319.69 o                         
  10  16  -8        409.30        302.18       229.40 o                         
  12  16  -8       1540.14       1677.71       251.92 o                         
   2  18  -8       6869.27       6833.89       252.33 o                         
   4  18  -8        392.04        594.76       203.33 o                         
   6  18  -8       8614.00       9154.74       336.59 o                         
   8  18  -8        885.94        863.15       217.30 o                         
  10  18  -8        567.13        488.61       233.77 o                         
  12  18  -8        769.96        812.27       242.74 o                         
   2  20  -8          1.41        -54.43       215.63 o                         
   4  20  -8       6322.88       6871.01       348.26 o                         
   6  20  -8       1894.48       2218.67       229.60 o                         
   8  20  -8       3449.79       3514.75       243.16 o                         
  10  20  -8        475.17        554.51       239.20 o                         
  12  20  -8       1285.30       1246.87       260.88 o                         
   2  22  -8       4316.59       4670.69       323.45 o                         
   4  22  -8       1674.80       1839.54       224.81 o                         
   6  22  -8       4296.35       5315.71       334.71 o                         
   8  22  -8       1572.51       1676.67       244.20 o                         
  10  22  -8       1621.60       1891.26       353.69 o                         
   2  24  -8       2745.80       2705.19       244.62 o                         
   4  24  -8        438.51        851.89       330.75 o                         
   6  24  -8         69.64        626.46       335.33 o                         
   8  24  -8        269.23        -95.09       349.31 o                         
   2  26  -8       1088.56       1440.39       246.29 o                         
   4  26  -8       1390.23       1545.08       348.26 o                         
   6  26  -8       1172.53       1260.63       253.38 o                         
   2  28  -8       2212.30       2103.97       262.55 o                         
   4  28  -8        818.88        669.83       255.25 o                         
   9   1  -7       7465.19       8170.01       244.62 o                         
  11   1  -7       4225.06       4688.73       186.48 o                         
  13   1  -7       3115.60       3290.84       169.34 o                         
  15   1  -7       1964.08       2249.88       195.09 o                         
  17   1  -7        429.58        420.72       204.15 o                         
   7   3  -7       2989.91       3176.50       289.45 o                         
   9   3  -7      13398.14      14529.05       279.86 o                         
  11   3  -7       9982.64      10471.47       266.72 o                         
  13   3  -7       3660.61       3584.40       234.19 o                         
  15   3  -7       2553.41       2761.35       174.71 o                         
  17   3  -7       1084.47       1480.02       204.83 o                         
   5   5  -7        295.29        369.95       188.10 o                         
   7   5  -7       1947.29       2469.75       287.37 o                         
   9   5  -7       6101.20       6884.15       246.50 o                         
  11   5  -7       2359.53       2350.47       307.60 o                         
  13   5  -7       9264.60       9914.87       270.27 o                         
  15   5  -7       2117.14       2668.49       338.04 o                         
  17   5  -7        238.65        238.36       357.23 o                         
   5   7  -7       3833.85       4171.65       289.04 o                         
   7   7  -7       2374.71       2619.27       287.79 o                         
   9   7  -7       3246.08       3875.11       290.50 o                         
  11   7  -7       4117.88       4277.18       234.40 o                         
  13   7  -7       8834.11       9071.95       264.22 o                         
  15   7  -7       2359.30       2234.31       247.96 o                         
  17   7  -7        721.46        590.17       257.34 o                         
   3   9  -7       6701.78       7205.30       230.65 o                         
   5   9  -7       4282.50       4205.85       217.93 o                         
   7   9  -7       1714.89       2005.33       204.16 o                         
   9   9  -7       5868.16       6003.90       231.69 o                         
  11   9  -7       4074.30       4816.05       312.39 o                         
  13   9  -7       2146.37       3016.75       310.31 o                         
  15   9  -7       1124.69       1249.58       248.79 o                         
  17   9  -7        690.30        510.09       258.59 o                         
   3  11  -7      11558.97      13392.50       323.03 o                         
   5  11  -7      17362.47      19033.33       350.56 o                         
   7  11  -7       4883.64       4848.58       231.06 o                         
   9  11  -7       7564.34       8241.54       238.78 o                         
  11  11  -7       2704.26       2658.27       304.47 o                         
  13  11  -7       1476.33       1816.60       324.70 o                         
  15  11  -7       4589.46       5097.37       266.10 o                         
   3  13  -7       6218.60       6436.41       241.49 o                         
   5  13  -7      12767.28      13117.23       268.18 o                         
   7  13  -7       7193.56       7636.15       237.11 o                         
   9  13  -7       2747.13       2682.67       220.84 o                         
  11  13  -7        166.72        311.14       306.56 o                         
  13  13  -7        122.50         72.57       223.35 o                         
  15  13  -7        372.16        342.22       343.68 o                         
   1  15  -7       2639.93       2883.29       289.25 o                         
   3  15  -7      14724.76      15847.66       277.15 o                         
   5  15  -7       6181.11       6359.87       233.57 o                         
   7  15  -7       9805.46      10361.15       254.63 o                         
   9  15  -7       1205.79       1148.23       216.47 o                         
  11  15  -7        202.76        387.68       214.59 o                         
  13  15  -7        545.12        943.65       232.73 o                         
  15  15  -7       1563.97       1861.65       257.55 o                         
   1  17  -7        182.54        308.43       269.23 o                         
   3  17  -7       2615.14       2882.87       211.88 o                         
   5  17  -7      16330.14      17250.72       350.35 o                         
   7  17  -7       5282.98       5897.12       310.31 o                         
   9  17  -7        642.05        804.97       294.46 o                         
  11  17  -7         58.44       -165.37       310.31 o                         
  13  17  -7         55.96        272.56       329.08 o                         
  15  17  -7        631.47        966.38       262.55 o                         
   1  19  -7       1393.22       1627.25       203.12 o                         
   3  19  -7       3249.25       3505.99       300.09 o                         
   5  19  -7       8458.30       8726.40       249.42 o                         
   7  19  -7       5051.08       5804.74       235.44 o                         
   9  19  -7       1269.35       1397.02       218.97 o                         
  11  19  -7        640.82        203.74       234.40 o                         
  13  19  -7        562.61        338.25       237.32 o                         
   1  21  -7       3185.10       3350.42       219.59 o                         
   3  21  -7        483.90        639.18       212.29 o                         
   5  21  -7       3782.51       4537.85       320.53 o                         
   7  21  -7       5851.61       6290.85       329.91 o                         
   9  21  -7        279.80        509.67       215.42 o                         
  11  21  -7        561.68        715.30       233.57 o                         
  13  21  -7        319.47        578.49       242.12 o                         
   1  23  -7       6148.83       6361.33       246.08 o                         
   3  23  -7       4458.23       5169.73       318.86 o                         
   5  23  -7       4085.94       4108.88       242.95 o                         
   7  23  -7       4376.14       4654.84       243.16 o                         
   9  23  -7       2379.05       2620.94       346.80 o                         
  11  23  -7       1166.84       1218.51       346.39 o                         
   1  25  -7        932.77       1350.33       185.04 o                         
   3  25  -7       3342.53       4673.82       333.04 o                         
   5  25  -7        641.66        564.31       232.31 o                         
   7  25  -7       1988.32       2122.95       244.41 o                         
   9  25  -7       1658.35       1938.60       344.72 o                         
   1  27  -7       4047.85       4282.96       204.90 o                         
   3  27  -7       1355.53       1501.70       332.21 o                         
   5  27  -7       1279.12       1099.64       249.62 o                         
   7  27  -7        582.67        758.05       241.28 o                         
   9  27  -7        249.27        136.80       353.69 o                         
   1  29  -7        803.42        849.58       193.32 o                         
   3  29  -7       1678.67       1659.36       347.43 o                         
   5  29  -7        629.53        575.36       242.32 o                         
   7  29  -7        450.45        785.57       257.13 o                         
   1  31  -7       2696.28       2571.50       378.08 o                         
   3  31  -7        462.45        267.14       363.28 o                         
  10   0  -6      28644.70      30117.70       421.67 o                         
  14   0  -6       9345.16       9807.68       346.18 o                         
  18   0  -6         64.59        108.44       245.87 o                         
   6   2  -6        100.87        143.89       182.89 o                         
   8   2  -6      13605.29      14418.32       275.69 o                         
  10   2  -6       2312.36       2610.68       154.46 o                         
  12   2  -6      14280.17      15648.43       428.76 o                         
  14   2  -6       1274.29       1261.79       181.85 o                         
  16   2  -6       3374.71       3771.46       201.20 o                         
  18   2  -6        743.50        726.98       173.44 o                         
   4   4  -6       4775.28       5332.39       280.07 o                         
   6   4  -6       4104.04       4546.19       209.17 o                         
   8   4  -6       5617.72       5708.81       235.44 o                         
  10   4  -6      21629.59      23246.90       321.99 o                         
  12   4  -6        783.40       1196.26       207.24 o                         
  14   4  -6       7925.62       8838.77       243.89 o                         
  16   4  -6        355.90        504.49       162.91 o                         
  18   4  -6       2228.79       2250.62       268.81 o                         
   4   6  -6       6664.06       6976.74       230.65 o                         
   6   6  -6       2184.47       2351.51       197.49 o                         
   8   6  -6       5220.79       5348.66       221.68 o                         
  10   6  -6       3652.57       4115.56       223.56 o                         
  12   6  -6       6704.97       7268.07       238.15 o                         
  14   6  -6       1455.68       1614.52       213.75 o                         
  16   6  -6        269.66        507.80       226.06 o                         
  18   6  -6        463.54        342.01       252.33 o                         
   2   8  -6      24035.36      25255.36       377.46 o                         
   4   8  -6       9253.51       9610.82       312.81 o                         
   6   8  -6       3036.18       3099.96       207.29 o                         
   8   8  -6       4112.43       4234.84       292.37 o                         
  10   8  -6       1563.17       1813.26       204.16 o                         
  12   8  -6       1342.40       2025.14       291.12 o                         
  14   8  -6       3215.20       3414.86       228.35 o                         
  16   8  -6        695.15        478.81       324.28 o                         
  18   8  -6       2122.61       2282.27       265.89 o                         
   2  10  -6      11559.68      13474.67       323.86 o                         
   4  10  -6      14166.55      14307.79       272.15 o                         
   6  10  -6        784.59       1264.18       194.57 o                         
   8  10  -6       3192.68       3315.18       288.83 o                         
  10  10  -6       6760.96       7490.79       313.85 o                         
  12  10  -6       4197.72       4749.73       316.98 o                         
  14  10  -6       2389.19       2330.45       232.11 o                         
  16  10  -6       3353.96       3828.60       338.25 o                         
  18  10  -6        375.21        414.16       254.63 o                         
   2  12  -6      13573.15      14079.02       264.64 o                         
   4  12  -6       1054.51       1484.39       274.65 o                         
   6  12  -6      17007.10      17957.05       343.47 o                         
   8  12  -6       4955.18       5074.01       310.52 o                         
  10  12  -6       9788.59       9838.55       257.76 o                         
  12  12  -6       1227.97       1184.30       301.76 o                         
  14  12  -6       6467.05       6652.87       251.50 o                         
  16  12  -6        738.12        470.26       248.58 o                         
   0  14  -6        667.38        713.84       198.11 o                         
   2  14  -6       7669.04       7907.67       233.57 o                         
   4  14  -6      18490.37      18698.41       351.39 o                         
   6  14  -6        125.35        289.87       277.57 o                         
   8  14  -6      13768.11      14631.03       339.50 o                         
  10  14  -6       1579.28       1581.37       205.62 o                         
  12  14  -6       5044.21       4990.18       232.31 o                         
  14  14  -6        804.11       1222.88       331.79 o                         
  16  14  -6       4944.71       5216.65       273.19 o                         
   2  16  -6       2192.47       2411.78       205.62 o                         
   4  16  -6       1567.07       1754.04       281.95 o                         
   6  16  -6      17190.84      18194.37       289.45 o                         
   8  16  -6        589.24        582.66       201.66 o                         
  10  16  -6       2259.81       2482.26       291.75 o                         
  12  16  -6        489.91        676.92       307.60 o                         
  14  16  -6        603.05        771.60       233.57 o                         
  16  16  -6         54.53        261.09       252.75 o                         
   0  18  -6      14329.93      15271.87       285.70 o                         
   2  18  -6       4841.85       5014.16       220.43 o                         
   4  18  -6       8056.80       8980.61       249.00 o                         
   6  18  -6        622.31        637.30       196.45 o                         
   8  18  -6       4585.18       5231.25       304.68 o                         
  10  18  -6         32.66        200.41       203.54 o                         
  12  18  -6        932.63       1045.83       235.65 o                         
  14  18  -6         54.70       -157.66       341.59 o                         
  16  18  -6       1280.11       1053.55       371.62 o                         
   2  20  -6       2920.61       3099.54       291.54 o                         
   4  20  -6       4022.20       4239.64       214.80 o                         
   6  20  -6      17599.53      19236.45       292.58 o                         
   8  20  -6        614.89        867.95       208.33 o                         
  10  20  -6        928.07       1038.95       223.14 o                         
  12  20  -6        160.09        250.87       229.81 o                         
  14  20  -6        259.18        609.57       344.30 o                         
   0  22  -6       5848.18       6280.00       307.18 o                         
   2  22  -6       2368.91       2523.44       153.49 o                         
   4  22  -6       7153.06       7350.65       245.04 o                         
   6  22  -6         67.16        -13.35       288.62 o                         
   8  22  -6       7422.07       8060.32       253.79 o                         
  10  22  -6        449.12        205.20       312.39 o                         
  12  22  -6       2144.93       2075.40       246.50 o                         
  14  22  -6       1445.63       1852.26       356.81 o                         
   2  24  -6       2570.09       3082.71       420.94 o                         
   4  24  -6         71.96        -47.76       209.17 o                         
   6  24  -6       7772.65       8349.15       333.25 o                         
   8  24  -6       6182.49       6445.17       262.34 o                         
  10  24  -6       3034.01       3148.34       339.30 o                         
  12  24  -6         35.90         44.63       246.29 o                         
   0  26  -6       6004.76       6408.88       250.46 o                         
   2  26  -6       1340.61       1530.39       278.92 o                         
   4  26  -6       3809.62       3725.38       314.48 o                         
   6  26  -6        464.72        384.76       320.53 o                         
   8  26  -6       1185.52       1140.72       233.98 o                         
  10  26  -6       1479.17       2201.15       340.76 o                         
   2  28  -6       2305.99       2565.96       314.38 o                         
   4  28  -6        383.81        655.44       220.22 o                         
   6  28  -6       2896.13       3273.68       339.92 o                         
   8  28  -6       1167.56       1525.48       246.50 o                         
  10  28  -6       1221.15       1401.19       259.22 o                         
   0  30  -6       7814.62       8347.90       286.12 o                         
   2  30  -6        484.25        587.26       188.46 o                         
   4  30  -6       2203.93       1970.71       248.16 o                         
   6  30  -6         34.41        374.75       235.86 o                         
   8  30  -6        396.59        421.88       260.68 o                         
   2  32  -6       1512.47       1507.61       221.78 o                         
   4  32  -6         48.59       -102.19       246.08 o                         
   5   1  -5      19784.43      21248.66       363.90 o                         
   7   1  -5      21223.59      22408.14       334.19 o                         
   9   1  -5      14883.28      16230.90       249.94 o                         
  11   1  -5       3480.53       3808.96       185.05 o                         
  13   1  -5      14962.35      16369.01       233.94 o                         
  15   1  -5       5279.84       5959.66       202.38 o                         
  17   1  -5       2194.39       2682.46       239.31 o                         
  19   1  -5       1443.16       1397.54       176.64 o                         
   3   3  -5      53555.20      56879.34       462.34 o                         
   5   3  -5       2322.21       2351.93       259.63 o                         
   7   3  -5      10254.89      11098.76       255.05 o                         
   9   3  -5       9313.57      10110.67       207.26 o                         
  11   3  -5       8800.60       9658.01       266.41 o                         
  13   3  -5       4355.03       5032.69       224.68 o                         
  15   3  -5       4138.11       4474.06       231.35 o                         
  17   3  -5        606.66        835.95       188.40 o                         
  19   3  -5        442.35        445.86       202.71 o                         
   3   5  -5       2946.59       3244.90       276.53 o                         
   5   5  -5      22976.05      23146.38       316.77 o                         
   7   5  -5      12346.57      12328.11       257.97 o                         
   9   5  -5       3320.80       4111.18       297.80 o                         
  11   5  -5       3342.50       3790.17       183.04 o                         
  13   5  -5       4666.80       5134.53       195.20 o                         
  15   5  -5       2084.97       2400.47       182.20 o                         
  17   5  -5       4081.50       4772.41       308.22 o                         
  19   5  -5       1466.87       1803.35       253.63 o                         
   1   7  -5       1644.30       1874.57       197.07 o                         
   3   7  -5      35036.79      35943.91       371.83 o                         
   5   7  -5         59.19         57.77       183.52 o                         
   7   7  -5       1100.59       1341.75       198.11 o                         
   9   7  -5      21422.38      21258.67       308.22 o                         
  11   7  -5       2463.52       2451.19       222.30 o                         
  13   7  -5       2065.86       2013.46       289.66 o                         
  15   7  -5       4523.23       4900.35       198.41 o                         
  17   7  -5       1010.45        959.23       193.92 o                         
  19   7  -5       2013.55       2478.90       264.22 o                         
   1   9  -5      14410.60      15544.02       278.61 o                         
   3   9  -5        292.35        504.25       183.93 o                         
   5   9  -5       3350.61       3389.83       272.56 o                         
   7   9  -5      17637.07      18620.21       340.34 o                         
   9   9  -5       1732.60       2061.43       276.73 o                         
  11   9  -5       4559.98       4692.38       228.56 o                         
  13   9  -5       7204.44       7954.17       326.16 o                         
  15   9  -5         15.37        128.04       217.30 o                         
  17   9  -5        635.63        894.64       240.86 o                         
  19   9  -5       3315.82       4401.88       375.58 o                         
   1  11  -5      18532.95      19487.53       298.01 o                         
   3  11  -5      27526.67      30400.06       390.39 o                         
   5  11  -5       2822.33       2982.14       207.08 o                         
   7  11  -5       1461.06       1668.12       273.81 o                         
   9  11  -5       6195.65       6776.12       300.30 o                         
  11  11  -5       2800.73       2838.45       228.56 o                         
  13  11  -5         28.80        399.36       291.12 o                         
  15  11  -5       7246.50       7619.25       259.22 o                         
  17  11  -5       1744.23       2115.65       349.10 o                         
   1  13  -5      39256.57      42314.84       369.64 o                         
   3  13  -5      12581.77      12797.12       261.72 o                         
   5  13  -5      17578.81      17811.07       289.04 o                         
   7  13  -5      13038.72      14317.38       336.38 o                         
   9  13  -5       1110.61       1323.82       289.04 o                         
  11  13  -5       7203.66       7372.76       321.36 o                         
  13  13  -5       8381.06       8690.95       257.34 o                         
  15  13  -5        137.98        316.15       324.07 o                         
  17  13  -5       2055.43       2104.39       251.92 o                         
   1  15  -5      20872.24      22142.63       258.96 o                         
   3  15  -5       3461.60       4012.12       211.88 o                         
   5  15  -5       2374.89       2524.60       208.12 o                         
   7  15  -5       6328.55       6495.63       230.65 o                         
   9  15  -5       6288.95       6456.22       234.61 o                         
  11  15  -5       7958.27       7500.59       243.37 o                         
  13  15  -5        355.06        729.68       301.76 o                         
  15  15  -5       4070.50       3990.43       253.17 o                         
  17  15  -5       2463.10       3340.20       356.61 o                         
   1  17  -5       1966.54       2205.40       166.18 o                         
   3  17  -5       5160.42       5668.77       290.29 o                         
   5  17  -5       6531.14       6641.20       300.09 o                         
   7  17  -5       2487.06       2256.62       213.13 o                         
   9  17  -5       1319.23       1331.95       206.04 o                         
  11  17  -5       6890.49       6590.73       315.11 o                         
  13  17  -5       4036.85       4252.57       243.78 o                         
  15  17  -5       1193.04       1052.51       239.82 o                         
  17  17  -5       1207.00       1235.40       262.14 o                         
   1  19  -5        861.13        947.70       166.13 o                         
   3  19  -5       4198.92       4595.41       224.39 o                         
   5  19  -5       5374.94       6040.60       230.44 o                         
   7  19  -5       4491.65       4971.41       225.85 o                         
   9  19  -5        816.20       1279.40       287.37 o                         
  11  19  -5       3835.15       4609.38       310.10 o                         
  13  19  -5        983.31       1186.60       230.65 o                         
  15  19  -5        513.40        999.95       248.16 o                         
   1  21  -5      18269.70      19905.70       313.65 o                         
   3  21  -5       7244.50       7978.21       232.11 o                         
   5  21  -5       3251.33       3303.08       221.26 o                         
   7  21  -5       3066.12       3198.18       215.63 o                         
   9  21  -5       5506.00       5758.44       313.44 o                         
  11  21  -5       4118.31       4250.90       314.90 o                         
  13  21  -5       1746.93       1861.02       237.74 o                         
  15  21  -5       1321.12       1380.33       251.08 o                         
   1  23  -5       2532.86       2894.20       152.81 o                         
   3  23  -5        151.47         55.69       162.90 o                         
   5  23  -5      11147.18      11269.97       268.60 o                         
   7  23  -5       6545.61       6619.09       242.95 o                         
   9  23  -5        159.13        487.99       298.63 o                         
  11  23  -5       2169.58       1951.73       316.15 o                         
  13  23  -5       3350.12       3660.31       256.71 o                         
   1  25  -5       3235.92       3290.66       214.44 o                         
   3  25  -5       4555.11       4866.95       229.40 o                         
   5  25  -5       3054.47       3195.26       225.85 o                         
   7  25  -5       2851.58       2857.01       228.56 o                         
   9  25  -5       4185.67       4546.19       331.79 o                         
  11  25  -5       2581.77       2216.79       337.21 o                         
  13  25  -5         27.23        -68.19       238.36 o                         
   1  27  -5       2096.22       2226.82       257.55 o                         
   3  27  -5        213.68        116.09       209.73 o                         
   5  27  -5       3329.15       3325.19       232.31 o                         
   7  27  -5       5807.68       5897.96       260.68 o                         
   9  27  -5        247.85        611.44       225.64 o                         
  11  27  -5       1717.31       1497.32       245.66 o                         
   1  29  -5       1262.19       1639.76       220.69 o                         
   3  29  -5       4158.40       4771.33       233.75 o                         
   5  29  -5       2755.95       3018.42       238.36 o                         
   7  29  -5        653.29       1104.22       332.21 o                         
   9  29  -5       3549.06       4030.89       260.05 o                         
  11  29  -5         61.27        269.43       250.25 o                         
   1  31  -5       2273.13       2452.77       195.91 o                         
   3  31  -5        194.96        152.94       189.31 o                         
   5  31  -5       2105.36       2324.19       343.47 o                         
   7  31  -5       1411.31       1263.97       257.76 o                         
   9  31  -5        377.03        604.35       362.65 o                         
   1  33  -5       2441.95       2508.78       203.61 o                         
   3  33  -5        818.86        973.18       242.79 o                         
   5  33  -5        878.67       1015.59       248.58 o                         
   4   0  -4      12745.01      12578.15       328.24 o                         
   8   0  -4       8325.40       8527.87       247.12 o                         
  12   0  -4       4013.50       4283.22       307.39 o                         
  16   0  -4       9769.08      11060.39       366.20 o                         
  20   0  -4       3328.59       3724.96       376.42 o                         
   2   2  -4       9564.16      10032.49       258.17 o                         
   4   2  -4       2892.91       2970.46       279.03 o                         
   6   2  -4      87331.83      90203.80      1762.06 o                         
   8   2  -4        200.85        359.94       150.26 o                         
  10   2  -4       7940.73       8010.24       238.67 o                         
  12   2  -4       2471.84       2769.57       213.82 o                         
  14   2  -4       6901.13       7451.69       200.58 o                         
  16   2  -4        148.98        190.32       177.09 o                         
  18   2  -4       7358.53       8024.09       201.67 o                         
  20   2  -4        790.49        726.29       179.09 o                         
   2   4  -4       1534.69       1524.85       184.14 o                         
   4   4  -4      45955.77      49546.42       494.87 o                         
   6   4  -4       9535.29       9492.37       254.21 o                         
   8   4  -4      21114.80      21310.61       674.42 o                         
  10   4  -4       3278.69       3413.28       175.57 o                         
  12   4  -4       1542.37       1726.21       205.73 o                         
  14   4  -4      11395.11      11771.00       399.25 o                         
  16   4  -4       4945.81       5430.09       615.93 o                         
  18   4  -4       1899.22       2311.70       202.42 o                         
  20   4  -4       1410.03       1482.44       260.63 o                         
   2   6  -4      52017.67      53677.61       469.22 o                         
   4   6  -4       2810.95       2639.09       216.67 o                         
   6   6  -4      40936.71      39704.75       394.77 o                         
   8   6  -4      22187.78      22985.18       314.90 o                         
  10   6  -4      10344.61      11012.82       215.46 o                         
  12   6  -4        987.62        996.42       166.62 o                         
  14   6  -4       5042.63       5115.15       189.21 o                         
  16   6  -4       1754.97       1790.32       209.48 o                         
  18   6  -4       2623.88       3327.93       241.02 o                         
  20   6  -4       1739.50       1752.48       220.02 o                         
   0   8  -4      14250.80      14369.72       295.50 o                         
   2   8  -4       2474.91       2664.32       207.08 o                         
   4   8  -4       6896.37       6336.73       235.44 o                         
   6   8  -4       7509.06       8171.68       233.57 o                         
   8   8  -4      16003.18      15862.67       282.36 o                         
  10   8  -4       2653.41       2552.96       220.43 o                         
  12   8  -4       5101.72       5264.43       191.27 o                         
  14   8  -4       6779.05       7226.26       394.14 o                         
  16   8  -4       5452.40       5812.02       186.02 o                         
  18   8  -4        925.00       1069.79       240.07 o                         
  20   8  -4       1784.96       1986.14       265.42 o                         
   2  10  -4      24030.56      24106.09       332.21 o                         
   4  10  -4      55831.20      57882.64       452.12 o                         
   6  10  -4       6140.85       6293.56       220.84 o                         
   8  10  -4       7563.64       6997.18       229.81 o                         
  10  10  -4       8916.78       9627.50       246.70 o                         
  12  10  -4       1429.02       1816.60       296.96 o                         
  14  10  -4       7649.34       8164.38       254.63 o                         
  16  10  -4       2147.74       2584.03       315.73 o                         
  18  10  -4       3452.07       3616.93       253.59 o                         
   0  12  -4      89399.98      97208.25       621.04 o                         
   2  12  -4      12211.48      12826.46      1038.64 o                         
   4  12  -4       1329.25       1331.12       188.10 o                         
   6  12  -4        529.95        582.45       189.36 o                         
   8  12  -4       6541.83       6635.36       230.02 o                         
  10  12  -4        284.68        368.70       280.07 o                         
  12  12  -4      13032.33      13483.63       277.57 o                         
  14  12  -4       1632.95       1631.21       308.85 o                         
  16  12  -4        505.28        291.96       230.85 o                         
  18  12  -4        343.68        426.88       348.26 o                         
   2  14  -4      37914.16      39559.42      1908.46 o                         
   4  14  -4       7160.93       7800.89       234.19 o                         
   6  14  -4        878.15       1563.64       193.11 o                         
   8  14  -4       3526.52       3759.37       290.71 o                         
  10  14  -4      10184.10      10685.22       258.38 o                         
  12  14  -4       3819.36       3749.15       308.64 o                         
  14  14  -4       6432.36       7499.34       336.79 o                         
  16  14  -4        473.04        376.42       316.57 o                         
  18  14  -4       1939.41       2020.97       263.80 o                         
   0  16  -4      54930.14      55752.80       457.12 o                         
   2  16  -4       3223.55       3344.25       147.47 o                         
   4  16  -4       5597.46       5825.17       291.33 o                         
   6  16  -4        757.36        833.12       198.32 o                         
   8  16  -4       6041.65       6256.85       226.27 o                         
  10  16  -4       1012.40       1015.39       207.50 o                         
  12  16  -4      13901.07      13723.25       273.81 o                         
  14  16  -4       1127.71       1443.10       223.97 o                         
  16  16  -4        139.83        550.55       331.79 o                         
  18  16  -4         40.68        463.59       250.87 o                         
   2  18  -4      11356.49      12894.29       305.10 o                         
   4  18  -4        435.22        524.06       184.35 o                         
   6  18  -4       5929.44       6393.24       300.72 o                         
   8  18  -4        318.43        155.36       205.62 o                         
  10  18  -4      17647.35      17855.28       280.90 o                         
  12  18  -4       2139.06       2118.57       221.89 o                         
  14  18  -4       5439.57       5742.38       260.88 o                         
  16  18  -4        417.18        602.27       245.04 o                         
   0  20  -4      15890.63      16637.82       290.50 o                         
   2  20  -4       1835.44       2044.66       169.50 o                         
   4  20  -4      10020.91       9564.94       249.62 o                         
   6  20  -4       2730.68       2570.27       286.95 o                         
   8  20  -4       3817.08       3322.68       219.18 o                         
  10  20  -4       5895.21       6298.35       234.19 o                         
  12  20  -4      12943.19      13093.87       279.24 o                         
  14  20  -4        519.02        811.22       237.11 o                         
  16  20  -4        406.95        645.64       345.14 o                         
   2  22  -4       5965.68       5917.99       185.39 o                         
   4  22  -4       3763.09       4119.90       178.73 o                         
   6  22  -4       3891.59       4061.34       301.34 o                         
   8  22  -4        421.47        510.93       201.66 o                         
  10  22  -4      10497.20      10791.79       261.72 o                         
  12  22  -4        280.90        561.39       306.97 o                         
  14  22  -4       1124.51       1129.25       235.65 o                         
  16  22  -4        384.43        439.60       364.95 o                         
   0  24  -4       8364.72       8772.28       325.74 o                         
   2  24  -4       8480.31       8803.23       313.23 o                         
   4  24  -4       5060.89       5113.87       355.88 o                         
   6  24  -4        103.55        526.15       286.74 o                         
   8  24  -4       3933.51       4179.58       229.60 o                         
  10  24  -4        978.06       1218.09       221.89 o                         
  12  24  -4       7410.41       7831.55       345.34 o                         
  14  24  -4        713.12        648.77       338.04 o                         
   2  26  -4         97.46        330.93       162.56 o                         
   4  26  -4       8070.07       8413.66       780.36 o                         
   6  26  -4       7289.29       7340.02       252.54 o                         
   8  26  -4        407.38        770.35       308.64 o                         
  10  26  -4       1892.20       2031.19       334.71 o                         
  12  26  -4        692.55        661.91       236.49 o                         
  14  26  -4        735.03        807.05       248.58 o                         
   0  28  -4       3267.83       3279.31       310.10 o                         
   2  28  -4       1203.96       1411.85       169.40 o                         
   4  28  -4       3842.92       4104.25       192.18 o                         
   6  28  -4        205.36        192.07       305.72 o                         
   8  28  -4       3134.60       3274.51       243.99 o                         
  10  28  -4        107.16        168.50       225.22 o                         
  12  28  -4       1264.82       1585.12       356.81 o                         
   2  30  -4       3567.69       3879.90       229.33 o                         
   4  30  -4       1139.96       1294.29       157.30 o                         
   6  30  -4       6133.13       6643.70       256.92 o                         
   8  30  -4       1097.04       1537.99       341.38 o                         
  10  30  -4        196.39        333.25       346.60 o                         
   0  32  -4       4003.83       4226.92       349.31 o                         
   2  32  -4        155.70        131.30       179.50 o                         
   4  32  -4       6200.63       6616.17       254.83 o                         
   6  32  -4         37.46        192.48       329.49 o                         
   8  32  -4       3071.65       3048.87       264.22 o                         
   2  34  -4       1456.95       1536.12       243.90 o                         
   4  34  -4        606.30        833.82       200.76 o                         
   6  34  -4       2240.92       2225.13       264.85 o                         
   0  36  -4        730.01        878.79       358.48 o                         
   3   1  -3      11683.27      12389.83       569.00 o                         
   5   1  -3      66480.53      69742.74      1872.17 o                         
   7   1  -3      22656.88      21904.89       306.87 o                         
   9   1  -3       2651.64       2730.88       194.48 o                         
  11   1  -3        215.36        217.63       136.18 o                         
  13   1  -3       1226.31       1157.42       151.06 o                         
  15   1  -3       2133.16       2037.57       158.81 o                         
  17   1  -3       4940.62       5527.17       233.64 o                         
  19   1  -3       1997.07       2349.53       240.27 o                         
  21   1  -3        250.69        149.57       218.37 o                         
   1   3  -3       7785.18       8246.13       277.99 o                         
   3   3  -3      51465.41      54163.93       524.48 o                         
   5   3  -3      19268.61      18892.57       764.09 o                         
   7   3  -3      18735.06      18621.52       665.45 o                         
   9   3  -3      47414.77      48964.50       348.42 o                         
  11   3  -3        317.90        502.47       162.69 o                         
  13   3  -3       9872.19      10540.74       219.38 o                         
  15   3  -3        182.85        487.40       208.98 o                         
  17   3  -3       5137.35       5902.89       208.99 o                         
  19   3  -3       2114.76       2250.28       201.87 o                         
   1   5  -3       7128.23       6999.68       255.88 o                         
   3   5  -3       2439.23       3423.62       287.37 o                         
   5   5  -3      37035.74      38154.66       416.04 o                         
   7   5  -3      31147.08      32499.75      1366.57 o                         
   9   5  -3       3934.42       4376.10       180.87 o                         
  11   5  -3       5177.99       5410.75       217.79 o                         
  13   5  -3      14422.97      15594.41       589.44 o                         
  15   5  -3       7753.57       7967.63       243.75 o                         
  17   5  -3       9700.30      10201.95       430.43 o                         
  19   5  -3       4220.81       4493.31       254.42 o                         
   1   7  -3      27226.78      28598.44       418.54 o                         
   3   7  -3      45066.32      47343.81       465.88 o                         
   5   7  -3      32455.04      32409.98       386.84 o                         
   7   7  -3      28439.39      30148.56       406.86 o                         
   9   7  -3      31807.03      34802.88       945.94 o                         
  11   7  -3        836.54        714.60       200.44 o                         
  13   7  -3       4799.00       5553.59       232.78 o                         
  15   7  -3       8081.45       8566.48       241.05 o                         
  17   7  -3       1490.02       1802.77       190.24 o                         
  19   7  -3       2255.43       2507.51       246.37 o                         
   1   9  -3     126352.22     132401.77      2579.23 o                         
   3   9  -3      15153.14      14704.02       295.92 o                         
   5   9  -3      12315.90      12672.83       278.61 o                         
   7   9  -3        266.41        451.07       195.40 o                         
   9   9  -3       9022.18       9097.60       320.53 o                         
  11   9  -3       5388.75       5675.59       194.62 o                         
  13   9  -3       6735.40       7181.94       243.05 o                         
  15   9  -3       6324.93       7024.87       255.78 o                         
  17   9  -3       2099.65       2156.01       253.41 o                         
  19   9  -3       1180.31       1578.62       242.35 o                         
   1  11  -3      14301.21      13257.33       202.49 o                         
   3  11  -3      16943.72      17218.81       369.12 o                         
   5  11  -3       2401.27       2372.15       204.16 o                         
   7  11  -3       3707.21       3682.21       286.12 o                         
   9  11  -3       5618.27       5752.60       225.22 o                         
  11  11  -3       3773.75       3675.95       296.75 o                         
  13  11  -3       1828.38       2036.19       208.75 o                         
  15  11  -3       3151.41       3455.94       307.81 o                         
  17  11  -3       1519.68       1429.34       233.15 o                         
  19  11  -3         78.53        265.68       242.74 o                         
   1  13  -3      21772.62      22373.63       251.31 o                         
   3  13  -3       4685.43       5301.56       323.97 o                         
   5  13  -3       2854.72       3349.38       206.66 o                         
   7  13  -3       7972.33       8234.45       239.41 o                         
   9  13  -3      11716.54      11028.69       258.80 o                         
  11  13  -3       9492.13       9540.96       257.13 o                         
  13  13  -3      12921.12      13655.47       277.99 o                         
  15  13  -3       1992.06       2292.28       223.35 o                         
  17  13  -3       1080.69        817.48       245.87 o                         
  19  13  -3       1453.40       1844.13       259.84 o                         
   1  15  -3      14146.68      13667.11       504.25 o                         
   3  15  -3       6131.02       7101.97       463.69 o                         
   5  15  -3        910.27        948.65       185.18 o                         
   7  15  -3         32.28       -216.88       191.44 o                         
   9  15  -3      10872.91      11813.01       337.42 o                         
  11  15  -3      10259.73      10751.33       258.59 o                         
  13  15  -3       1375.64       1304.22       210.63 o                         
  15  15  -3       1750.98       1597.42       228.56 o                         
  17  15  -3       1019.85        891.72       241.70 o                         
  19  15  -3        360.31         60.69       253.38 o                         
   1  17  -3      38320.95      39497.17       432.20 o                         
   3  17  -3      31898.50      34670.23      1089.84 o                         
   5  17  -3       1711.19       2064.35       275.90 o                         
   7  17  -3       3570.36       3544.57       214.80 o                         
   9  17  -3       1656.53       2081.66       291.33 o                         
  11  17  -3      13660.69      14072.35       279.03 o                         
  13  17  -3       8821.20       9049.01       263.80 o                         
  15  17  -3       1925.80       2139.84       230.44 o                         
  17  17  -3        452.25        526.98       250.67 o                         
   1  19  -3      16576.37      17494.03       268.71 o                         
   3  19  -3       2633.77       2601.73       197.60 o                         
   5  19  -3       3253.88       3489.52       286.95 o                         
   7  19  -3       2366.55       2805.50       214.38 o                         
   9  19  -3       1619.47       1495.24       214.59 o                         
  11  19  -3       9135.71       9112.41       251.92 o                         
  13  19  -3       3430.12       3448.64       228.98 o                         
  15  19  -3         37.64       -210.42       327.83 o                         
  17  19  -3        338.46        468.59       246.50 o                         
   1  21  -3      11872.20      11590.28       189.80 o                         
   3  21  -3       6735.56       6992.12       221.12 o                         
   5  21  -3       3061.46       3399.84       217.09 o                         
   7  21  -3        587.10        478.81       200.20 o                         
   9  21  -3      10389.99      10589.71       256.71 o                         
  11  21  -3      14146.96      14354.08       354.31 o                         
  13  21  -3       5757.97       5520.91       335.54 o                         
  15  21  -3       1246.87       1382.00       340.55 o                         
  17  21  -3         88.65        421.46       250.25 o                         
   1  23  -3       1330.26       1579.47       165.53 o                         
   3  23  -3       3611.17       3809.45       183.41 o                         
   5  23  -3       2769.32       2936.48       158.20 o                         
   7  23  -3       6538.91       6561.95       326.37 o                         
   9  23  -3        717.02        722.18       291.12 o                         
  11  23  -3       4156.61       4090.53       228.98 o                         
  13  23  -3       4289.08       4556.20       240.66 o                         
  15  23  -3        799.62        633.55       254.00 o                         
   1  25  -3       6089.62       6478.09       196.69 o                         
   3  25  -3       7636.51       7861.41       199.19 o                         
   5  25  -3        904.53        794.70       207.90 o                         
   7  25  -3        679.82       1052.09       207.71 o                         
   9  25  -3       3757.65       3726.21       227.52 o                         
  11  25  -3        975.92       1258.13       232.11 o                         
  13  25  -3        446.94        572.86       229.81 o                         
  15  25  -3       1462.61       1754.46       345.76 o                         
   1  27  -3       7287.15       7764.96       230.18 o                         
   3  27  -3       5830.81       6601.27       229.23 o                         
   5  27  -3       2799.52       3253.10       186.64 o                         
   7  27  -3       1085.98        962.00       307.39 o                         
   9  27  -3        993.32       1383.04       317.61 o                         
  11  27  -3       1060.40       1186.60       235.23 o                         
  13  27  -3       1833.15       2267.05       349.93 o                         
   1  29  -3        998.20        976.96       150.18 o                         
   3  29  -3       2813.37       3319.24       210.00 o                         
   5  29  -3       5694.13       6095.13       234.00 o                         
   7  29  -3       5085.88       5331.56       241.49 o                         
   9  29  -3       1963.07       1813.89       240.24 o                         
  11  29  -3        329.92        378.08       330.33 o                         
  13  29  -3        311.46        147.44       260.26 o                         
   1  31  -3       2500.20       2729.99       228.86 o                         
   3  31  -3       1533.75       1744.08       221.46 o                         
   5  31  -3       2166.46       2665.59       233.89 o                         
   7  31  -3       2959.03       3592.54       247.96 o                         
   9  31  -3        583.16        758.46       241.70 o                         
  11  31  -3        361.83        346.39       252.33 o                         
   1  33  -3        831.37        945.41       171.94 o                         
   3  33  -3       1147.24       1570.23       192.28 o                         
   5  33  -3       3543.83       3671.40       186.60 o                         
   7  33  -3       3488.68       3751.65       359.11 o                         
   9  33  -3        925.97       1266.89       350.35 o                         
   1  35  -3        580.68        918.60       172.15 o                         
   3  35  -3       1594.82       1810.04       182.96 o                         
   5  35  -3       2528.51       3143.52       213.05 o                         
   2   0  -2      10203.28      12045.95       372.25 o                         
   6   0  -2     102052.71     100196.21       749.91 o                         
  10   0  -2      56382.30      60914.61       565.15 o                         
  14   0  -2       4182.14       4323.26       323.24 o                         
  18   0  -2       5864.86       6420.98       349.93 o                         
   2   2  -2      33084.96      33835.98       516.97 o                         
   4   2  -2      91174.89      92301.29      4693.53 o                         
   6   2  -2       1900.37       1971.92       174.24 o                         
   8   2  -2      17003.21      16444.61       245.32 o                         
  10   2  -2        396.96        598.00       156.78 o                         
  12   2  -2      10362.66       9716.24       241.21 o                         
  14   2  -2        150.50        236.52       174.62 o                         
  16   2  -2      13486.84      13358.62       214.22 o                         
  18   2  -2         75.33         88.24       183.15 o                         
  20   2  -2       1969.10       2323.60       209.18 o                         
   2   4  -2     208790.61     207048.67      1100.89 o                         
   4   4  -2      60980.80      63981.29      2664.32 o                         
   6   4  -2      62510.17      66349.70      2116.38 o                         
   8   4  -2       3602.47       3614.17       210.27 o                         
  10   4  -2      15658.82      15965.29       222.39 o                         
  12   4  -2       1568.35       1581.09       207.67 o                         
  14   4  -2       2370.92       2450.96       265.79 o                         
  16   4  -2         71.27        154.24       170.81 o                         
  18   4  -2       4812.16       5041.49       207.69 o                         
  20   4  -2        157.50        142.89       275.69 o                         
   0   6  -2     176455.97     192951.08      1113.19 o                         
   2   6  -2     128718.35     132208.94       835.42 o                         
   4   6  -2      17409.22      16361.29       330.95 o                         
   6   6  -2      11818.90      14003.74       527.71 o                         
   8   6  -2       5351.17       5151.18       215.31 o                         
  10   6  -2       2190.45       2191.37       170.64 o                         
  12   6  -2      15930.57      15494.52       624.27 o                         
  14   6  -2       2933.94       2982.64       222.75 o                         
  16   6  -2       9669.89       9807.16       562.33 o                         
  18   6  -2         57.59         81.75       227.16 o                         
  20   6  -2       2328.51       2442.20       188.87 o                         
   2   8  -2      41174.77      41920.25       988.38 o                         
   4   8  -2       8501.11       8734.32       336.38 o                         
   6   8  -2      30924.36      31253.83       435.85 o                         
   8   8  -2      13993.38      13330.84       685.06 o                         
  10   8  -2       8736.97       8974.13       243.41 o                         
  12   8  -2        392.70        552.96       201.33 o                         
  14   8  -2      12700.93      13377.64       650.44 o                         
  16   8  -2        562.04        618.59       175.07 o                         
  18   8  -2       6830.05       7060.25       412.70 o                         
  20   8  -2       1843.44       1962.63       283.50 o                         
   0  10  -2      12966.64      12060.34       303.64 o                         
   2  10  -2      31493.31      32919.06      1254.79 o                         
   4  10  -2      22464.30      23325.73       397.69 o                         
   6  10  -2       4235.96       3883.66       226.68 o                         
   8  10  -2      25405.21      25903.29       389.76 o                         
  10  10  -2      19209.76      18559.11       303.64 o                         
  12  10  -2      13614.74      14302.45       803.61 o                         
  14  10  -2       3885.98       4354.44       254.68 o                         
  16  10  -2       6173.98       6637.21       307.81 o                         
  18  10  -2        689.82       1010.62       232.55 o                         
  20  10  -2        833.68        876.30       219.48 o                         
   2  12  -2      30588.90      31431.94      1312.77 o                         
   4  12  -2       1813.21       1645.81       216.88 o                         
   6  12  -2       2324.80       1735.48       211.67 o                         
   8  12  -2      12620.90      12811.30       325.74 o                         
  10  12  -2      10322.60       9874.42       250.67 o                         
  12  12  -2         10.49        171.63       211.04 o                         
  14  12  -2       3250.37       3482.63       319.90 o                         
  16  12  -2         94.61        118.03       310.10 o                         
  18  12  -2       2435.55       2916.03       339.50 o                         
  20  12  -2        302.66        594.34       257.13 o                         
   0  14  -2      15458.42      14132.41       297.17 o                         
   2  14  -2       2752.65       2825.70       166.79 o                         
   4  14  -2      22324.36      21895.90      1226.33 o                         
   6  14  -2        870.38       1079.20       193.32 o                         
   8  14  -2       8107.33       8234.87       316.98 o                         
  10  14  -2       2922.83       2974.21       224.18 o                         
  12  14  -2      12593.69      11945.85       270.27 o                         
  14  14  -2       5594.91       5353.04       325.53 o                         
  16  14  -2       2799.50       3083.28       325.12 o                         
  18  14  -2         94.87        283.41       345.55 o                         
   2  16  -2      29631.49      29634.57       957.52 o                         
   4  16  -2       1828.15       2088.70       198.43 o                         
   6  16  -2      19255.61      19033.33       302.80 o                         
   8  16  -2       1926.33       2189.26       210.83 o                         
  10  16  -2      15113.68      15148.21       347.22 o                         
  12  16  -2      11873.14      12090.16       348.47 o                         
  14  16  -2       5618.44       5492.55       257.97 o                         
  16  16  -2       1520.14       1671.25       327.41 o                         
  18  16  -2       3518.43       3737.47       355.98 o                         
   0  18  -2      19080.73      18322.20       309.06 o                         
   2  18  -2       2431.84       2565.06       159.28 o                         
   4  18  -2      15397.88      15236.53       475.06 o                         
   6  18  -2        294.35        544.92       198.95 o                         
   8  18  -2      22957.00      22291.78       309.47 o                         
  10  18  -2       1493.63       1567.19       211.04 o                         
  12  18  -2      15479.60      15490.42       274.44 o                         
  14  18  -2        734.97        664.62       232.31 o                         
  16  18  -2       1260.51       1403.06       239.41 o                         
  18  18  -2         49.92         72.16       251.71 o                         
   2  20  -2      18969.72      19826.72       433.66 o                         
   4  20  -2       4708.07       5027.82       215.21 o                         
   6  20  -2      19799.50      19441.23       302.38 o                         
   8  20  -2        791.82        419.17       289.04 o                         
  10  20  -2       4918.25       5020.83       230.85 o                         
  12  20  -2        383.98        560.35       211.46 o                         
  14  20  -2       6015.90       6379.27       332.83 o                         
  16  20  -2        177.15        -57.77       245.45 o                         
  18  20  -2       2977.04       3132.49       276.11 o                         
   0  22  -2      14871.36      15132.78       295.50 o                         
   2  22  -2       6175.34       6161.42       336.17 o                         
   4  22  -2      12786.86      13621.22       689.33 o                         
   6  22  -2       1567.22       1461.66       208.33 o                         
   8  22  -2       2182.72       2497.90       213.96 o                         
  10  22  -2        408.04        751.16       288.00 o                         
  12  22  -2       2441.87       2675.58       304.89 o                         
  14  22  -2       4914.87       4880.69       244.62 o                         
  16  22  -2       1491.66       1380.12       346.39 o                         
   2  24  -2      11083.43      11638.93       457.23 o                         
   4  24  -2        931.10        928.52       217.82 o                         
   6  24  -2       1255.09       1451.65       204.37 o                         
   8  24  -2       7919.07       8170.64       250.04 o                         
  10  24  -2       4960.68       4577.89       317.40 o                         
  12  24  -2         13.09        178.93       217.72 o                         
  14  24  -2       3271.30       3312.05       340.76 o                         
  16  24  -2        189.56        298.21       241.49 o                         
   0  26  -2       5033.66       5378.27       316.77 o                         
   2  26  -2        310.38        366.17       161.76 o                         
   4  26  -2       8095.63       8436.94       241.95 o                         
   6  26  -2        537.33        907.78       286.12 o                         
   8  26  -2       3703.58       3893.25       314.06 o                         
  10  26  -2       1606.05       1923.58       225.22 o                         
  12  26  -2       1736.17       2153.19       228.98 o                         
  14  26  -2       4644.41       4795.40       258.59 o                         
   2  28  -2       6442.54       6654.44       199.12 o                         
   4  28  -2         58.47        167.75       182.06 o                         
   6  28  -2       2669.43       2785.69       311.56 o                         
   8  28  -2       3467.86       3751.24       319.69 o                         
  10  28  -2       2390.00       2741.90       236.90 o                         
  12  28  -2        535.97        364.53       340.34 o                         
  14  28  -2       2806.57       2401.14       258.80 o                         
   0  30  -2      18726.42      19141.98       326.78 o                         
   2  30  -2       2514.56       2728.55       219.69 o                         
   4  30  -2       2668.92       2840.10       164.26 o                         
   6  30  -2        573.90        638.34       217.30 o                         
   8  30  -2       3293.89       3856.55       246.08 o                         
  10  30  -2        905.52       1254.58       335.96 o                         
  12  30  -2       2149.82       1771.35       361.19 o                         
   2  32  -2       4729.69       4969.82       240.57 o                         
   4  32  -2          9.73          3.98       181.52 o                         
   6  32  -2       7338.38       7410.50       268.60 o                         
   8  32  -2         35.98        474.22       226.68 o                         
  10  32  -2       1954.84       2384.25       357.44 o                         
   0  34  -2       4577.68       4999.35       339.92 o                         
   2  34  -2        452.21        458.29       186.54 o                         
   4  34  -2       3030.57       3259.91       207.09 o                         
   6  34  -2         24.99         -6.05       235.23 o                         
   8  34  -2       2394.14       1994.28       265.47 o                         
   2  36  -2       1844.60       2027.63       210.20 o                         
   4  36  -2         76.32        481.22       237.32 o                         
   6  36  -2       3425.88       3669.07       275.07 o                         
   1   1  -1      45117.74      46028.75       772.23 o                         
   3   1  -1      20697.46      20009.24       364.01 o                         
   5   1  -1       6024.34       6035.30       270.20 o                         
   7   1  -1      35632.62      34749.51       885.36 o                         
   9   1  -1      11682.59      10452.94       227.38 o                         
  11   1  -1      26621.79      27630.13       305.46 o                         
  13   1  -1       8540.91       8688.76       243.95 o                         
  15   1  -1      11331.26      11191.52       206.78 o                         
  17   1  -1       5526.31       5652.07       239.33 o                         
  19   1  -1       2375.06       2493.89       238.55 o                         
  21   1  -1       1319.44       1676.42       264.74 o                         
   1   3  -1     148190.97     152827.59      4512.62 o                         
   3   3  -1       6913.91       7865.77       355.46 o                         
   5   3  -1      23537.85      24219.08       662.85 o                         
   7   3  -1      12600.64      12593.21       272.81 o                         
   9   3  -1       9934.10      10031.03       271.00 o                         
  11   3  -1      21244.54      21267.81       290.54 o                         
  13   3  -1      12229.33      12204.08       253.95 o                         
  15   3  -1       1449.26       1280.84       186.44 o                         
  17   3  -1       2238.91       2201.91       225.09 o                         
  19   3  -1       2499.89       2861.81       241.96 o                         
  21   3  -1       1121.31       1168.76       251.85 o                         
   1   5  -1      16135.65      16261.73       560.45 o                         
   3   5  -1      73444.06      76781.04       759.09 o                         
   5   5  -1      13014.04      11694.34       724.26 o                         
   7   5  -1       6222.42       6650.48       210.71 o                         
   9   5  -1       3910.96       3743.24       182.40 o                         
  11   5  -1      11060.39      10990.68       332.52 o                         
  13   5  -1      11082.89      11552.38       375.58 o                         
  15   5  -1       4577.95       4561.46       239.13 o                         
  17   5  -1        443.18        467.18       183.97 o                         
  19   5  -1        184.28        329.83       189.38 o                         
  21   5  -1       1054.16       1027.64       211.47 o                         
   1   7  -1      95533.30      95767.01       633.40 o                         
   3   7  -1       4129.01       3894.92       369.33 o                         
   5   7  -1      41582.74      39305.60       454.83 o                         
   7   7  -1      48352.41      47669.21      2186.45 o                         
   9   7  -1       1904.58       1778.79       202.51 o                         
  11   7  -1      18909.92      18637.33       619.58 o                         
  13   7  -1       4606.97       4450.73       222.62 o                         
  15   7  -1       7506.43       7359.45       243.58 o                         
  17   7  -1       2323.12       2524.77       190.13 o                         
  19   7  -1       2224.32       2312.36       247.99 o                         
  21   7  -1        516.60        828.88       258.42 o                         
   1   9  -1       8609.85       8638.53       221.04 o                         
   3   9  -1      49038.90      50684.04      2413.86 o                         
   5   9  -1      15160.46      13803.74       308.02 o                         
   7   9  -1       9295.11       9656.49       272.98 o                         
   9   9  -1      37667.39      36142.73      1465.83 o                         
  11   9  -1      14903.11      15082.74       729.16 o                         
  13   9  -1       2644.24       2733.24       190.08 o                         
  15   9  -1       7168.92       7569.07       251.48 o                         
  17   9  -1        399.30        649.15       179.08 o                         
  19   9  -1        309.51        471.22       235.82 o                         
   1  11  -1      11417.52      10872.71       257.38 o                         
   3  11  -1      17427.38      18651.13       344.93 o                         
   5  11  -1      54429.57      53815.46       484.23 o                         
   7  11  -1      24345.05      23597.66       337.63 o                         
   9  11  -1        234.96        203.33       201.45 o                         
  11  11  -1      15194.92      16352.32       359.32 o                         
  13  11  -1      11391.74      11969.64       424.90 o                         
  15  11  -1       7757.69       7838.23       261.60 o                         
  17  11  -1       5984.59       6095.07       371.62 o                         
  19  11  -1       4660.74       5089.56       289.79 o                         
   1  13  -1      12463.61      12881.07       258.45 o                         
   3  13  -1      16223.93      16440.50       282.42 o                         
   5  13  -1      19068.31      18319.07       384.13 o                         
   7  13  -1       9955.16       9867.33       334.92 o                         
   9  13  -1      14846.26      15081.89       353.06 o                         
  11  13  -1       1911.47       2150.06       213.55 o                         
  13  13  -1       4649.97       4954.73       327.41 o                         
  15  13  -1       3774.92       3863.43       318.02 o                         
  17  13  -1       1477.82       1441.85       229.60 o                         
  19  13  -1        540.55        678.80       347.64 o                         
   1  15  -1      14374.78      14651.63       260.86 o                         
   3  15  -1      10505.06      11120.67       219.28 o                         
   5  15  -1      32677.58      30446.78       359.73 o                         
   7  15  -1      12622.22      12237.60       266.72 o                         
   9  15  -1       3474.11       3512.46       226.06 o                         
  11  15  -1       4501.52       4544.73       228.14 o                         
  13  15  -1       5186.15       5681.49       243.99 o                         
  15  15  -1       2046.37       1766.13       227.10 o                         
  17  15  -1       3164.78       3478.46       246.50 o                         
  19  15  -1        655.61        858.15       355.98 o                         
   1  17  -1       9642.23       9392.54       205.08 o                         
   3  17  -1       3934.74       3616.86       245.97 o                         
   5  17  -1      25374.14      25085.67      1652.89 o                         
   7  17  -1      10487.77      10150.94       258.80 o                         
   9  17  -1       4073.82       4081.77       311.77 o                         
  11  17  -1       2357.92       2453.28       219.59 o                         
  13  17  -1       3640.97       3132.91       313.44 o                         
  15  17  -1       5209.06       5274.21       253.17 o                         
  17  17  -1       4540.15       4756.61       351.60 o                         
  19  17  -1       2621.84       2760.87       271.73 o                         
   1  19  -1       3996.83       4090.20       295.50 o                         
   3  19  -1      29692.98      30834.11       316.22 o                         
   5  19  -1      11683.90      11972.82       742.20 o                         
   7  19  -1      19210.55      19182.64       360.15 o                         
   9  19  -1       7734.36       7133.35       321.15 o                         
  11  19  -1        178.99        180.18       292.58 o                         
  13  19  -1       3240.13       3333.32       225.22 o                         
  15  19  -1       3393.28       3387.96       240.24 o                         
  17  19  -1       2256.04       2008.46       249.62 o                         
   1  21  -1       9554.35       9521.81       210.69 o                         
   3  21  -1         61.62          8.39       195.41 o                         
   5  21  -1       4514.65       4462.01       330.43 o                         
   7  21  -1       5406.17       5183.29       307.81 o                         
   9  21  -1        582.87        594.76       214.59 o                         
  11  21  -1        359.43        261.30       206.04 o                         
  13  21  -1       1079.19       1675.42       303.43 o                         
  15  21  -1        228.25        150.98       313.02 o                         
  17  21  -1       1818.96       2334.62       352.43 o                         
   1  23  -1       4099.99       4172.14       178.95 o                         
   3  23  -1      18233.04      18547.23       636.99 o                         
   5  23  -1       7841.63       7657.61       578.28 o                         
   7  23  -1       3613.97       3789.61       307.60 o                         
   9  23  -1       7887.08       7704.13       242.53 o                         
  11  23  -1       1056.83       1011.22       214.59 o                         
  13  23  -1         65.52        -46.71       222.93 o                         
  15  23  -1       5017.14       4977.04       262.76 o                         
  17  23  -1       1657.19       1159.49       264.43 o                         
   1  25  -1       7268.38       7130.30       181.15 o                         
   3  25  -1       2825.14       2981.79       177.83 o                         
   5  25  -1       2274.60       2214.30       216.59 o                         
   7  25  -1       6919.53       7303.52       316.77 o                         
   9  25  -1        208.62          7.09       213.55 o                         
  11  25  -1       1293.57       1633.29       217.51 o                         
  13  25  -1       7893.49       7957.30       259.22 o                         
  15  25  -1        425.55        564.73       340.76 o                         
   1  27  -1       5032.05       5187.25       168.48 o                         
   3  27  -1       7260.88       7716.78       188.57 o                         
   5  27  -1        381.91        304.22       201.65 o                         
   7  27  -1       1586.51       1620.99       217.72 o                         
   9  27  -1       9767.66      10074.20       260.05 o                         
  11  27  -1       2978.33       3365.64       338.04 o                         
  13  27  -1       1025.23       1061.47       238.78 o                         
  15  27  -1       1812.08       2328.57       365.57 o                         
   1  29  -1       1020.63       1257.80       151.88 o                         
   3  29  -1       2107.59       2248.40       180.36 o                         
   5  29  -1       1182.98       1130.55       213.72 o                         
   7  29  -1       2635.46       3121.02       324.49 o                         
   9  29  -1        772.88        918.41       227.73 o                         
  11  29  -1       1105.12       1456.66       336.38 o                         
  13  29  -1       3350.02       3451.77       254.42 o                         
   1  31  -1       3588.59       3446.90       168.89 o                         
   3  31  -1       3946.68       4380.12       236.90 o                         
   5  31  -1        461.19        396.93       218.24 o                         
   7  31  -1        233.40        358.06       315.52 o                         
   9  31  -1       1822.09       1236.02       246.08 o                         
  11  31  -1       2094.22       2690.80       350.35 o                         
   1  33  -1       5599.49       5760.26       189.63 o                         
   3  33  -1       1981.67       2269.72       233.98 o                         
   5  33  -1        454.04        338.90       227.01 o                         
   7  33  -1        515.19        377.04       326.58 o                         
   9  33  -1       1437.27       1316.94       251.71 o                         
   1  35  -1        184.45        290.19       190.67 o                         
   3  35  -1       1351.93       1464.87       237.41 o                         
   5  35  -1       1395.46       1319.89       198.37 o                         
   7  35  -1       2476.76       2629.91       363.07 o                         
   1  37  -1       3053.83       3516.30       260.48 o                         
   3  37  -1        424.63        509.28       200.74 o                         
   4   0   0     150995.25     151830.14      1222.88 o                         
   8   0   0       1727.99       1897.10       222.51 o                         
  12   0   0      37348.78      35785.43       464.42 o                         
  16   0   0       6307.72       5992.63       258.80 o                         
  20   0   0       1694.44       1824.73       255.05 o                         
   2   2   0      39417.28      38143.14       451.76 o                         
   4   2   0      18100.36      18344.14       296.03 o                         
   6   2   0        832.88        780.82       136.16 o                         
   8   2   0      19534.08      19557.96       263.15 o                         
  10   2   0      18156.02      16123.80       248.88 o                         
  12   2   0        590.25        719.15       175.70 o                         
  14   2   0       4415.38       4600.55       232.39 o                         
  16   2   0       2296.20       2210.57       226.15 o                         
  18   2   0        673.97        732.63       186.39 o                         
  20   2   0        402.89        561.83       199.99 o                         
   0   4   0      81963.84      79016.27       843.34 o                         
   2   4   0       1026.72       1026.69       162.25 o                         
   4   4   0       1003.96        986.38       192.10 o                         
   6   4   0       3841.82       3673.37       171.87 o                         
   8   4   0      13772.16      13844.86       204.72 o                         
  10   4   0      10552.84       9526.01       299.05 o                         
  12   4   0      43166.82      42245.17       529.59 o                         
  14   4   0       2155.53       2044.18       187.38 o                         
  16   4   0       4176.48       4214.01       200.08 o                         
  18   4   0        795.09        893.53       229.15 o                         
  20   4   0        826.38        913.76       198.67 o                         
   2   6   0      26636.80      26224.53       334.05 o                         
   4   6   0      12174.52      11495.45       262.42 o                         
   6   6   0       1942.95       2281.54       147.54 o                         
   8   6   0      42859.35      42634.68       299.20 o                         
  10   6   0      23890.24      22605.00       470.75 o                         
  12   6   0       1817.24       1814.48       218.97 o                         
  14   6   0       4489.10       4204.50       175.54 o                         
  16   6   0       1764.20       1905.11       182.17 o                         
  18   6   0        444.26        645.69       230.11 o                         
  20   6   0       3572.02       3719.02       259.95 o                         
   0   8   0      25225.08      24945.22       362.01 o                         
   2   8   0      34578.35      33081.65       296.06 o                         
   4   8   0      72530.27      67688.60       412.08 o                         
   6   8   0        471.95        371.01       155.70 o                         
   8   8   0      15934.36      14621.78       196.15 o                         
  10   8   0       9704.83       8618.90       178.50 o                         
  12   8   0      13715.13      13375.42       353.16 o                         
  14   8   0       7369.61       6905.73       250.77 o                         
  16   8   0       2548.34       2831.49       227.91 o                         
  18   8   0       1044.64       1132.22       190.19 o                         
  20   8   0       1766.48       1864.99       255.82 o                         
   2  10   0      33681.64      29773.09       267.55 o                         
   4  10   0      26393.44      26521.12       534.74 o                         
   6  10   0      90731.23      87762.10      1380.23 o                         
   8  10   0        458.41        324.42       150.54 o                         
  10  10   0      11272.72      11144.26       192.71 o                         
  12  10   0       6263.02       6273.51       236.28 o                         
  14  10   0        277.66        284.90       176.51 o                         
  16  10   0       5130.14       5398.40       241.17 o                         
  18  10   0       1388.03       1670.85       257.19 o                         
  20  10   0        606.29        938.69       277.84 o                         
   0  12   0      13415.93      12972.20       353.48 o                         
   2  12   0       3954.26       3590.72       144.58 o                         
   4  12   0      36836.54      34486.43       647.31 o                         
   6  12   0       4012.15       4197.47       317.40 o                         
   8  12   0      37292.71      37065.30      2090.62 o                         
  10  12   0       2231.60       2440.35       207.29 o                         
  12  12   0      15768.66      15199.40       383.09 o                         
  14  12   0      10257.43       9456.15       529.80 o                         
  16  12   0       2578.00       2400.90       205.87 o                         
  18  12   0        131.60        703.31       360.36 o                         
  20  12   0       1549.68       1604.02       288.51 o                         
   2  14   0      12993.72      12078.80       190.69 o                         
   4  14   0      14160.20      14380.85       295.46 o                         
   6  14   0      48442.89      44993.78       312.31 o                         
   8  14   0      10899.19      10403.92       184.83 o                         
  10  14   0       1091.63       1284.90       302.49 o                         
  12  14   0       2667.71       2171.95       305.51 o                         
  14  14   0       8387.71       7895.15       263.60 o                         
  16  14   0         70.40        482.77       223.14 o                         
  18  14   0       8920.01       8466.14       275.69 o                         
  20  14   0       1481.57       1472.51       379.96 o                         
   0  16   0       3708.53       3330.84       164.45 o                         
   2  16   0        307.47        511.12       123.59 o                         
   4  16   0      32450.15      30385.55       471.13 o                         
   6  16   0        498.16        804.79       166.38 o                         
   8  16   0      23776.49      22720.58       362.34 o                         
  10  16   0          9.73         76.64       169.83 o                         
  12  16   0         72.62         73.20       212.29 o                         
  14  16   0       5144.42       5172.02       315.31 o                         
  16  16   0      10634.32      10604.10       285.08 o                         
  18  16   0        184.08        761.80       340.34 o                         
   2  18   0      26874.56      26264.40       304.77 o                         
   4  18   0       1501.30       1485.32       127.24 o                         
   6  18   0      22756.72      21013.51       223.48 o                         
   8  18   0        125.24        237.98       165.46 o                         
  10  18   0         32.27        281.72       196.24 o                         
  12  18   0       4484.69       4793.52       232.73 o                         
  14  18   0       2616.42       2628.45       240.03 o                         
  16  18   0         44.69       -211.25       342.22 o                         
  18  18   0       3203.99       3291.19       268.60 o                         
   0  20   0         25.86         -8.11       189.56 o                         
   2  20   0        480.90        487.02       125.32 o                         
   4  20   0       7888.04       7689.47       143.10 o                         
   6  20   0       2793.85       2743.10       162.51 o                         
   8  20   0       6158.07       6096.53       177.99 o                         
  10  20   0       8654.07       8739.42       199.48 o                         
  12  20   0       2770.38       3156.06       226.27 o                         
  14  20   0        736.05        702.57       222.30 o                         
  16  20   0      11020.98      11679.34       288.62 o                         
  18  20   0        951.76        741.78       359.94 o                         
   2  22   0       7160.40       6876.69       141.68 o                         
   4  22   0        143.12        146.37       132.55 o                         
   6  22   0       6851.92       6905.56       298.15 o                         
   8  22   0       6790.13       6639.09       174.07 o                         
  10  22   0        533.86        462.15       146.02 o                         
  12  22   0       2068.64       2045.58       221.47 o                         
  14  22   0       5640.29       5704.64       327.83 o                         
  16  22   0        423.12        741.99       238.99 o                         
   0  24   0       7248.16       7136.81       207.94 o                         
   2  24   0       5302.15       5094.31       151.96 o                         
   4  24   0       8153.11       7764.48       166.42 o                         
   6  24   0       1350.84       1570.64       176.14 o                         
   8  24   0      15223.55      15004.06       505.19 o                         
  10  24   0        995.27       1037.49       307.60 o                         
  12  24   0       1282.85       1554.26       214.38 o                         
  14  24   0         24.38        245.24       320.11 o                         
  16  24   0       1059.82       1437.68       349.51 o                         
   2  26   0      19556.17      19437.28       306.47 o                         
   4  26   0      12995.18      13546.34       274.36 o                         
   6  26   0      13928.52      14106.93       573.19 o                         
   8  26   0         14.83         11.04       270.48 o                         
  10  26   0       6077.33       7476.61       344.93 o                         
  12  26   0         52.21         60.69       220.64 o                         
  14  26   0       2701.82       2557.34       347.22 o                         
   0  28   0      10560.33      10303.17       283.20 o                         
   2  28   0       7873.80       8089.34       162.90 o                         
   4  28   0       4802.76       4817.59       203.51 o                         
   6  28   0         30.29         22.20       168.35 o                         
   8  28   0       1477.03       1990.94       326.37 o                         
  10  28   0       1526.05       2161.94       322.20 o                         
  12  28   0       2669.66       2693.31       254.42 o                         
  14  28   0         13.06       -109.69       357.23 o                         
   2  30   0       1104.44       1377.03       216.81 o                         
   4  30   0       1149.81       1563.79       214.55 o                         
   6  30   0        153.32        212.36       236.91 o                         
   8  30   0        337.15        413.95       218.97 o                         
  10  30   0       8450.61       8888.85       363.90 o                         
  12  30   0        304.25        590.59       241.07 o                         
   0  32   0         35.07        211.67       216.05 o                         
   2  32   0          8.21        170.33       154.98 o                         
   4  32   0        210.04        213.67       179.16 o                         
   6  32   0          2.18       -125.91       222.35 o                         
   8  32   0        878.51        788.70       245.24 o                         
  10  32   0         60.84       -304.68       242.12 o                         
   2  34   0       7169.82       7437.51       379.34 o                         
   4  34   0        235.50        434.74       187.81 o                         
   6  34   0        187.70        264.64       186.33 o                         
   8  34   0        525.56        893.81       340.34 o                         
   0  36   0      11051.59      11381.96       403.94 o                         
   2  36   0       3369.40       3375.11       188.57 o                         
   4  36   0       1607.14       1660.36       207.98 o                         
   6  36   0         63.72        204.11       270.02 o                         
   1   1   1      47043.10      45376.01       758.88 o                         
   3   1   1      19614.70      18291.76       457.96 o                         
   5   1   1       6929.85       6702.51       304.89 o                         
   7   1   1      36763.41      36260.46       309.03 o                         
   9   1   1      10511.03       9588.65       196.75 o                         
  11   1   1      27342.83      26895.76       242.36 o                         
  13   1   1       8218.72       7738.67       194.57 o                         
  15   1   1      12194.34      11760.03       259.75 o                         
  17   1   1       6083.59       5720.81       208.04 o                         
  19   1   1       2608.68       2543.97       202.65 o                         
  21   1   1       1200.75       1220.62       211.77 o                         
   1   3   1     148703.78     151122.91      3958.11 o                         
   3   3   1       7034.64       7781.91       275.57 o                         
   5   3   1      25783.39      26175.68       299.34 o                         
   7   3   1      13926.64      13212.83       198.69 o                         
   9   3   1       8500.99       8409.81       155.93 o                         
  11   3   1      20257.37      18843.55       267.26 o                         
  13   3   1      11885.69      11220.37       186.61 o                         
  15   3   1       1288.02        959.10       183.79 o                         
  17   3   1       2398.77       2358.04       229.23 o                         
  19   3   1       2759.48       3110.30       203.73 o                         
  21   3   1        924.62        854.72       185.70 o                         
   1   5   1      16685.09      16699.74       329.58 o                         
   3   5   1      75561.10      77027.16      1867.60 o                         
   5   5   1      11757.74      10231.01       210.41 o                         
   7   5   1       5295.71       5481.51       156.34 o                         
   9   5   1       3062.87       2475.00       115.91 o                         
  11   5   1      10059.15       9768.92       354.35 o                         
  13   5   1       9734.48       9737.84       182.82 o                         
  15   5   1       5283.28       5140.15       204.29 o                         
  17   5   1        655.00        775.75       181.39 o                         
  19   5   1         99.02        159.97       193.29 o                         
  21   5   1       1111.34        851.76       214.28 o                         
   1   7   1      90395.38      86605.83      1083.25 o                         
   3   7   1       3410.75       3044.46       182.91 o                         
   5   7   1      42493.37      40636.95       416.58 o                         
   7   7   1      50520.51      48484.45      1275.96 o                         
   9   7   1       1762.80       1591.87       146.17 o                         
  11   7   1      19077.32      18324.28       202.44 o                         
  13   7   1       4267.04       3826.83       162.76 o                         
  15   7   1       6763.88       6550.48       171.96 o                         
  17   7   1       1865.26       2046.01       185.19 o                         
  19   7   1       2219.26       2278.77       207.24 o                         
  21   7   1        367.51        576.12       384.45 o                         
   1   9   1       7441.26       7145.25       206.94 o                         
   3   9   1      47725.50      47940.68       905.48 o                         
   5   9   1      16002.90      15100.40       606.42 o                         
   7   9   1       8349.17       8392.29       278.09 o                         
   9   9   1      39012.48      36355.21       259.66 o                         
  11   9   1      15927.20      15723.59       197.24 o                         
  13   9   1       2598.69       2522.90       145.55 o                         
  15   9   1       8036.29       7983.56       218.43 o                         
  17   9   1        406.30        609.68       185.55 o                         
  19   9   1        182.52        432.58       241.71 o                         
   1  11   1      10700.15       9743.78       181.93 o                         
   3  11   1      15648.37      15777.36       196.77 o                         
   5  11   1      55768.16      55318.92      1496.90 o                         
   7  11   1      25719.31      24997.23       769.22 o                         
   9  11   1        161.99        244.42       122.31 o                         
  11  11   1      16009.20      15624.12       253.14 o                         
  13  11   1      11468.45      11285.20       191.41 o                         
  15  11   1       7138.01       6591.81       195.35 o                         
  17  11   1       5729.33       6016.02       253.39 o                         
  19  11   1       4690.61       4844.40       223.68 o                         
   1  13   1      13889.23      13165.54       176.72 o                         
   3  13   1      18031.08      17146.94       188.34 o                         
   5  13   1      18622.96      16739.62       346.44 o                         
   7  13   1       9452.85       8757.24       195.83 o                         
   9  13   1      14964.98      14283.45       260.13 o                         
  11  13   1       2399.33       2333.45       168.93 o                         
  13  13   1       5389.90       5404.54       173.56 o                         
  15  13   1       3538.91       3449.53       167.88 o                         
  17  13   1       1300.82       1487.97       199.40 o                         
  19  13   1        579.22        696.71       211.97 o                         
   1  15   1      14979.17      14111.06       172.02 o                         
   3  15   1       9596.39       9565.53       169.49 o                         
   5  15   1      32567.67      29555.27       266.99 o                         
   7  15   1      11818.55      11193.53       192.85 o                         
   9  15   1       3646.61       3584.39       185.72 o                         
  11  15   1       4326.05       4197.46       258.59 o                         
  13  15   1       5093.72       4870.10       166.11 o                         
  15  15   1       1748.14       1795.34       187.63 o                         
  17  15   1       2865.89       2704.99       338.46 o                         
  19  15   1        796.56        466.71       354.52 o                         
   1  17   1      10544.75       9697.79       174.82 o                         
   3  17   1       4678.22       4201.97       134.18 o                         
   5  17   1      24354.65      22787.08       389.76 o                         
   7  17   1       9723.46       9281.21       169.18 o                         
   9  17   1       4306.63       3973.99       163.82 o                         
  11  17   1       2948.29       2894.97       183.26 o                         
  13  17   1       4342.55       4262.56       186.25 o                         
  15  17   1       5343.22       4921.22       198.04 o                         
  17  17   1       4496.73       5296.94       353.48 o                         
  19  17   1       2405.06       2274.14       268.39 o                         
   1  19   1       4028.65       3948.13       130.00 o                         
   3  19   1      28837.78      27996.31       288.24 o                         
   5  19   1      10623.41       9987.88       169.07 o                         
   7  19   1      17916.49      16945.22       290.06 o                         
   9  19   1       7892.60       7611.45       177.48 o                         
  11  19   1        143.43        248.27       147.90 o                         
  13  19   1       2918.67       3162.83       161.25 o                         
  15  19   1       3626.55       3678.24       199.85 o                         
  17  19   1       2293.33       2087.29       251.71 o                         
   1  21   1      10586.70      10319.45       156.17 o                         
   3  21   1         17.95         80.41       119.77 o                         
   5  21   1       4319.30       4065.14       151.80 o                         
   7  21   1       5219.99       4777.85       156.26 o                         
   9  21   1        687.65        813.07       277.26 o                         
  11  21   1        200.31        385.50       182.37 o                         
  13  21   1       1245.52       1418.30       176.50 o                         
  15  21   1        162.32        498.83       333.67 o                         
  17  21   1       1604.24       1679.80       256.92 o                         
   1  23   1       4153.22       4101.94       159.18 o                         
   3  23   1      18881.88      18193.29       272.62 o                         
   5  23   1       7089.68       6763.96       175.45 o                         
   7  23   1       3395.97       3371.65       248.71 o                         
   9  23   1       7753.16       7435.75       230.33 o                         
  11  23   1        741.20        768.84       152.16 o                         
  13  23   1        138.90        431.30       154.68 o                         
  15  23   1       5063.57       4823.97       349.51 o                         
  17  23   1       1600.37       1531.94       366.41 o                         
   1  25   1       7949.96       7647.62       173.07 o                         
   3  25   1       2666.20       2605.29       123.22 o                         
   5  25   1       2604.08       2539.15       170.76 o                         
   7  25   1       7623.18       7071.41       175.70 o                         
   9  25   1        214.86        486.68       177.69 o                         
  11  25   1       1462.03       1590.04       268.81 o                         
  13  25   1       8174.91       7872.89       345.24 o                         
  15  25   1        395.45        467.55       236.69 o                         
   1  27   1       4512.53       4442.45       140.73 o                         
   3  27   1       7368.88       7468.63       172.24 o                         
   5  27   1        448.39        382.92       132.17 o                         
   7  27   1       1531.06       1557.00       160.84 o                         
   9  27   1       9890.76       9824.78       296.75 o                         
  11  27   1       3054.50       3103.41       482.04 o                         
  13  27   1       1210.39       1100.68       339.71 o                         
  15  27   1       1930.42       1682.30       256.09 o                         
   1  29   1        773.64        821.56       126.56 o                         
   3  29   1       1949.57       1908.10       131.20 o                         
   5  29   1       1487.35       1591.41       157.05 o                         
   7  29   1       2729.06       2706.75       196.48 o                         
   9  29   1        630.69       1206.61       230.25 o                         
  11  29   1       1169.33       1301.24       192.48 o                         
  13  29   1       3121.45       3141.46       360.36 o                         
   1  31   1       3229.11       2999.72       129.44 o                         
   3  31   1       4351.19       4323.96       144.19 o                         
   5  31   1        355.08        552.69       180.63 o                         
   7  31   1        115.34        293.79       194.05 o                         
   9  31   1       1679.79       1716.93       276.84 o                         
  11  31   1       1864.54       2178.21       251.50 o                         
   1  33   1       5193.35       5460.12       177.74 o                         
   3  33   1       2186.67       2080.27       169.41 o                         
   5  33   1        570.58        665.05       149.48 o                         
   7  33   1        563.69        493.84       240.43 o                         
   9  33   1       1458.22       1618.90       251.08 o                         
   1  35   1        167.94        178.54       235.66 o                         
   3  35   1       1300.01       1126.43       195.64 o                         
   5  35   1       1515.98       1521.33       203.76 o                         
   7  35   1       2596.45       2453.69       268.60 o                         
   1  37   1       2883.90       3012.36       214.65 o                         
   3  37   1        419.54        533.34       201.88 o                         
   2   0   2      12786.83      15180.74       402.48 o                         
   6   0   2     105494.05     102533.35       789.33 o                         
  10   0   2      53343.03      54909.59       377.37 o                         
  14   0   2       3519.87       3544.57       167.50 o                         
  18   0   2       6843.48       7086.64       359.32 o                         
   0   2   2     126499.84     127349.93       956.58 o                         
   2   2   2      33430.95      34438.88       577.24 o                         
   4   2   2      96005.38      92018.71       741.57 o                         
   6   2   2       1879.69       1900.64       220.01 o                         
   8   2   2      18207.29      16765.86       323.45 o                         
  10   2   2        404.51        492.89       124.38 o                         
  12   2   2       9242.89       7956.75       177.18 o                         
  14   2   2        147.64        124.71       148.86 o                         
  16   2   2      14700.67      14135.62       356.97 o                         
  18   2   2         76.24         41.40       231.22 o                         
  20   2   2       1796.20       1686.43       211.21 o                         
   2   4   2     197679.47     201368.62      6629.00 o                         
   4   4   2      60161.12      59802.67       577.24 o                         
   6   4   2      62075.27      65238.07       463.08 o                         
   8   4   2       3339.04       3053.60       173.84 o                         
  10   4   2      14507.83      14581.53       208.86 o                         
  12   4   2       1626.08       1662.65       136.18 o                         
  14   4   2       1951.31       1886.61       142.49 o                         
  16   4   2         77.46         45.26       150.44 o                         
  18   4   2       5249.10       5134.57       246.70 o                         
  20   4   2        149.53         67.32       246.24 o                         
   0   6   2     173345.95     177704.45      1039.99 o                         
   2   6   2     128512.24     134792.48      5792.12 o                         
   4   6   2      16960.99      16220.87       708.83 o                         
   6   6   2      11883.53      12773.66       633.76 o                         
   8   6   2       5088.25       4489.29       160.95 o                         
  10   6   2       2062.44       1989.07       146.70 o                         
  12   6   2      16157.22      15036.90       244.50 o                         
  14   6   2       2939.90       2483.10       136.57 o                         
  16   6   2      10246.71      10274.09       241.81 o                         
  18   6   2         62.63         92.09       188.46 o                         
  20   6   2       2299.63       2658.20       258.38 o                         
   2   8   2      40805.40      39353.30      1194.00 o                         
   4   8   2       8591.17       8965.48       194.72 o                         
   6   8   2      30919.25      30664.42       282.60 o                         
   8   8   2      14396.86      12926.57       256.03 o                         
  10   8   2       8408.24       7900.43       182.35 o                         
  12   8   2        383.44        566.83       131.46 o                         
  14   8   2      11926.06      11284.20       255.59 o                         
  16   8   2        589.79        576.93       156.40 o                         
  18   8   2       6699.65       6832.10       217.47 o                         
  20   8   2       1925.36       1934.79       217.46 o                         
   0  10   2      12725.44      11311.26       299.05 o                         
   2  10   2      31621.42      32566.79       326.38 o                         
   4  10   2      24556.64      24689.67       881.60 o                         
   6  10   2       4187.58       3732.47       135.02 o                         
   8  10   2      26195.32      24901.24       479.15 o                         
  10  10   2      19312.99      18953.24       453.47 o                         
  12  10   2      14690.93      13721.14       241.20 o                         
  14  10   2       3614.43       3678.47       159.85 o                         
  16  10   2       5366.61       5340.10       171.45 o                         
  18  10   2        702.91        692.53       150.74 o                         
  20  10   2        916.53        922.18       262.19 o                         
   2  12   2      30627.05      30034.63       449.99 o                         
   4  12   2       2015.37       1840.37       136.10 o                         
   6  12   2       1864.52       1675.90       136.22 o                         
   8  12   2      12709.31      12684.05       543.16 o                         
  10  12   2      11817.61      11532.84       319.92 o                         
  12  12   2          7.83         99.97       149.49 o                         
  14  12   2       3047.89       2905.13       143.88 o                         
  16  12   2         95.03        225.16       145.65 o                         
  18  12   2       1953.19       2072.59       174.21 o                         
  20  12   2        321.68        175.07       210.37 o                         
   0  14   2      15135.03      13036.00       233.89 o                         
   2  14   2       2759.83       2597.14       135.05 o                         
   4  14   2      20825.97      19182.67       255.85 o                         
   6  14   2        850.00        976.49       117.07 o                         
   8  14   2       7918.05       7176.61       245.65 o                         
  10  14   2       3008.82       2834.17       225.59 o                         
  12  14   2      14470.03      13863.86       321.68 o                         
  14  14   2       5583.74       5502.73       237.13 o                         
  16  14   2       2484.20       2460.92       140.46 o                         
  18  14   2        102.53        260.55       135.09 o                         
   2  16   2      31783.03      29901.85       462.10 o                         
   4  16   2       1829.58       1825.32       114.49 o                         
   6  16   2      17959.70      17148.35       504.92 o                         
   8  16   2       1857.77       1824.95       153.93 o                         
  10  16   2      15888.12      15261.93       590.42 o                         
  12  16   2      11767.17      11428.37       166.39 o                         
  14  16   2       5732.41       5407.44       153.03 o                         
  16  16   2       1480.99       1401.68       159.71 o                         
  18  16   2       3021.54       3127.54       167.86 o                         
   0  18   2      20798.50      19182.80       388.51 o                         
   2  18   2       2477.26       2384.28       125.53 o                         
   4  18   2      14194.32      13281.82       171.21 o                         
   6  18   2        283.15        350.84       134.74 o                         
   8  18   2      22848.58      21502.61       218.31 o                         
  10  18   2       1545.10       1601.30       193.51 o                         
  12  18   2      15183.93      14840.61       182.15 o                         
  14  18   2        710.14        846.19       154.31 o                         
  16  18   2        916.74       1124.70       202.70 o                         
  18  18   2         48.13        301.58       204.57 o                         
   2  20   2      20198.24      20180.34       259.10 o                         
   4  20   2       4703.13       4463.81       159.88 o                         
   6  20   2      17935.41      17116.77       179.93 o                         
   8  20   2        762.50        847.87       133.76 o                         
  10  20   2       4688.21       4303.27       156.01 o                         
  12  20   2        377.15        758.48       214.10 o                         
  14  20   2       6300.45       6085.33       179.09 o                         
  16  20   2        196.55        298.81       189.43 o                         
  18  20   2       2746.77       2913.94       267.77 o                         
   0  22   2      15201.09      14556.82       217.06 o                         
   2  22   2       6312.65       5901.54       149.33 o                         
   4  22   2      11453.23      11074.83       167.99 o                         
   6  22   2       1598.82       1470.33       134.42 o                         
   8  22   2       1829.16       1888.14       162.43 o                         
  10  22   2        456.75        298.04       163.33 o                         
  12  22   2       2299.78       2294.97       181.65 o                         
  14  22   2       5062.75       5159.92       338.36 o                         
  16  22   2       1654.47       2034.27       360.57 o                         
   2  24   2      11900.16      11553.89       170.54 o                         
   4  24   2        897.33        773.88       142.16 o                         
   6  24   2       1371.03       1690.49       173.18 o                         
   8  24   2       7796.31       7349.71       165.71 o                         
  10  24   2       5103.14       4848.95       167.70 o                         
  12  24   2          9.96         64.62       252.02 o                         
  14  24   2       3687.11       3571.12       176.66 o                         
  16  24   2        183.42         77.89       199.43 o                         
   0  26   2       5708.50       5373.54       200.86 o                         
   2  26   2        268.31        235.81       124.02 o                         
   4  26   2       8897.91       8396.69       166.70 o                         
   6  26   2        514.07        573.88       124.00 o                         
   8  26   2       3958.87       3737.71       171.04 o                         
  10  26   2       1578.06       1641.26       184.63 o                         
  12  26   2       1502.89       1705.93       281.22 o                         
  14  26   2       4711.38       4672.84       188.19 o                         
   2  28   2       6788.13       6673.70       155.17 o                         
   4  28   2         41.91        144.45       137.61 o                         
   6  28   2       2914.13       2970.70       138.82 o                         
   8  28   2       3480.06       3267.40       169.91 o                         
  10  28   2       2231.11       2020.60       192.17 o                         
  12  28   2        574.18        485.03       199.16 o                         
  14  28   2       2978.81       2828.60       669.21 o                         
   0  30   2      16940.39      16566.50       733.65 o                         
   2  30   2       2454.91       2567.62       146.90 o                         
   4  30   2       2651.78       2937.91       163.49 o                         
   6  30   2        585.86        684.74       151.36 o                         
   8  30   2       3149.26       2880.74       173.04 o                         
  10  30   2        857.18        659.92       221.37 o                         
  12  30   2       1919.57       2104.28       292.90 o                         
   2  32   2       3942.16       3853.15       208.11 o                         
   4  32   2          8.68        -50.31       122.61 o                         
   6  32   2       7413.09       7087.56       333.48 o                         
   8  32   2         31.37         14.31       195.54 o                         
  10  32   2       2103.04       1980.43       262.87 o                         
   0  34   2       4018.45       4159.65       248.84 o                         
   2  34   2        463.51        334.92       138.55 o                         
   4  34   2       3358.80       3164.27       149.04 o                         
   6  34   2         20.77         48.46       174.34 o                         
   8  34   2       2424.26       2420.94       220.37 o                         
   2  36   2       2109.76       2115.20       152.08 o                         
   4  36   2         84.87        129.96       146.28 o                         
   6  36   2       3965.85       3618.47       182.69 o                         
   1   1   3      11074.06      12362.78       250.98 o                         
   3   1   3      11653.01      12157.10       395.39 o                         
   5   1   3      65916.63      66400.66       411.60 o                         
   7   1   3      23694.52      22326.44       288.59 o                         
   9   1   3       2886.18       2813.30       250.46 o                         
  11   1   3         84.29       -126.98       203.84 o                         
  13   1   3        851.68        842.11       123.03 o                         
  15   1   3       2525.80       2329.48       182.64 o                         
  17   1   3       5335.21       5383.38       266.29 o                         
  19   1   3       2018.51       2162.22       207.11 o                         
  21   1   3        274.98        421.14       260.02 o                         
   1   3   3       8091.36       8528.95       216.82 o                         
   3   3   3      50922.06      54822.56      1556.86 o                         
   5   3   3      19817.54      18263.19       329.08 o                         
   7   3   3      19409.98      18078.00       318.44 o                         
   9   3   3      45089.25      43493.31       486.32 o                         
  11   3   3        392.93        361.52       165.40 o                         
  13   3   3       9492.94       9339.52       201.81 o                         
  15   3   3        333.93        400.21       126.30 o                         
  17   3   3       5313.52       5214.95       156.90 o                         
  19   3   3       2369.20       2362.88       159.60 o                         
   1   5   3       7292.98       7321.38       231.05 o                         
   3   5   3       1727.30       2063.10       208.75 o                         
   5   5   3      38097.26      39875.33       476.31 o                         
   7   5   3      31092.62      30043.56       286.02 o                         
   9   5   3       4157.68       4174.31       217.12 o                         
  11   5   3       5484.73       5219.07       148.26 o                         
  13   5   3      13509.37      13418.55       185.08 o                         
  15   5   3       7970.58       7089.15       147.06 o                         
  17   5   3       9662.47       9520.89       491.74 o                         
  19   5   3       3959.48       3706.38       168.49 o                         
   1   7   3      29417.48      29932.84       472.35 o                         
   3   7   3      44831.47      47909.13      1310.58 o                         
   5   7   3      33761.23      34132.04      1633.19 o                         
   7   7   3      28943.44      29152.42       934.16 o                         
   9   7   3      30246.52      29473.00       223.22 o                         
  11   7   3       1136.28       1324.23       169.00 o                         
  13   7   3       5442.80       5257.76       155.98 o                         
  15   7   3       7122.14       6524.44       155.89 o                         
  17   7   3       1484.36       1656.21       172.03 o                         
  19   7   3       2405.92       2298.38       178.73 o                         
   1   9   3     126213.26     130674.40      3095.58 o                         
   3   9   3      16842.41      16854.29       554.09 o                         
   5   9   3      12502.55      12906.60       472.32 o                         
   7   9   3        204.38        297.14       156.32 o                         
   9   9   3       9975.49       9548.62       164.58 o                         
  11   9   3       5931.60       5518.73       211.04 o                         
  13   9   3       6507.80       5718.99       154.80 o                         
  15   9   3       6746.07       6533.06       205.49 o                         
  17   9   3       2109.47       2072.89       190.76 o                         
  19   9   3       1199.35       1065.70       178.74 o                         
   1  11   3      14594.28      13110.42       204.75 o                         
   3  11   3      15434.72      15281.87       219.56 o                         
   5  11   3       1988.06       1939.46       141.20 o                         
   7  11   3       3209.29       2880.68       131.62 o                         
   9  11   3       4910.87       4695.18       239.80 o                         
  11  11   3       4274.73       4333.06       274.72 o                         
  13  11   3       2393.41       2383.03       187.74 o                         
  15  11   3       2998.92       2748.25       147.82 o                         
  17  11   3       1465.36       1594.30       191.70 o                         
  19  11   3        175.02        316.68       175.69 o                         
   1  13   3      19710.65      19587.39       431.47 o                         
   3  13   3       4651.92       4867.75       162.49 o                         
   5  13   3       2459.49       2785.58       158.05 o                         
   7  13   3       7179.60       7153.42       209.71 o                         
   9  13   3      12628.02      11905.91       393.80 o                         
  11  13   3       9886.55       9286.93       426.11 o                         
  13  13   3      12832.03      12356.01       235.86 o                         
  15  13   3       1972.28       2022.03       152.51 o                         
  17  13   3        853.54        903.14       252.39 o                         
  19  13   3       1226.39        951.45       165.25 o                         
   1  15   3      13859.10      12769.85       223.11 o                         
   3  15   3       4942.04       5341.19       144.99 o                         
   5  15   3        762.48        644.37       122.35 o                         
   7  15   3          8.93        257.71       122.53 o                         
   9  15   3      11308.42      11790.29       272.85 o                         
  11  15   3      10212.70      10373.45       205.90 o                         
  13  15   3       1073.25       1113.54       157.09 o                         
  15  15   3       1544.96       1492.64       145.79 o                         
  17  15   3        793.81        932.63       150.69 o                         
  19  15   3        312.52        446.79       180.43 o                         
   1  17   3      39422.29      36281.75       448.49 o                         
   3  17   3      33073.43      32485.99       841.21 o                         
   5  17   3       1594.34       1636.61       143.80 o                         
   7  17   3       3651.43       3725.68       138.81 o                         
   9  17   3       1935.70       1901.83       153.02 o                         
  11  17   3      13523.34      13426.34       564.81 o                         
  13  17   3       9443.22       9039.99       303.63 o                         
  15  17   3       1786.53       1617.17       140.36 o                         
  17  17   3        385.53        471.14       150.79 o                         
   1  19   3      16987.72      16388.74       200.63 o                         
   3  19   3       2551.14       2362.24       126.70 o                         
   5  19   3       2935.61       2853.74       138.56 o                         
   7  19   3       2278.54       2412.31       137.86 o                         
   9  19   3       1953.28       1879.76       143.06 o                         
  11  19   3       8940.52       8823.98       209.06 o                         
  13  19   3       3384.93       3205.76       148.68 o                         
  15  19   3         78.01        174.60       160.91 o                         
  17  19   3        249.15        213.86       161.55 o                         
   1  21   3      12383.02      11012.50       154.15 o                         
   3  21   3       6765.28       6298.57       170.67 o                         
   5  21   3       2943.09       2834.09       131.22 o                         
   7  21   3        812.60        821.24       135.94 o                         
   9  21   3      10327.82      10185.80       182.71 o                         
  11  21   3      13761.02      12245.74       194.75 o                         
  13  21   3       5980.46       5922.11       187.20 o                         
  15  21   3       1164.18       1319.66       173.84 o                         
  17  21   3         43.72       -112.81       181.38 o                         
   1  23   3        825.71        787.13       116.46 o                         
   3  23   3       4075.52       3715.86       121.62 o                         
   5  23   3       2155.11       2076.29       141.26 o                         
   7  23   3       5840.52       5400.83       149.21 o                         
   9  23   3        975.47       1089.11       138.25 o                         
  11  23   3       3746.89       3749.96       290.98 o                         
  13  23   3       4332.42       3820.36       183.85 o                         
  15  23   3        960.04       1024.47       195.53 o                         
   1  25   3       6711.05       6240.02       144.88 o                         
   3  25   3       7728.54       7307.77       172.28 o                         
   5  25   3        908.20        977.96       152.10 o                         
   7  25   3        724.28        973.69       135.59 o                         
   9  25   3       3529.05       3338.06       179.64 o                         
  11  25   3        892.76       1118.38       186.38 o                         
  13  25   3        498.69        900.95       220.74 o                         
  15  25   3       1742.51       1700.59       205.82 o                         
   1  27   3       6534.15       6215.54       152.94 o                         
   3  27   3       6570.07       6723.42       158.72 o                         
   5  27   3       2511.00       2731.99       159.17 o                         
   7  27   3        967.49        938.86       138.52 o                         
   9  27   3       1221.35       1364.04       199.79 o                         
  11  27   3        810.78        897.04       205.85 o                         
  13  27   3       1856.83       2175.76       313.75 o                         
   1  29   3        943.46        954.74       142.64 o                         
   3  29   3       2552.72       2439.28       147.75 o                         
   5  29   3       5725.85       5215.41       165.04 o                         
   7  29   3       5184.83       4972.16       171.23 o                         
   9  29   3       1981.03       1882.85       160.43 o                         
  11  29   3        244.16         45.96       220.53 o                         
  13  29   3        480.59        721.69       315.73 o                         
   1  31   3       2317.26       2281.32       138.33 o                         
   3  31   3       1707.08       1649.29       135.42 o                         
   5  31   3       2199.75       2469.98       171.35 o                         
   7  31   3       3040.09       3136.16       192.57 o                         
   9  31   3        552.69        289.43       177.04 o                         
  11  31   3        280.50        295.20       206.45 o                         
   1  33   3        702.40        825.23       135.94 o                         
   3  33   3       1151.89       1152.91       130.31 o                         
   5  33   3       3878.39       3773.68       151.36 o                         
   7  33   3       3735.97       3331.95       175.76 o                         
   9  33   3        885.10        979.03       213.08 o                         
   1  35   3        578.95        785.61       157.95 o                         
   3  35   3       1499.56       1622.18       147.62 o                         
   5  35   3       2700.94       2752.59       158.51 o                         
   4   0   4      12931.45      12430.92       336.38 o                         
   8   0   4       6576.71       6284.80       245.66 o                         
  12   0   4       4522.74       4164.15       250.67 o                         
  16   0   4       9925.69       9381.08       218.39 o                         
  20   0   4       3117.74       2885.32       223.91 o                         
   2   2   4       9076.53       9179.12       182.07 o                         
   4   2   4       2781.44       2834.04       147.53 o                         
   6   2   4      87329.41      90797.75       854.92 o                         
   8   2   4        228.49        370.68       197.28 o                         
  10   2   4       8289.60       7873.67       261.41 o                         
  12   2   4       2487.58       2299.92       186.23 o                         
  14   2   4       6300.17       5740.55       155.79 o                         
  16   2   4        145.53         76.00       141.71 o                         
  18   2   4       6940.32       6704.90       211.73 o                         
  20   2   4        826.79       1090.43       183.95 o                         
   0   4   4      16138.28      16910.17       304.05 o                         
   2   4   4       1342.76       1198.09       119.39 o                         
   4   4   4      44987.71      46631.85      1481.68 o                         
   6   4   4       9494.59       8980.61       185.37 o                         
   8   4   4      19916.41      19431.85       312.39 o                         
  10   4   4       3372.41       3435.71       311.35 o                         
  12   4   4       2188.39       2091.87       232.31 o                         
  14   4   4      11454.72      10564.98       213.90 o                         
  16   4   4       4707.34       4826.23       153.70 o                         
  18   4   4       1902.42       1943.14       142.68 o                         
  20   4   4       1390.66       1210.89       205.78 o                         
   2   6   4      52161.68      54726.75      1727.97 o                         
   4   6   4       2998.12       2984.40       150.18 o                         
   6   6   4      41242.39      39940.61       402.90 o                         
   8   6   4      22179.40      22769.13       382.46 o                         
  10   6   4      10211.47       9648.46       218.97 o                         
  12   6   4        973.75        793.18       175.59 o                         
  14   6   4       5279.28       5020.61       170.32 o                         
  16   6   4       1739.40       1683.62       133.39 o                         
  18   6   4       2941.96       3096.97       146.27 o                         
  20   6   4       1680.80       1494.00       170.99 o                         
   0   8   4      16334.60      16793.60       368.70 o                         
   2   8   4       2132.30       2453.59       161.86 o                         
   4   8   4       6798.79       6589.65       210.53 o                         
   6   8   4       7516.69       7384.44       246.70 o                         
   8   8   4      16571.28      16034.31       442.63 o                         
  10   8   4       2678.26       2590.44       217.28 o                         
  12   8   4       6334.55       5755.96       145.91 o                         
  14   8   4       6964.75       6779.13       344.98 o                         
  16   8   4       5883.32       5652.93       157.09 o                         
  18   8   4        911.78        908.17       171.25 o                         
  20   8   4       1677.08       1608.94       186.40 o                         
   2  10   4      23026.08      22766.52      1077.84 o                         
   4  10   4      55604.95      56939.78      1747.68 o                         
   6  10   4       6589.67       6783.90       146.68 o                         
   8  10   4       7498.59       7524.25       169.69 o                         
  10  10   4       9411.26       9222.51       197.40 o                         
  12  10   4       1457.60       1509.20       156.88 o                         
  14  10   4       7515.61       7273.24       197.84 o                         
  16  10   4       2173.89       2059.92       147.12 o                         
  18  10   4       3233.89       3211.69       205.41 o                         
   0  12   4      87911.45      88365.90       570.36 o                         
   2  12   4      12507.26      12345.63       384.03 o                         
   4  12   4       1123.24       1316.97       156.12 o                         
   6  12   4        515.06        547.94       136.70 o                         
   8  12   4       6505.44       6588.08       152.26 o                         
  10  12   4        354.85        526.44       131.77 o                         
  12  12   4      11814.83      10789.30       302.35 o                         
  14  12   4       1598.88       1549.43       142.72 o                         
  16  12   4        357.11        251.27       190.77 o                         
  18  12   4        308.00        276.34       158.67 o                         
   2  14   4      38138.15      38719.71       626.77 o                         
   4  14   4       7183.86       7671.95       417.29 o                         
   6  14   4        491.17        747.28       156.68 o                         
   8  14   4       3460.22       3560.81       152.42 o                         
  10  14   4       8847.50       8947.48       333.04 o                         
  12  14   4       3795.04       3493.79       166.34 o                         
  14  14   4       6154.01       6439.86       387.16 o                         
  16  14   4        468.11        540.02       148.57 o                         
  18  14   4       1955.34       2072.30       150.69 o                         
   0  16   4      53466.02      52830.52       495.91 o                         
   2  16   4       3283.42       3405.24       230.33 o                         
   4  16   4       6235.78       6073.57       272.04 o                         
   6  16   4        751.73        850.54       125.70 o                         
   8  16   4       7025.21       6987.26       167.24 o                         
  10  16   4        990.33        988.55       129.87 o                         
  12  16   4      13783.85      12768.63       501.39 o                         
  14  16   4       1128.66       1509.86       311.49 o                         
  16  16   4        245.82        512.45       147.65 o                         
  18  16   4         40.17         67.07       162.46 o                         
   2  18   4      10970.39      10744.42       238.89 o                         
   4  18   4        456.46        352.15       115.77 o                         
   6  18   4       7168.66       6939.48       217.35 o                         
   8  18   4        320.01        449.71       136.65 o                         
  10  18   4      18271.17      18016.53       364.56 o                         
  12  18   4       2124.72       2153.39       159.40 o                         
  14  18   4       5835.30       6016.00       190.33 o                         
  16  18   4        413.74        543.92       145.01 o                         
   0  20   4      15395.01      14204.67       335.65 o                         
   2  20   4       1739.78       1648.60       134.43 o                         
   4  20   4      10428.04       9641.69       198.15 o                         
   6  20   4       2738.71       2411.25       209.89 o                         
   8  20   4       3814.28       3579.38       131.42 o                         
  10  20   4       5906.30       5630.70       168.33 o                         
  12  20   4      12764.97      12281.21       174.03 o                         
  14  20   4        518.33        567.29       144.36 o                         
  16  20   4        592.06        705.72       161.03 o                         
   2  22   4       6288.18       6020.08       143.00 o                         
   4  22   4       3870.68       3586.91       132.15 o                         
   6  22   4       3526.39       3381.64       189.45 o                         
   8  22   4        426.61        675.77       131.27 o                         
  10  22   4       9784.31       9519.67       182.40 o                         
  12  22   4        242.30        170.67       158.95 o                         
  14  22   4       1112.86        958.68       156.74 o                         
  16  22   4        360.22        222.95       158.33 o                         
   0  24   4       7399.34       7113.99       211.07 o                         
   2  24   4       8525.83       8163.05       226.32 o                         
   4  24   4       5246.73       5198.60       194.96 o                         
   6  24   4        104.46        -52.11       128.19 o                         
   8  24   4       4005.56       3891.63       153.89 o                         
  10  24   4        992.04       1139.78       165.64 o                         
  12  24   4       6895.53       6049.89       206.67 o                         
  14  24   4        642.33        458.16       213.89 o                         
   2  26   4        243.43        288.08       136.36 o                         
   4  26   4       7992.26       7433.06       197.36 o                         
   6  26   4       7084.39       6679.75       153.61 o                         
   8  26   4        382.32        569.36       144.55 o                         
  10  26   4       2058.13       1977.36       156.30 o                         
  12  26   4        717.85       1078.36       345.65 o                         
  14  26   4        858.63        753.72       184.86 o                         
   0  28   4       3240.56       3191.21       230.74 o                         
   2  28   4       1279.65       1231.10       122.78 o                         
   4  28   4       3760.43       3674.80       138.68 o                         
   6  28   4        212.58        274.10       128.88 o                         
   8  28   4       3188.55       2923.58       162.02 o                         
  10  28   4        112.40        331.66       256.21 o                         
  12  28   4       1211.89       1599.33       377.51 o                         
   2  30   4       3596.80       3360.90       133.66 o                         
   4  30   4       1145.69       1087.08       149.20 o                         
   6  30   4       6191.08       5866.10       154.56 o                         
   8  30   4       1118.87       1074.04       152.37 o                         
  10  30   4        279.16        300.47       206.07 o                         
   0  32   4       4028.83       3654.35       248.91 o                         
   2  32   4        147.37         66.15       137.22 o                         
   4  32   4       6035.23       5780.64       169.07 o                         
   6  32   4         36.34        -22.37       141.30 o                         
   8  32   4       3324.01       2910.61       244.10 o                         
   2  34   4       1653.52       1530.45       138.82 o                         
   4  34   4        593.56        586.97       160.22 o                         
   6  34   4       2188.22       2084.81       172.32 o                         
   0  36   4        800.83       1034.02       216.12 o                         
   1   1   5      13186.00      13617.59       293.73 o                         
   3   1   5      10672.50      11310.17       377.67 o                         
   5   1   5      19358.60      19542.69       286.12 o                         
   7   1   5      20452.15      20735.96       261.15 o                         
   9   1   5      14609.61      14177.24       227.89 o                         
  11   1   5       4196.94       4325.28       194.89 o                         
  13   1   5      15522.92      15298.64       398.94 o                         
  15   1   5       4461.02       3833.64       143.27 o                         
  17   1   5       1970.13       1898.87       142.23 o                         
  19   1   5       1260.05       1441.10       179.83 o                         
   1   3   5       6795.57       6964.30       222.20 o                         
   3   3   5      52465.67      57555.54       801.84 o                         
   5   3   5       1975.67       1862.77       159.35 o                         
   7   3   5       9239.87       9755.85       225.75 o                         
   9   3   5       9063.51       9299.72       237.41 o                         
  11   3   5       9655.64       9251.34       216.41 o                         
  13   3   5       4336.29       4537.64       244.41 o                         
  15   3   5       4441.73       4202.17       207.71 o                         
  17   3   5        478.78        401.78       149.73 o                         
  19   3   5        404.84        578.35       135.79 o                         
   1   5   5      10288.96      10184.62       224.88 o                         
   3   5   5       2815.36       2974.45       135.98 o                         
   5   5   5      22513.95      23076.78       383.19 o                         
   7   5   5      11675.79      11374.14       528.03 o                         
   9   5   5       3594.00       3692.43       225.64 o                         
  11   5   5       3422.85       3162.94       237.32 o                         
  13   5   5       5388.06       4937.00       244.83 o                         
  15   5   5       1825.87       1783.02       162.73 o                         
  17   5   5       3959.89       3715.68       169.49 o                         
  19   5   5       1422.29       1410.28       164.11 o                         
   1   7   5       2258.77       2567.52       226.48 o                         
   3   7   5      34828.41      36771.55       771.65 o                         
   5   7   5        160.10        286.24       113.97 o                         
   7   7   5       1093.55       1219.13       197.28 o                         
   9   7   5      22503.30      20505.83       316.98 o                         
  11   7   5       3134.94       2888.70       189.48 o                         
  13   7   5       2045.20       2011.99       156.65 o                         
  15   7   5       4597.55       4745.50       194.00 o                         
  17   7   5       1074.73       1152.73       149.93 o                         
  19   7   5       1695.99       1799.32       166.09 o                         
   1   9   5      15085.38      15691.92       202.80 o                         
   3   9   5        504.12        436.85       131.29 o                         
   5   9   5       3812.25       3624.20       167.88 o                         
   7   9   5      18487.76      18452.74      1065.75 o                         
   9   9   5       1400.83       1550.49       208.25 o                         
  11   9   5       4030.33       3739.32       205.31 o                         
  13   9   5       6578.75       6180.33       171.37 o                         
  15   9   5          0.51         -8.32       160.20 o                         
  17   9   5        668.23        713.15       138.98 o                         
  19   9   5       3296.10       2870.60       194.56 o                         
   1  11   5      19193.73      20182.28       576.82 o                         
   3  11   5      26858.06      28248.76       334.81 o                         
   5  11   5       2976.63       2828.71       298.01 o                         
   7  11   5       1126.07       1224.39       124.93 o                         
   9  11   5       6200.61       6667.78       164.97 o                         
  11  11   5       2366.76       2309.05       139.65 o                         
  13  11   5         51.14        193.99       134.61 o                         
  15  11   5       7636.99       7127.96       184.06 o                         
  17  11   5       1857.40       1472.64       140.74 o                         
   1  13   5      38167.83      38161.41       270.95 o                         
   3  13   5      11413.28      11929.11       233.90 o                         
   5  13   5      17452.28      18050.71       436.16 o                         
   7  13   5      13360.80      13937.54       301.28 o                         
   9  13   5        781.79        807.86       143.27 o                         
  11  13   5       6769.40       6805.86       248.30 o                         
  13  13   5       7873.94       7314.10       239.58 o                         
  15  13   5        179.54        141.63       134.38 o                         
  17  13   5       2140.26       2120.01       137.70 o                         
   1  15   5      20324.32      19695.63       378.19 o                         
   3  15   5       4256.27       4354.99       180.66 o                         
   5  15   5       2396.78       2670.13       205.31 o                         
   7  15   5       7299.56       7292.95       436.96 o                         
   9  15   5       5755.94       5683.89       136.20 o                         
  11  15   5       7820.71       7088.03       197.20 o                         
  13  15   5        480.28        562.49       141.34 o                         
  15  15   5       4287.37       4181.22       161.35 o                         
  17  15   5       2776.20       2626.02       153.55 o                         
   1  17   5       1664.92       1761.48       173.99 o                         
   3  17   5       5463.93       5401.66       163.00 o                         
   5  17   5       7201.20       7036.72       228.27 o                         
   7  17   5       2335.84       2379.02       173.50 o                         
   9  17   5       1416.44       1269.32       126.59 o                         
  11  17   5       6362.31       5468.84       156.78 o                         
  13  17   5       3684.67       3535.07       151.00 o                         
  15  17   5       1386.39       1385.72       172.62 o                         
  17  17   5       1332.35       1368.79       167.77 o                         
   1  19   5       1053.64       1066.62       217.90 o                         
   3  19   5       5017.46       4806.40       228.12 o                         
   5  19   5       6353.29       6553.26       340.22 o                         
   7  19   5       4795.44       5307.42       150.43 o                         
   9  19   5        713.48        666.75       148.17 o                         
  11  19   5       3707.75       4087.73       174.05 o                         
  13  19   5        966.64       1185.18       161.51 o                         
  15  19   5        659.96        752.64       193.13 o                         
   1  21   5      16862.48      16114.37       388.41 o                         
   3  21   5       7541.02       7792.86       196.33 o                         
   5  21   5       3169.83       3119.94       144.20 o                         
   7  21   5       3481.96       3260.00       156.73 o                         
   9  21   5       5570.28       5340.64       209.39 o                         
  11  21   5       4035.84       3807.54       150.29 o                         
  13  21   5       1431.34       1584.61       169.03 o                         
  15  21   5       1238.50       1129.51       162.26 o                         
   1  23   5       2314.80       2259.57       130.18 o                         
   3  23   5         76.20        269.92       113.37 o                         
   5  23   5      11134.11      10620.62       167.11 o                         
   7  23   5       6626.51       6490.11       228.45 o                         
   9  23   5        265.49        504.23       137.60 o                         
  11  23   5       2144.69       2297.51       172.48 o                         
  13  23   5       3612.92       3579.18       207.50 o                         
   1  25   5       2910.89       2653.14       124.05 o                         
   3  25   5       4444.39       4195.95       139.04 o                         
   5  25   5       2924.06       2799.55       125.34 o                         
   7  25   5       2744.04       2668.02       135.50 o                         
   9  25   5       4157.70       3909.24       159.94 o                         
  11  25   5       2483.30       2060.72       177.71 o                         
  13  25   5         18.35        158.19       174.75 o                         
   1  27   5       2257.19       2227.74       126.22 o                         
   3  27   5        193.83        146.92       118.67 o                         
   5  27   5       3461.07       3426.49       141.39 o                         
   7  27   5       6157.63       5895.55       212.03 o                         
   9  27   5        365.72        431.72       137.24 o                         
  11  27   5       1786.80       1717.96       217.60 o                         
   1  29   5       1409.54       1444.83       149.33 o                         
   3  29   5       4149.56       3704.57       158.63 o                         
   5  29   5       2426.32       2456.65       141.04 o                         
   7  29   5        550.99        505.18       132.89 o                         
   9  29   5       3690.47       4131.27       338.36 o                         
  11  29   5        108.20        260.39       184.70 o                         
   1  31   5       2491.20       2347.75       175.08 o                         
   3  31   5        225.34        370.34       127.28 o                         
   5  31   5       1908.85       1773.59       159.19 o                         
   7  31   5       1223.06       1079.07       155.12 o                         
   9  31   5        546.28        804.51       188.60 o                         
   1  33   5       2776.63       2510.59       141.04 o                         
   3  33   5        823.36        777.51       146.22 o                         
   5  33   5        688.91        531.88       151.04 o                         
   2   0   6      28023.79      30722.26       348.89 o                         
   6   0   6        630.78        907.15       187.90 o                         
  10   0   6      29863.47      28517.14       422.09 o                         
  14   0   6       9759.96       8625.25       279.65 o                         
  18   0   6         11.81        145.50       174.85 o                         
   0   2   6      21795.84      21194.02       303.64 o                         
   2   2   6       4264.93       4468.82       132.15 o                         
   4   2   6       8009.65       7993.98       208.06 o                         
   6   2   6        103.40         74.36       136.97 o                         
   8   2   6      12914.39      12550.75       288.93 o                         
  10   2   6       2321.89       2175.03       185.75 o                         
  12   2   6      15536.01      15020.31       236.75 o                         
  14   2   6       1208.88       1100.17       221.80 o                         
  16   2   6       2818.85       2612.28       156.15 o                         
  18   2   6        729.27        703.55       162.38 o                         
   2   4   6      26089.04      29035.11       386.24 o                         
   4   4   6       4947.65       5067.53       155.28 o                         
   6   4   6       4190.23       4173.58       213.02 o                         
   8   4   6       5743.10       5480.83       271.83 o                         
  10   4   6      22958.22      22045.26       257.27 o                         
  12   4   6        746.84        709.48       154.36 o                         
  14   4   6       7622.09       6975.70       267.14 o                         
  16   4   6        386.88        559.68       193.59 o                         
  18   4   6       1729.06       1423.09       137.41 o                         
   0   6   6      20508.39      20918.33       305.30 o                         
   2   6   6      25983.96      27201.77       547.25 o                         
   4   6   6       5971.23       6086.74       217.44 o                         
   6   6   6       2219.42       2382.44       172.98 o                         
   8   6   6       4631.06       4776.17       254.52 o                         
  10   6   6       3483.02       3572.34       188.11 o                         
  12   6   6       6145.62       5752.19       252.96 o                         
  14   6   6       1382.01       2276.85       323.24 o                         
  16   6   6        182.95        370.39       149.81 o                         
  18   6   6        463.57        566.89       158.48 o                         
   2   8   6      25023.63      26108.49       269.08 o                         
   4   8   6       9499.60       9905.36       183.12 o                         
   6   8   6       2726.97       2769.11       125.32 o                         
   8   8   6       3978.42       3779.39       224.18 o                         
  10   8   6       1249.05       1412.03       300.92 o                         
  12   8   6       1281.59       1231.30       178.92 o                         
  14   8   6       3479.62       3226.66       191.38 o                         
  16   8   6        689.48        558.05       149.23 o                         
  18   8   6       2354.85       2281.51       160.19 o                         
   0  10   6       8119.35       8149.78       241.28 o                         
   2  10   6      11600.75      12079.18       228.65 o                         
   4  10   6      13591.15      13748.60       332.94 o                         
   6  10   6        787.74        951.69       114.59 o                         
   8  10   6       3608.20       3763.00       211.92 o                         
  10  10   6       6703.24       6935.44       295.90 o                         
  12  10   6       3632.60       3270.63       256.51 o                         
  14  10   6       2481.13       2348.74       176.13 o                         
  16  10   6       3530.15       3402.13       206.00 o                         
  18  10   6        390.25        576.67       184.60 o                         
   2  12   6      13822.70      14055.98       194.03 o                         
   4  12   6        923.55       1023.76       114.70 o                         
   6  12   6      17927.84      17539.87       756.07 o                         
   8  12   6       4988.57       5233.89       309.05 o                         
  10  12   6       9040.65       8606.18       178.50 o                         
  12  12   6       1251.02       1129.65       138.19 o                         
  14  12   6       6723.64       6563.68       239.69 o                         
  16  12   6        774.59        989.99       174.82 o                         
   0  14   6       1141.67       1302.34       281.11 o                         
   2  14   6       7470.72       7182.37       483.09 o                         
   4  14   6      19084.75      18642.54       362.65 o                         
   6  14   6        129.71         -2.49       168.25 o                         
   8  14   6      13514.44      12973.12       711.01 o                         
  10  14   6       1547.22       1469.49       173.21 o                         
  12  14   6       4530.49       4367.89       201.94 o                         
  14  14   6        846.55        857.51       134.10 o                         
  16  14   6       5207.60       4733.95       273.07 o                         
   2  16   6       2007.69       2304.72       281.43 o                         
   4  16   6       1630.68       1689.91       170.05 o                         
   6  16   6      17595.86      18245.36       638.58 o                         
   8  16   6        585.61        359.56       166.62 o                         
  10  16   6       1761.40       1767.78       127.05 o                         
  12  16   6        507.51        560.70       127.69 o                         
  14  16   6        745.47        587.46       149.42 o                         
  16  16   6         68.35        -56.06       165.47 o                         
   0  18   6      12797.77      12982.51       282.99 o                         
   2  18   6       4842.29       4731.64       191.28 o                         
   4  18   6       8854.68       9342.13       211.40 o                         
   6  18   6        612.21        561.96       167.01 o                         
   8  18   6       4977.06       4908.76       140.09 o                         
  10  18   6         35.08         67.05       112.08 o                         
  12  18   6        589.42        591.92       145.96 o                         
  14  18   6         62.48        140.04       145.08 o                         
  16  18   6       1365.67       1378.46       166.83 o                         
   2  20   6       2196.16       2115.75       179.74 o                         
   4  20   6       3980.61       3616.19       224.63 o                         
   6  20   6      17336.80      16861.19       568.42 o                         
   8  20   6        637.23        636.38       125.63 o                         
  10  20   6        939.05        980.25       132.43 o                         
  12  20   6        172.42        157.51       138.31 o                         
  14  20   6        279.01        257.87       153.31 o                         
   0  22   6       5290.63       4896.75       326.16 o                         
   2  22   6       2243.09       2212.25       158.56 o                         
   4  22   6       7618.56       7620.71       192.95 o                         
   6  22   6         74.67         82.80       115.29 o                         
   8  22   6       7509.42       7033.63       173.77 o                         
  10  22   6        400.55        347.87       128.88 o                         
  12  22   6       2191.78       2142.79       171.08 o                         
  14  22   6       1430.54       1338.20       165.06 o                         
   2  24   6       2174.99       2069.94       122.26 o                         
   4  24   6         61.33         61.60       138.46 o                         
   6  24   6       8268.19       7958.65       220.23 o                         
   8  24   6       6317.66       5921.09       180.70 o                         
  10  24   6       3232.91       3150.24       156.58 o                         
  12  24   6         31.14        -41.85       264.07 o                         
   0  26   6       6371.04       5571.17       379.65 o                         
   2  26   6       1309.10       1418.39       200.17 o                         
   4  26   6       3767.05       3732.60       198.32 o                         
   6  26   6        453.29        465.57       149.04 o                         
   8  26   6       1372.39       1497.30       140.13 o                         
  10  26   6       1552.72       1485.40       206.17 o                         
   2  28   6       2486.72       2566.34       155.30 o                         
   4  28   6        386.17        445.13       148.64 o                         
   6  28   6       2517.95       2390.47       169.16 o                         
   8  28   6       1162.67       1194.56       149.20 o                         
  10  28   6       1191.41       1215.90       166.56 o                         
   0  30   6       8317.90       7968.23       207.20 o                         
   2  30   6        467.98        538.09       154.56 o                         
   4  30   6       1982.46       2000.04       160.35 o                         
   6  30   6         35.88         73.47       143.01 o                         
   8  30   6        431.76        453.85       142.99 o                         
   2  32   6       1725.37       1699.81       166.55 o                         
   4  32   6         52.68        149.96       162.37 o                         
   1   1   7      16709.87      17603.81       201.82 o                         
   3   1   7       8119.77       8109.33       167.29 o                         
   5   1   7       1507.34       1590.82       204.96 o                         
   7   1   7       3701.87       3558.17       226.27 o                         
   9   1   7       8093.02       8201.97       205.73 o                         
  11   1   7       4736.61       4251.37       169.11 o                         
  13   1   7       3329.55       3360.37       197.55 o                         
  15   1   7       1713.96       1373.48       173.19 o                         
  17   1   7        296.71        281.07       175.16 o                         
   1   3   7      20225.99      21212.64       196.16 o                         
   3   3   7       7481.35       7497.19       155.53 o                         
   5   3   7        786.17        826.52       192.88 o                         
   7   3   7       2661.49       2542.15       208.47 o                         
   9   3   7      14218.67      14440.40       563.58 o                         
  11   3   7       9236.22       8478.09       187.70 o                         
  13   3   7       3526.91       3066.26       205.83 o                         
  15   3   7       2591.65       2066.17       242.42 o                         
  17   3   7       1254.65       1105.96       164.19 o                         
   1   5   7      11720.71      12738.33       194.50 o                         
   3   5   7      11265.59      11830.40       171.31 o                         
   5   5   7        242.30        385.41       222.87 o                         
   7   5   7       1814.14       1829.13       173.96 o                         
   9   5   7       5521.59       5062.43       190.23 o                         
  11   5   7       2100.92       2194.95       161.08 o                         
  13   5   7       9838.65       9304.41       255.62 o                         
  15   5   7       1729.55       1157.82       250.67 o                         
  17   5   7        177.44        220.88       251.35 o                         
   1   7   7       8323.94       8369.79       214.15 o                         
   3   7   7       4318.35       4273.81       280.62 o                         
   5   7   7       3248.70       3470.80       149.95 o                         
   7   7   7       2272.05       2135.90       149.79 o                         
   9   7   7       3534.41       3481.64       189.02 o                         
  11   7   7       3975.26       3898.99       170.46 o                         
  13   7   7       8322.12       7900.78       352.02 o                         
  15   7   7       2534.52       2472.94       256.61 o                         
  17   7   7        809.14        799.48       181.15 o                         
   1   9   7       3368.41       3330.06       148.71 o                         
   3   9   7       6009.00       6026.95       158.82 o                         
   5   9   7       4817.12       4941.79       145.24 o                         
   7   9   7       1766.09       1860.46       132.49 o                         
   9   9   7       5035.24       5326.73       138.82 o                         
  11   9   7       3863.68       3630.91       237.74 o                         
  13   9   7       2439.15       2042.38       195.92 o                         
  15   9   7        992.54       1050.62       169.18 o                         
  17   9   7        853.18        859.15       182.87 o                         
   1  11   7       1154.32       1223.98       159.67 o                         
   3  11   7      12456.09      13097.40       276.25 o                         
   5  11   7      17501.75      17715.67       192.95 o                         
   7  11   7       4229.17       4587.83       178.60 o                         
   9  11   7       7873.71       8119.28       505.71 o                         
  11  11   7       2432.03       2126.37       144.50 o                         
  13  11   7       1312.73       1266.18       141.40 o                         
  15  11   7       4925.18       4734.92       155.43 o                         
   1  13   7       5956.06       5910.68       185.20 o                         
   3  13   7       6180.45       5568.84       197.80 o                         
   5  13   7      12818.03      13263.79       269.16 o                         
   7  13   7       7386.91       7576.07       445.55 o                         
   9  13   7       2458.95       2265.32       201.22 o                         
  11  13   7        253.29        378.00       178.75 o                         
  13  13   7        201.20        401.61       120.98 o                         
  15  13   7        430.03        475.00       129.35 o                         
   1  15   7       2198.26       2332.66       170.94 o                         
   3  15   7      15225.07      15013.47       234.40 o                         
   5  15   7       6388.89       6558.73       347.79 o                         
   7  15   7      10226.16       9725.71       320.01 o                         
   9  15   7       1281.51       1522.38       155.72 o                         
  11  15   7        217.59         80.41       158.30 o                         
  13  15   7        509.96        411.23       148.14 o                         
  15  15   7       1608.82       1596.12       218.90 o                         
   1  17   7        293.53        518.87       257.13 o                         
   3  17   7       2296.51       2400.67       153.19 o                         
   5  17   7      15727.53      15122.40       341.07 o                         
   7  17   7       4961.68       5145.55       167.47 o                         
   9  17   7        580.96        551.03       136.67 o                         
  11  17   7        138.10        281.59       140.57 o                         
  13  17   7         86.87        231.17       126.29 o                         
  15  17   7        688.54        588.63       190.96 o                         
   1  19   7       1225.11       1540.14       214.95 o                         
   3  19   7       2637.61       2492.97       158.13 o                         
   5  19   7       8711.36       8446.24       472.45 o                         
   7  19   7       5134.77       5118.50       187.06 o                         
   9  19   7       1158.90       1014.76       131.59 o                         
  11  19   7        791.38        656.72       132.45 o                         
  13  19   7        668.84        676.04       162.97 o                         
   1  21   7       2804.73       2606.48       184.45 o                         
   3  21   7        673.00        642.24       219.26 o                         
   5  21   7       3600.09       3486.02       360.78 o                         
   7  21   7       5852.19       5818.97       144.92 o                         
   9  21   7        467.71        456.71       121.05 o                         
  11  21   7        604.51        952.69       155.94 o                         
  13  21   7        191.05        130.21       163.64 o                         
   1  23   7       6452.20       6225.70       208.55 o                         
   3  23   7       4419.40       4254.77       239.99 o                         
   5  23   7       3931.72       4032.10       172.61 o                         
   7  23   7       4727.80       4650.41       147.96 o                         
   9  23   7       2263.84       2352.30       142.92 o                         
  11  23   7       1482.15       1259.07       151.99 o                         
   1  25   7        885.40       1020.63       149.38 o                         
   3  25   7       3793.05       3609.21       287.94 o                         
   5  25   7        589.66        417.93       149.50 o                         
   7  25   7       1644.23       1583.63       121.08 o                         
   9  25   7       1897.42       1986.96       146.97 o                         
   1  27   7       4347.35       4510.15       198.77 o                         
   3  27   7       1069.98       1062.18       140.63 o                         
   5  27   7       1411.57       1312.37       154.79 o                         
   7  27   7        721.11        670.78       125.83 o                         
   9  27   7        267.03        387.59       155.84 o                         
   1  29   7        714.43        688.77       134.19 o                         
   3  29   7       1777.89       1928.60       180.65 o                         
   5  29   7        469.72        576.08       159.42 o                         
   7  29   7        394.72        485.47       150.30 o                         
   1  31   7       2927.49       2634.83       157.33 o                         
   3  31   7        334.25        420.65       150.27 o                         
   0   0   8      40144.14      40413.57       376.42 o                         
   4   0   8       2381.55       2125.45       212.09 o                         
   8   0   8       6232.10       6356.33       243.78 o                         
  12   0   8       8414.59       7731.24       274.02 o                         
  16   0   8       2536.70       2616.36       363.07 o                         
   2   2   8       9917.37      10145.92       146.25 o                         
   4   2   8       1031.80       1230.77       113.78 o                         
   6   2   8       5112.85       5149.78       189.42 o                         
   8   2   8       2132.13       2303.37       212.49 o                         
  10   2   8       2436.44       2275.23       167.00 o                         
  12   2   8       1324.24       1029.89       194.03 o                         
  14   2   8       2693.07       2733.60       178.41 o                         
  16   2   8        652.82        699.95       208.40 o                         
   0   4   8      35407.82      35408.06       611.55 o                         
   2   4   8       1123.26       1156.98       137.18 o                         
   4   4   8       8284.05       8214.40       318.36 o                         
   6   4   8       1230.51       1176.10       328.24 o                         
   8   4   8       7677.46       7435.55       395.92 o                         
  10   4   8        635.17        689.91       191.44 o                         
  12   4   8       6901.41       6526.24       364.01 o                         
  14   4   8       1351.74       1404.00       242.26 o                         
  16   4   8       2834.40       2274.04       196.48 o                         
   2   6   8       7913.29       7862.51       180.81 o                         
   4   6   8       4634.78       4996.98       192.01 o                         
   6   6   8       5480.48       5743.09       138.52 o                         
   8   6   8       6059.42       5652.48       174.58 o                         
  10   6   8       8498.50       8015.21       213.75 o                         
  12   6   8       1301.49       1405.56       166.63 o                         
  14   6   8       2618.76       2266.12       203.71 o                         
  16   6   8        911.05       1060.64       366.62 o                         
   0   8   8       1692.45       1759.25       204.58 o                         
   2   8   8       3384.77       3239.62       226.56 o                         
   4   8   8      12571.83      12589.68       177.51 o                         
   6   8   8       2153.50       2308.42       171.17 o                         
   8   8   8      12037.84      11578.17       563.06 o                         
  10   8   8       2843.44       3033.18       159.47 o                         
  12   8   8       4985.64       4466.52       369.43 o                         
  14   8   8       4858.91       3724.33       262.34 o                         
   2  10   8       3145.82       3471.35       126.96 o                         
   4  10   8       2056.15       2203.40       133.48 o                         
   6  10   8       7783.95       7959.89       224.65 o                         
   8  10   8       1899.04       1943.10       155.16 o                         
  10  10   8       2580.24       2359.18       134.94 o                         
  12  10   8        655.80        609.53       192.04 o                         
  14  10   8       1050.61        901.26       161.32 o                         
   0  12   8          7.57        518.43       279.44 o                         
   2  12   8       5470.55       5472.61       182.67 o                         
   4  12   8       7934.71       8462.27       170.10 o                         
   6  12   8        363.42        421.94       132.27 o                         
   8  12   8       4189.84       4361.59       205.87 o                         
  10  12   8        729.44        867.00       182.01 o                         
  12  12   8       3253.97       3232.04       268.90 o                         
  14  12   8        916.90        883.56       176.65 o                         
   2  14   8       2226.95       2102.26       151.65 o                         
   4  14   8       2270.85       2555.21       153.56 o                         
   6  14   8      12615.49      12569.63       514.29 o                         
   8  14   8       2060.51       2083.18       217.19 o                         
  10  14   8       1944.28       1790.56       226.20 o                         
  12  14   8        118.36        151.35       192.23 o                         
  14  14   8       1440.95       1219.31       148.60 o                         
   0  16   8       3524.34       3019.46       301.97 o                         
   2  16   8        378.56        221.27       221.68 o                         
   4  16   8       6371.86       6551.18       296.41 o                         
   6  16   8         92.44         47.04       171.69 o                         
   8  16   8       3060.85       2794.28       253.06 o                         
  10  16   8        391.40        257.65       163.70 o                         
  12  16   8       1817.78       1901.56       200.20 o                         
   2  18   8       6663.49       6434.81       456.91 o                         
   4  18   8        408.43        388.09       151.45 o                         
   6  18   8       8441.01       8185.42       544.08 o                         
   8  18   8        922.43        848.53       185.93 o                         
  10  18   8        708.89        600.71       168.76 o                         
  12  18   8        780.98        858.76       153.12 o                         
   0  20   8      15569.59      14543.65       299.05 o                         
   2  20   8          2.67       -123.75       217.06 o                         
   4  20   8       5871.35       5737.10       208.12 o                         
   6  20   8       1878.76       1734.26       166.34 o                         
   8  20   8       3266.70       3226.90       157.16 o                         
  10  20   8        489.01        721.93       189.87 o                         
  12  20   8       1636.32       1190.24       139.05 o                         
   2  22   8       4348.72       4198.62       180.93 o                         
   4  22   8       1683.12       2029.44       171.36 o                         
   6  22   8       4169.19       3675.40       297.20 o                         
   8  22   8       1516.45       1654.07       172.63 o                         
  10  22   8       1903.83       1539.73       151.12 o                         
   0  24   8       5254.13       4895.71       355.77 o                         
   2  24   8       2820.04       2617.28       200.70 o                         
   4  24   8        343.55        227.47       193.21 o                         
   6  24   8         77.20         49.08       151.18 o                         
   8  24   8        381.60        350.24       160.48 o                         
   2  26   8        952.91        948.00       157.98 o                         
   4  26   8       1406.38       1270.50       177.71 o                         
   6  26   8       1050.59        831.33       137.90 o                         
   0  28   8       2787.78       2757.06       193.47 o                         
   2  28   8       2255.45       1810.29       142.29 o                         
   4  28   8        916.32        765.04       131.98 o                         
   1   1   9       2476.97       2946.71       196.74 o                         
   3   1   9       5708.88       5624.79       179.04 o                         
   5   1   9        471.92        640.60       165.14 o                         
   7   1   9       4056.98       3761.86       188.59 o                         
   9   1   9         81.93         83.91       172.48 o                         
  11   1   9       3618.12       3575.98       177.59 o                         
  13   1   9        808.53        844.09       173.93 o                         
   1   3   9       5795.61       5920.81       238.42 o                         
   3   3   9       1409.59       1704.34       190.06 o                         
   5   3   9       6346.02       6294.24       266.33 o                         
   7   3   9       6712.76       6321.27       178.64 o                         
   9   3   9       1613.70       1670.50       185.81 o                         
  11   3   9       3726.23       3457.95       236.07 o                         
  13   3   9        808.61       1258.78       243.97 o                         
   1   5   9        278.93        276.88       105.24 o                         
   3   5   9      13279.50      13399.66       377.24 o                         
   5   5   9       6413.88       6236.01       163.27 o                         
   7   5   9       1653.14       1748.52       158.35 o                         
   9   5   9       6212.76       6092.89       269.33 o                         
  11   5   9       1802.41       1884.41       194.68 o                         
  13   5   9        107.24        167.30       291.44 o                         
   1   7   9       5383.99       5262.09       345.69 o                         
   3   7   9       1274.28       1495.03       168.26 o                         
   5   7   9       2276.37       2359.95       138.36 o                         
   7   7   9      12195.48      11868.08       447.59 o                         
   9   7   9        654.12        699.72       128.22 o                         
  11   7   9       1937.76       1703.53       168.62 o                         
  13   7   9        898.42        890.67       250.02 o                         
   1   9   9         61.57         97.91       113.05 o                         
   3   9   9       9212.18       9571.03       253.00 o                         
   5   9   9       1252.77       1222.69       124.02 o                         
   7   9   9        339.27        417.81       122.86 o                         
   9   9   9       6333.54       5970.60       161.82 o                         
  11   9   9       1210.26       1337.16       167.99 o                         
  13   9   9        529.17        381.41       159.50 o                         
   1  11   9       1020.11       1185.23       147.61 o                         
   3  11   9       1671.37       1807.57       149.71 o                         
   5  11   9       8879.86       8455.69       471.29 o                         
   7  11   9       6085.40       6077.78       244.80 o                         
   9  11   9        783.49        880.73       145.66 o                         
  11  11   9       1774.41       2009.00       249.39 o                         
  13  11   9       1937.25       1724.92       183.81 o                         
   1  13   9       5073.93       5168.28       302.49 o                         
   3  13   9       2177.96       2333.51       175.10 o                         
   5  13   9        446.48        424.28       152.45 o                         
   7  13   9        435.50        196.02       127.20 o                         
   9  13   9       1578.17       1769.80       166.64 o                         
  11  13   9       4243.71       3894.13       215.30 o                         
  13  13   9        771.86        778.66       185.02 o                         
   1  15   9       2698.08       2583.00       186.48 o                         
   3  15   9       1295.23       1377.73       139.47 o                         
   5  15   9       2760.76       2533.62       182.09 o                         
   7  15   9       4034.61       3930.75       174.17 o                         
   9  15   9        385.79        283.06       171.84 o                         
  11  15   9       3309.89       3186.89       189.19 o                         
   1  17   9       8259.15       8078.76       298.53 o                         
   3  17   9        943.77       1147.46       157.80 o                         
   5  17   9       3216.91       3038.29       231.65 o                         
   7  17   9        237.08        234.77       143.46 o                         
   9  17   9       1525.22       1123.05       199.67 o                         
  11  17   9       2218.97       1948.15       169.12 o                         
   1  19   9       2734.29       2565.70       205.52 o                         
   3  19   9       4882.51       4621.87       342.22 o                         
   5  19   9       2420.77       2393.36       172.28 o                         
   7  19   9        755.90        707.38       194.54 o                         
   9  19   9       3066.78       2910.03       213.12 o                         
   1  21   9       7753.90       7187.30       218.10 o                         
   3  21   9        197.96        260.35       165.46 o                         
   5  21   9        725.68        819.48       167.84 o                         
   7  21   9        430.14        542.95       205.07 o                         
   9  21   9        687.88        863.21       158.58 o                         
   1  23   9       1766.26       1444.01       242.32 o                         
   3  23   9       2755.47       2841.64       211.80 o                         
   5  23   9         81.69        196.47       173.64 o                         
   7  23   9        250.80        307.02       157.77 o                         
   1  25   9       1922.80       1957.60       186.39 o                         
   3  25   9        223.45        259.14       178.19 o                         
   2   0  10       1217.30       1304.96       169.39 o                         
   6   0  10      13200.12      12456.15       279.24 o                         
  10   0  10       3202.22       2716.04       259.63 o                         
   0   2  10        933.89       1277.00       195.82 o                         
   2   2  10       1045.33       1286.72       123.95 o                         
   4   2  10      13107.53      13575.15       222.74 o                         
   6   2  10       2247.37       2093.29       183.40 o                         
   8   2  10       3520.81       3560.27       296.75 o                         
  10   2  10        421.83        441.50       168.99 o                         
  12   2  10        566.26        762.26       258.17 o                         
   2   4  10       1230.83       1496.77       122.26 o                         
   4   4  10       2157.31       2132.89       143.32 o                         
   6   4  10       6845.47       6843.57       391.64 o                         
   8   4  10        620.13        734.02       147.93 o                         
  10   4  10        270.95        194.07       138.80 o                         
  12   4  10        395.42        301.51       209.30 o                         
   0   6  10       1002.98       1197.53       167.15 o                         
   2   6  10       2428.03       2420.24       126.91 o                         
   4   6  10       7060.75       6586.16       223.84 o                         
   6   6  10          3.51        -57.34       139.02 o                         
   8   6  10       5643.42       5377.49       243.59 o                         
  10   6  10       1880.10       1836.48       146.34 o                         
  12   6  10        850.89        928.23       161.29 o                         
   2   8  10       1348.28       1409.42       136.18 o                         
   4   8  10       6918.72       6739.13       192.07 o                         
   6   8  10       3940.94       4047.04       189.02 o                         
   8   8  10       2342.25       2286.34       168.33 o                         
  10   8  10       1815.65       1554.39       145.70 o                         
  12   8  10         39.92        184.67       179.42 o                         
   0  10  10       9733.80       9856.55       289.77 o                         
   2  10  10       2496.10       2468.80       131.97 o                         
   4  10  10       1649.01       1870.90       180.57 o                         
   6  10  10         54.63        111.43       159.57 o                         
   8  10  10       2728.12       2432.01       177.59 o                         
  10  10  10       1912.91       1667.09       180.05 o                         
   2  12  10       4680.97       4376.53       291.01 o                         
   4  12  10        566.88        757.81       127.96 o                         
   6  12  10       1121.02       1169.16       134.22 o                         
   8  12  10       1477.20       1225.85       143.35 o                         
  10  12  10       3536.89       3250.62       214.89 o                         
   0  14  10       7559.65       7179.86       264.22 o                         
   2  14  10        990.02       1112.38       182.65 o                         
   4  14  10       1315.86       1317.57       145.83 o                         
   6  14  10        790.61        631.97       149.62 o                         
   8  14  10       3280.09       2800.97       164.15 o                         
  10  14  10        265.21        324.11       147.07 o                         
   2  16  10       5602.55       5526.75       253.58 o                         
   4  16  10        437.58        496.23       133.95 o                         
   6  16  10        147.99        -69.82       151.08 o                         
   8  16  10        157.72         63.26       189.96 o                         
   0  18  10       8500.20       7702.67       281.95 o                         
   2  18  10       1038.37       1111.91       170.95 o                         
   4  18  10        543.14        646.53       208.79 o                         
   6  18  10        139.58         88.88       175.93 o                         
   2  20  10       4176.31       3231.63       215.79 o                         
   4  20  10        888.36        503.73       146.04 o                         
   6  20  10        195.24        411.55       161.55 o                         
   0  22  10       3588.49       3228.01       279.03 o                         
   2  22  10        973.95        582.40       183.35 o                         
   1   1  11        710.54        900.80       130.06 o                         
   3   1  11       2968.12       3082.10       126.49 o                         
   5   1  11       6890.27       6502.94       172.90 o                         
   7   1  11       3023.05       2702.89       134.49 o                         
   9   1  11       1030.95        950.81       147.18 o                         
   1   3  11        424.07        357.37       127.31 o                         
   3   3  11       1573.32       1477.39       121.53 o                         
   5   3  11       3286.55       3270.42       132.41 o                         
   7   3  11       3999.18       3520.48       200.03 o                         
   9   3  11       1290.20       1056.66       160.50 o                         
   1   5  11        524.22        622.71       111.54 o                         
   3   5  11       2842.15       2780.23       186.64 o                         
   5   5  11       4882.42       4659.12       166.73 o                         
   7   5  11        819.51        939.37       169.77 o                         
   9   5  11       1972.58       1720.34       214.62 o                         
   1   7  11       3737.19       3328.32       162.42 o                         
   3   7  11        849.68        946.26       133.81 o                         
   5   7  11        920.81       1044.42       168.46 o                         
   7   7  11       1426.88       1395.26       157.95 o                         
   9   7  11        281.44        420.39       180.08 o                         
   1   9  11       2828.24       2577.01       219.40 o                         
   3   9  11       2216.65       2010.48       160.94 o                         
   5   9  11        839.66        620.42       148.53 o                         
   7   9  11       1371.28       1249.40       159.86 o                         
   1  11  11       3845.44       3844.00       160.21 o                         
   3  11  11        459.64        322.49       164.91 o                         
   5  11  11        313.49        421.41       173.64 o                         
   7  11  11       1353.65       1239.01       148.63 o                         
   1  13  11       2614.37       2405.71       176.56 o                         
   3  13  11       3465.95       3035.19       318.39 o                         
   5  13  11        455.42         89.38       155.18 o                         
   7  13  11        295.38        211.52       145.98 o                         
   1  15  11       3965.29       3387.22       167.58 o                         
   3  15  11         76.29         95.18       156.89 o                         
   5  15  11        533.57        315.08       158.57 o                         
   1  17  11       1673.29       1404.00       150.89 o                         
   3  17  11       2136.99       1644.88       183.65 o                         
   0   0  12       2917.97       2353.59       262.34 o                         
   4   0  12       2972.89       2332.57       186.02 o                         
   2   2  12       3043.78       2817.13       261.36 o                         
   4   2  12        465.57        334.04       140.09 o                         
   0   4  12       4163.45       3490.32       214.15 o                         
   2   4  12       1373.14       1191.58       146.24 o                         
   4   4  12       1280.63       1054.17       145.10 o                         
   2   6  12        985.47        866.94       134.10 o                         
   4   6  12        906.86        574.34       145.32 o                         
   0   8  12       2659.60       2224.62       181.48 o                         
   2   8  12       1546.57       1650.41       206.52 o                         
                                                                                
