# Supplementary material for: Synthesis and structural characterization of four di­chlorido­bis­(cyclo­propyl­alkynyl­amidine)­metal complexes
Source: Acta Crystallogr E Crystallogr Commun. 2018 Oct 26;74(Pt 11):1658–64. doi: 10.1107/S2056989018014895 (PMC6218897; doi:10.1107/S2056989018014895)
Supplement: Supplementary file 4 [file e-74-01658-5sup4.hkl]

data_5                                                                 
_shelx_title ' COMPOUND_5'                                                      
_shelx_refln_list_code          4                                               
_shelx_F_calc_maximum      183.95                                               
_exptl_crystal_F_000      1440.00                                               
_reflns_d_resolution_high  0.8107                                               
                                                                                
loop_                                                                           
 _space_group_symop_operation_xyz                                               
 'x, y, z'                                                                      
 '-x, y+1/2, -z+1/2'                                                            
 '-x, -y, -z'                                                                   
 'x, -y-1/2, z-1/2'                                                             
                                                                                
_cell_length_a    13.9052                                                       
_cell_length_b    12.5002                                                       
_cell_length_c    20.7416                                                       
_cell_angle_alpha  90.000                                                       
_cell_angle_beta   92.237                                                       
_cell_angle_gamma  90.000                                                       
                                                                                
_shelx_F_squared_multiplier     1.000                                           
                                                                                
loop_                                                                           
 _refln_index_h                                                                 
 _refln_index_k                                                                 
 _refln_index_l                                                                 
 _refln_F_squared_calc                                                          
 _refln_F_squared_meas                                                          
 _refln_F_squared_sigma                                                         
 _refln_observed_status                                                         
   2   0   0      15343.86      13862.64        68.62 o                         
   3   0   0       1750.08       1532.74        21.67 o                         
   4   0   0         25.13         18.62        12.56 o                         
   5   0   0        174.89        212.96        11.63 o                         
   6   0   0       3025.97       2357.30        48.76 o                         
   7   0   0        675.25        673.01        13.62 o                         
   8   0   0      16492.11      15901.12        54.88 o                         
   9   0   0       1623.31       1590.37        21.18 o                         
  10   0   0       1138.02       1088.41        20.24 o                         
  11   0   0       2031.43       2161.15        24.30 o                         
  12   0   0          2.53         18.63        15.39 o                         
  13   0   0      14954.30      15132.21        49.57 o                         
  14   0   0        282.53        324.54        16.11 o                         
  15   0   0        316.38        277.38        20.01 o                         
  16   0   0       3844.70       3812.04        32.06 o                         
  17   0   0         41.14         61.13        17.94 o                         
   2   1   0        221.18        194.71        23.83 o                         
   3   1   0        137.19        147.86        20.00 o                         
   4   1   0         13.57         16.07         9.06 o                         
   5   1   0        423.30        465.51        18.48 o                         
   6   1   0        648.86        721.82        13.02 o                         
   7   1   0      14556.26      14053.99       178.13 o                         
   8   1   0         27.43         31.52         9.11 o                         
   9   1   0       2071.27       1919.97        14.15 o                         
  10   1   0        768.91        724.27        11.44 o                         
  11   1   0        302.73        295.58        22.27 o                         
  12   1   0       5333.12       5339.95        46.66 o                         
  13   1   0       1658.70       1615.26        30.71 o                         
  14   1   0       1472.47       1493.19        16.66 o                         
  15   1   0       1160.77       1158.66        15.20 o                         
  16   1   0         20.91         40.73        12.21 o                         
  17   1   0        723.62        678.55        15.52 o                         
   1   2   0        281.51        274.07        25.45 o                         
   2   2   0         17.37         14.42        19.73 o                         
   3   2   0       4670.45       4529.31        97.23 o                         
   4   2   0       8021.44       7712.30       196.13 o                         
   5   2   0        289.67        290.01        20.13 o                         
   6   2   0       1386.93       1390.37        19.31 o                         
   7   2   0       2375.75       2433.09        25.02 o                         
   8   2   0         34.46         32.59        10.56 o                         
   9   2   0          0.96          6.44         8.18 o                         
  10   2   0        274.69        262.38        12.42 o                         
  11   2   0         60.83         99.08        25.16 o                         
  12   2   0       7036.88       6840.97        59.27 o                         
  13   2   0       2197.23       2126.89        36.56 o                         
  14   2   0         72.53         59.89        10.96 o                         
  15   2   0       1102.68       1115.63        20.58 o                         
  16   2   0         48.13         58.98        13.27 o                         
   1   3   0        198.43        174.87        12.95 o                         
   2   3   0       1568.38       1542.68        22.85 o                         
   3   3   0       2008.68       2096.15        32.36 o                         
   4   3   0        354.95        372.15        14.51 o                         
   5   3   0       7418.16       7673.90       137.20 o                         
   6   3   0       1604.61       1797.72        31.53 o                         
   7   3   0          0.82         52.21        18.71 o                         
   8   3   0        968.99        955.77        16.58 o                         
   9   3   0        107.08        121.44         8.33 o                         
  10   3   0         69.02         81.12        13.40 o                         
  11   3   0       4703.54       4701.23        48.71 o                         
  12   3   0        562.72        471.01        11.73 o                         
  13   3   0        782.01        786.55        11.69 o                         
  14   3   0         25.54         68.24        40.57 o                         
  15   3   0       1221.76       1217.03        15.61 o                         
  16   3   0        298.18        345.66        43.54 o                         
   0   4   0        200.54        201.62        14.98 o                         
   1   4   0       7913.41       8042.09        68.49 o                         
   2   4   0        782.09        870.06        13.21 o                         
   3   4   0       1877.47       1903.76        20.31 o                         
   4   4   0        240.25        136.89        10.75 o                         
   5   4   0         26.08          0.45        14.25 o                         
   6   4   0         42.23         49.76        15.68 o                         
   7   4   0          3.36         15.81        16.20 o                         
   8   4   0         11.12         21.82        12.38 o                         
   9   4   0        232.50        245.46         8.81 o                         
  10   4   0       3030.12       2902.87        58.83 o                         
  11   4   0        356.56        317.94        10.28 o                         
  12   4   0          4.20          6.87        12.41 o                         
  13   4   0        516.65        495.78        18.30 o                         
  14   4   0        212.72        218.13        27.18 o                         
  15   4   0         29.37          9.16        36.96 o                         
  16   4   0        204.16        220.57        13.02 o                         
   1   5   0       1312.75       1400.13        15.13 o                         
   2   5   0        494.62        522.57        12.36 o                         
   3   5   0      20594.13      21304.09       172.69 o                         
   4   5   0       1586.03       1730.39        19.41 o                         
   5   5   0       3385.45       2985.35        27.51 o                         
   6   5   0         13.86          9.76        12.94 o                         
   7   5   0          5.73         30.04        11.57 o                         
   8   5   0        465.20        449.23        15.29 o                         
   9   5   0         57.77         68.61        15.22 o                         
  10   5   0         74.80         61.82        10.30 o                         
  11   5   0       3812.97       3689.75        39.55 o                         
  12   5   0          4.60          8.35         9.54 o                         
  13   5   0       2218.61       2132.19        32.82 o                         
  14   5   0        497.90        481.16        12.32 o                         
  15   5   0          1.08         23.35        10.54 o                         
  16   5   0         59.66        115.61        13.54 o                         
   0   6   0        149.99        150.11        12.70 o                         
   1   6   0        243.44        224.94        10.97 o                         
   2   6   0       4123.14       4024.11        22.11 o                         
   3   6   0       1256.65       1177.39        23.60 o                         
   4   6   0       3047.93       2658.57        29.41 o                         
   5   6   0         53.14         40.23        11.78 o                         
   6   6   0       1806.74       1756.78        17.92 o                         
   7   6   0        210.25        191.17        13.37 o                         
   8   6   0         75.38         83.36        11.13 o                         
   9   6   0       3095.53       3034.13        59.60 o                         
  10   6   0       3875.71       3817.73        85.11 o                         
  11   6   0          8.37         22.59         9.74 o                         
  12   6   0        407.13        405.66        11.35 o                         
  13   6   0         13.53         21.50        10.40 o                         
  14   6   0         54.31         80.97        22.77 o                         
  15   6   0         49.06        111.40        48.02 o                         
   1   7   0       4571.43       4396.21        38.43 o                         
   2   7   0       2631.11       2760.44        33.96 o                         
   3   7   0        396.02        383.57         9.97 o                         
   4   7   0         27.11         47.39         9.55 o                         
   5   7   0        235.37        208.64        15.48 o                         
   6   7   0       1370.06       1419.37        16.12 o                         
   7   7   0       1337.16       1382.07        16.68 o                         
   8   7   0        122.63        157.61        20.98 o                         
   9   7   0        856.64        828.24        28.33 o                         
  10   7   0        699.04        753.99        27.08 o                         
  11   7   0          6.34         30.80         9.31 o                         
  12   7   0        189.28        216.93        10.90 o                         
  13   7   0         18.83         28.46        17.66 o                         
  14   7   0          0.60          0.71        10.88 o                         
  15   7   0        639.73        616.44        12.98 o                         
   0   8   0       3581.42       3390.23        28.68 o                         
   1   8   0        161.94        172.30        13.25 o                         
   2   8   0        600.22        650.41        15.68 o                         
   3   8   0         79.02         89.17        13.81 o                         
   4   8   0        203.52        230.41        17.96 o                         
   5   8   0        311.23        301.22        10.20 o                         
   6   8   0       2131.76       2070.05        15.28 o                         
   7   8   0          0.31          4.78         8.68 o                         
   8   8   0       1296.55       1339.99        16.72 o                         
   9   8   0          6.88         18.54        12.88 o                         
  10   8   0        349.32        358.68        19.19 o                         
  11   8   0          8.90         18.56        13.56 o                         
  12   8   0         20.21         13.68        11.13 o                         
  13   8   0        212.88        247.04        35.78 o                         
  14   8   0        683.11        639.93        13.06 o                         
   1   9   0       1873.62       1900.31        13.56 o                         
   2   9   0       4479.59       4579.07        42.70 o                         
   3   9   0       1028.86       1043.94        12.03 o                         
   4   9   0        140.04        148.94        22.09 o                         
   5   9   0        239.58        247.56        10.09 o                         
   6   9   0        462.95        503.04        11.20 o                         
   7   9   0         23.38         39.62        14.64 o                         
   8   9   0       1083.03       1150.77        12.14 o                         
   9   9   0          2.43         33.25         9.25 o                         
  10   9   0       1392.64       1387.29        24.79 o                         
  11   9   0         19.92         39.56        17.73 o                         
  12   9   0          0.19         12.40        10.96 o                         
  13   9   0         15.83         73.49        10.53 o                         
   0  10   0       2193.89       2293.89        24.09 o                         
   1  10   0       1572.70       1573.91        13.18 o                         
   2  10   0       1035.24       1077.84        14.97 o                         
   3  10   0        166.02        163.89        10.96 o                         
   4  10   0        191.39        230.48         9.86 o                         
   5  10   0       2160.92       2012.32        20.12 o                         
   6  10   0       1315.94       1336.90        24.26 o                         
   7  10   0          8.39         11.23        10.10 o                         
   8  10   0        870.58        924.92        26.30 o                         
   9  10   0       1504.26       1486.19        18.47 o                         
  10  10   0        495.08        461.43        11.61 o                         
  11  10   0         76.55         88.83        10.30 o                         
  12  10   0        475.69        521.42        10.34 o                         
  13  10   0         54.07         91.94         9.23 o                         
   1  11   0       2225.20       2250.00        17.83 o                         
   2  11   0          2.84         -6.39        18.05 o                         
   3  11   0        163.99        185.21        17.96 o                         
   4  11   0          1.01         23.14         9.71 o                         
   5  11   0        715.16        713.77        16.14 o                         
   6  11   0         90.76         93.34        10.14 o                         
   7  11   0        853.53        885.94        13.12 o                         
   8  11   0         32.64         80.17        10.48 o                         
   9  11   0        468.03        492.29        15.88 o                         
  10  11   0         80.00        114.35        11.61 o                         
  11  11   0         14.75         14.47        10.30 o                         
  12  11   0        429.46        421.06        16.54 o                         
   0  12   0       1787.44       1896.60        23.01 o                         
   1  12   0        744.48        781.19        14.86 o                         
   2  12   0       3502.36       3498.89        32.20 o                         
   3  12   0         26.70         24.56        23.02 o                         
   4  12   0       3080.80       3128.82        44.88 o                         
   5  12   0        100.27        113.47        10.11 o                         
   6  12   0       1738.28       1791.00        31.63 o                         
   7  12   0        801.48        835.59        24.30 o                         
   8  12   0        327.96        313.83        16.49 o                         
   9  12   0          1.00         12.63        37.82 o                         
  10  12   0       1465.03       1407.57        19.75 o                         
   1  13   0        697.86        733.04        20.31 o                         
   2  13   0         52.23         44.75        12.70 o                         
   3  13   0       3688.60       3643.25        40.95 o                         
   4  13   0          0.21         -5.17        25.66 o                         
   5  13   0       1559.20       1521.90        22.57 o                         
   6  13   0         32.38         49.13        14.34 o                         
   7  13   0        341.17        315.45        24.69 o                         
   8  13   0        132.24        138.15        11.54 o                         
   9  13   0         68.81        155.01        14.13 o                         
   0  14   0          3.49         59.61        17.42 o                         
   1  14   0        466.00        436.13        13.92 o                         
   2  14   0        599.51        612.70        18.70 o                         
   3  14   0        147.14        134.66        22.37 o                         
   4  14   0        983.70        923.19        15.84 o                         
   5  14   0       1781.52       1732.74        14.79 o                         
   6  14   0         12.00         59.07        11.59 o                         
   7  14   0          0.03         17.11        10.85 o                         
   1  15   0          0.87         -6.49        13.99 o                         
   2  15   0        225.71        194.20        13.41 o                         
   3  15   0         64.85         91.59        36.29 o                         
 -17   1   1        349.61        361.09        13.67 o                         
 -16   1   1        294.34        269.60        12.25 o                         
 -15   1   1       1737.54       1709.35        17.08 o                         
 -14   1   1          3.15         55.46        10.72 o                         
 -13   1   1       1342.86       1286.97        16.65 o                         
 -12   1   1        259.08        225.15        12.02 o                         
 -11   1   1       3092.51       3035.07        17.90 o                         
 -10   1   1        405.47        438.91        11.73 o                         
  -9   1   1        103.46        121.30        11.24 o                         
  -8   1   1       5841.54       5598.22        73.70 o                         
  -7   1   1       4161.99       3843.79        50.83 o                         
  -6   1   1       6981.02       6605.23        71.79 o                         
  -5   1   1        198.08        178.91        11.00 o                         
  -4   1   1       7332.85       7124.84        56.44 o                         
  -3   1   1       4142.34       3820.12        49.98 o                         
  -2   1   1         29.31         11.90        21.74 o                         
  -1   1   1       2160.13       2012.00        34.62 o                         
   0   1   1        778.99        794.69        30.01 o                         
   1   1   1       2062.28       2039.97        29.27 o                         
   2   1   1       8515.10       7875.45       164.97 o                         
   3   1   1      15335.54      14664.35       260.88 o                         
   4   1   1        986.22        860.50        17.16 o                         
   5   1   1       1456.40       1418.80        14.78 o                         
   6   1   1       2180.09       2004.92        23.32 o                         
   7   1   1       5854.69       5568.29        22.37 o                         
   8   1   1       2816.79       2616.81        49.58 o                         
   9   1   1        273.77        240.32        16.25 o                         
  10   1   1        330.91        327.05         9.05 o                         
  11   1   1         16.39         18.58         8.82 o                         
  12   1   1        314.08        287.17        13.68 o                         
  13   1   1        170.69        180.50        17.61 o                         
  14   1   1        459.79        475.63        18.22 o                         
  15   1   1        919.43        939.46        15.70 o                         
  16   1   1          1.14         23.80        12.35 o                         
  17   1   1        420.82        398.36        20.05 o                         
 -17   2   1        440.76        457.17        15.51 o                         
 -16   2   1        508.65        512.57        17.55 o                         
 -15   2   1       1294.37       1282.43        45.63 o                         
 -14   2   1       1141.12       1125.13        51.48 o                         
 -13   2   1        759.04        828.95        80.03 o                         
 -12   2   1        144.37        136.52        21.96 o                         
 -11   2   1       1723.94       1567.80        13.26 o                         
 -10   2   1        168.07        188.44        16.74 o                         
  -9   2   1       4400.57       4251.96        58.93 o                         
  -8   2   1       2908.37       2615.47        28.06 o                         
  -7   2   1      13972.86      13574.53       187.53 o                         
  -6   2   1       2305.13       2153.79        29.74 o                         
  -5   2   1      10257.14       9606.76       174.23 o                         
  -4   2   1          8.46         29.01        17.87 o                         
  -3   2   1       5547.81       5593.98        56.62 o                         
  -2   2   1       5038.07       4776.14        60.88 o                         
  -1   2   1      14567.20      14196.16       105.40 o                         
   0   2   1        431.07        451.53        14.11 o                         
   1   2   1        266.88        221.88        16.05 o                         
   2   2   1      16085.25      16248.20        61.20 o                         
   3   2   1        759.14        732.64        17.71 o                         
   4   2   1       3623.58       3520.42        53.79 o                         
   5   2   1         42.81         63.19        10.23 o                         
   6   2   1      11721.09      11647.45       158.32 o                         
   7   2   1       4192.44       3953.93        38.53 o                         
   8   2   1        829.59        696.88        13.02 o                         
   9   2   1       5119.34       5028.24        70.12 o                         
  10   2   1         74.18        100.47        14.08 o                         
  11   2   1        897.99        894.82        44.03 o                         
  12   2   1       1106.62       1059.19        14.89 o                         
  13   2   1         34.67         76.62        30.92 o                         
  14   2   1        258.01        274.04        17.39 o                         
  15   2   1        302.23        293.57        25.08 o                         
  16   2   1        603.83        649.44        15.91 o                         
 -16   3   1         80.09         64.61        20.42 o                         
 -15   3   1          7.33         23.88        12.66 o                         
 -14   3   1        429.32        419.86        30.18 o                         
 -13   3   1       3633.81       3562.23        22.66 o                         
 -12   3   1       1648.10       1585.35        27.18 o                         
 -11   3   1       3739.01       3646.96        53.35 o                         
 -10   3   1        433.44        371.21        19.47 o                         
  -9   3   1         38.20         31.08         8.81 o                         
  -8   3   1       1193.79       1132.44        14.94 o                         
  -7   3   1         12.89         35.53        13.95 o                         
  -6   3   1       6576.76       6588.81       208.43 o                         
  -5   3   1       2518.69       2324.70        46.87 o                         
  -4   3   1       4018.32       3709.07        38.79 o                         
  -3   3   1       1043.94        940.30        25.07 o                         
  -2   3   1       3004.40       2727.35        52.15 o                         
  -1   3   1       3593.23       3386.97        23.66 o                         
   0   3   1       6093.01       6140.33        26.05 o                         
   1   3   1      11598.34      11831.06        48.84 o                         
   2   3   1       1709.41       1671.27        21.01 o                         
   3   3   1       3219.67       3158.20        25.46 o                         
   4   3   1       4362.49       4131.67        78.20 o                         
   5   3   1      17362.55      17492.63       266.74 o                         
   6   3   1       2151.72       2187.09        37.05 o                         
   7   3   1       2059.70       2097.32        50.31 o                         
   8   3   1         18.11         28.80         8.49 o                         
   9   3   1         44.23         59.33         8.69 o                         
  10   3   1       2762.90       2731.62        42.12 o                         
  11   3   1       2850.88       2701.77        36.03 o                         
  12   3   1       1437.10       1412.11        27.67 o                         
  13   3   1        891.69        915.11        20.91 o                         
  14   3   1        482.58        494.96        10.91 o                         
  15   3   1        584.46        574.67        14.63 o                         
  16   3   1        172.62        158.52        23.37 o                         
 -16   4   1        206.61        211.42        27.10 o                         
 -15   4   1          9.51         31.21        12.13 o                         
 -14   4   1          0.89         20.73        12.23 o                         
 -13   4   1        190.50        256.80        22.37 o                         
 -12   4   1       1566.82       1499.76        16.82 o                         
 -11   4   1        697.85        661.17        10.80 o                         
 -10   4   1       1869.01       1754.39        20.72 o                         
  -9   4   1       1076.26       1071.26        18.51 o                         
  -8   4   1          9.40         -1.91        19.15 o                         
  -7   4   1         14.84         17.12        11.22 o                         
  -6   4   1       1202.35       1180.70        22.20 o                         
  -5   4   1      15201.74      16209.36       350.36 o                         
  -4   4   1      23472.74      24608.47        89.55 o                         
  -3   4   1       2653.27       2566.97        34.18 o                         
  -2   4   1       1191.75       1146.34        17.67 o                         
  -1   4   1         26.49         40.16         8.28 o                         
   0   4   1       7320.68       7458.89        39.75 o                         
   1   4   1          1.70          4.31         9.70 o                         
   2   4   1         46.22         71.77        12.27 o                         
   3   4   1       6917.01       7051.68        71.20 o                         
   5   4   1      10086.57      10340.84       126.35 o                         
   6   4   1       5248.21       5523.29       124.91 o                         
   7   4   1         21.77         15.88        13.67 o                         
   8   4   1       1765.94       1706.59        38.82 o                         
   9   4   1        983.89        970.89        22.71 o                         
  10   4   1       1914.77       1810.07        15.08 o                         
  11   4   1        279.69        311.90        10.40 o                         
  12   4   1       5239.64       5079.13        47.91 o                         
  13   4   1        408.94        394.59        10.29 o                         
  14   4   1        202.86        214.21        18.33 o                         
  15   4   1          0.54         24.43        18.29 o                         
  16   4   1        305.07        320.59        14.34 o                         
 -16   5   1         86.13         68.67        14.37 o                         
 -15   5   1         23.65         25.43        12.67 o                         
 -14   5   1         44.09         70.82        10.68 o                         
 -13   5   1        202.38        224.20        10.75 o                         
 -12   5   1         56.88         69.27        12.30 o                         
 -11   5   1       1709.00       1660.79        24.24 o                         
 -10   5   1         35.39         16.04         9.03 o                         
  -9   5   1        261.10        231.92        12.83 o                         
  -8   5   1       2848.59       3019.91        32.28 o                         
  -7   5   1         90.45         82.10        12.42 o                         
  -6   5   1         28.96         76.53        12.80 o                         
  -5   5   1        460.50        469.62        14.19 o                         
  -4   5   1        381.93        453.99        18.81 o                         
  -3   5   1        565.34        650.69        12.25 o                         
  -2   5   1      10117.70      10436.61        68.78 o                         
  -1   5   1        874.92        892.21        10.56 o                         
   0   5   1       1341.68       1327.32        12.04 o                         
   1   5   1        874.81        804.37        13.39 o                         
   2   5   1       2503.43       2653.78        17.32 o                         
   3   5   1         11.90         18.99        14.22 o                         
   4   5   1         37.81         28.98        12.85 o                         
   5   5   1        886.93        989.15        32.21 o                         
   6   5   1        380.91        451.43        15.09 o                         
   7   5   1        256.70        310.74        13.75 o                         
   8   5   1        199.28        206.17        17.63 o                         
   9   5   1         26.68         42.96         8.09 o                         
  10   5   1        455.87        455.30        15.61 o                         
  11   5   1       2021.41       1850.40        48.75 o                         
  12   5   1        567.54        592.16        10.62 o                         
  13   5   1        318.13        337.43        14.11 o                         
  14   5   1        363.21        353.12        10.98 o                         
  15   5   1        128.58        146.41        10.69 o                         
  16   5   1          0.05         60.55        29.15 o                         
 -15   6   1         18.30         24.98        11.89 o                         
 -14   6   1         14.65         40.73        10.60 o                         
 -13   6   1         18.77         21.28        16.70 o                         
 -12   6   1        700.79        638.55        27.08 o                         
 -11   6   1        163.93        160.71        15.60 o                         
 -10   6   1       1538.15       1588.67        35.47 o                         
  -9   6   1        333.06        355.95        12.82 o                         
  -8   6   1       1329.44       1337.65        23.54 o                         
  -7   6   1        618.43        693.42        19.43 o                         
  -6   6   1        223.70        184.74        16.20 o                         
  -5   6   1        128.19        104.21         8.85 o                         
  -4   6   1          2.89         32.10         9.35 o                         
  -3   6   1       3297.43       3487.02        62.17 o                         
  -2   6   1        618.55        611.80        12.90 o                         
  -1   6   1       1298.87       1255.73        11.36 o                         
   0   6   1       2648.14       2609.20        16.93 o                         
   1   6   1        114.37        155.28        10.67 o                         
   2   6   1        894.07        974.12        13.09 o                         
   3   6   1        402.38        324.80        10.58 o                         
   4   6   1        268.45        230.52        26.90 o                         
   5   6   1        151.78        165.97        12.83 o                         
   6   6   1        661.74        617.93        13.90 o                         
   7   6   1       2834.29       2790.97        44.15 o                         
   8   6   1        922.96        917.49        56.92 o                         
   9   6   1        436.85        407.87        10.41 o                         
  10   6   1        185.59        222.00        22.34 o                         
  11   6   1        927.36        895.85        11.74 o                         
  12   6   1        807.30        832.29        11.31 o                         
  13   6   1          3.86          6.39         9.03 o                         
  14   6   1        231.51        244.86        10.01 o                         
  15   6   1        926.70        913.49        12.97 o                         
 -15   7   1        361.49        371.91        12.69 o                         
 -14   7   1         52.64         91.99        19.74 o                         
 -13   7   1          0.40         32.26        14.91 o                         
 -12   7   1        940.64        891.24        13.26 o                         
 -11   7   1        176.35        168.86        22.19 o                         
 -10   7   1       5515.61       5345.57       116.79 o                         
  -9   7   1          0.35         -4.52        11.65 o                         
  -8   7   1          4.96         34.93        11.82 o                         
  -7   7   1        194.76        241.92        12.82 o                         
  -6   7   1         37.20         39.14         8.73 o                         
  -5   7   1       2095.41       2127.21        37.16 o                         
  -4   7   1       8707.76       9051.53       103.98 o                         
  -3   7   1       3274.69       3339.11        33.24 o                         
  -2   7   1       2550.34       2531.07        35.26 o                         
  -1   7   1       1070.33       1121.57        22.60 o                         
   0   7   1         12.13         30.15         9.55 o                         
   1   7   1        635.31        616.44        14.32 o                         
   2   7   1        485.44        548.31        11.55 o                         
   3   7   1       6376.87       6592.69        51.43 o                         
   4   7   1       3399.56       3345.26        73.06 o                         
   5   7   1        965.68        954.48        18.28 o                         
   6   7   1         22.80         40.66        11.38 o                         
   7   7   1       2205.23       2244.58        29.94 o                         
   8   7   1        310.77        324.84        11.84 o                         
   9   7   1       4762.08       4691.47        44.32 o                         
  10   7   1          0.17         24.04         8.58 o                         
  11   7   1       1071.85       1040.11        21.16 o                         
  12   7   1        459.36        422.77        10.80 o                         
  13   7   1        134.28        144.31         9.68 o                         
  14   7   1        171.01        197.29        27.09 o                         
  15   7   1        186.43        189.74        12.52 o                         
 -14   8   1        290.57        284.93        11.92 o                         
 -13   8   1        149.81        164.55        12.64 o                         
 -12   8   1          0.58          4.36        10.20 o                         
 -11   8   1       1397.78       1310.16        34.28 o                         
 -10   8   1        105.16        134.77        16.77 o                         
  -9   8   1       6076.59       6003.65        93.67 o                         
  -8   8   1        804.97        780.47        12.41 o                         
  -7   8   1        739.67        670.58        11.24 o                         
  -6   8   1       1293.76       1221.80        12.51 o                         
  -5   8   1       1018.61       1055.56        12.26 o                         
  -4   8   1        275.53        285.70        10.23 o                         
  -3   8   1       8360.59       8633.12        78.96 o                         
  -2   8   1       1551.76       1638.27        13.44 o                         
  -1   8   1       1657.93       1654.18        12.98 o                         
   0   8   1       2203.05       2267.48        18.60 o                         
   1   8   1         52.81        124.48        26.37 o                         
   2   8   1      12779.93      13367.59        92.02 o                         
   3   8   1          4.41         13.88         9.21 o                         
   4   8   1       1384.29       1414.10        22.23 o                         
   5   8   1        949.03        930.98        19.54 o                         
   6   8   1        102.94        104.19        18.71 o                         
   7   8   1        203.66        212.35        13.37 o                         
   8   8   1       4745.55       4819.70        23.78 o                         
   9   8   1        188.34        243.01        24.94 o                         
  10   8   1       1766.58       1797.72        28.98 o                         
  11   8   1          7.33          6.83         8.93 o                         
  12   8   1        280.03        319.87        19.23 o                         
  13   8   1        337.22        359.24        18.81 o                         
  14   8   1          2.75         -0.19        11.12 o                         
 -13   9   1         46.08         68.60        17.80 o                         
 -12   9   1        360.28        330.98         9.64 o                         
 -11   9   1         95.89        110.69        19.62 o                         
 -10   9   1       1349.77       1270.03        35.25 o                         
  -9   9   1       1614.53       1586.03        13.94 o                         
  -8   9   1       1587.91       1733.48        19.49 o                         
  -7   9   1       4299.23       4278.05        18.34 o                         
  -6   9   1        999.54       1004.60        13.95 o                         
  -5   9   1        124.83        135.96        13.35 o                         
  -4   9   1        735.20        780.06        10.40 o                         
  -3   9   1       2334.14       2362.01        64.51 o                         
  -2   9   1       2026.01       2103.42        14.09 o                         
  -1   9   1       4111.99       4209.82        43.23 o                         
   0   9   1       2419.05       2538.07        14.55 o                         
   1   9   1       6741.61       6826.63        20.81 o                         
   2   9   1       1520.80       1536.85        29.90 o                         
   3   9   1          5.78          8.22         9.71 o                         
   4   9   1        177.55        202.79        10.29 o                         
   5   9   1        284.81        291.33        10.04 o                         
   6   9   1        302.74        320.52        10.38 o                         
   7   9   1       2712.49       2720.07        20.07 o                         
   8   9   1       4119.60       3989.25        17.37 o                         
   9   9   1       7104.75       6752.14        63.54 o                         
  10   9   1          8.97         26.38        19.80 o                         
  11   9   1        461.77        464.69        12.86 o                         
  12   9   1          5.96         27.37        12.22 o                         
  13   9   1         80.80        109.11        20.84 o                         
 -13  10   1       1348.19       1281.34        31.10 o                         
 -12  10   1         47.36         67.20        13.16 o                         
 -11  10   1        644.56        599.27        12.09 o                         
 -10  10   1        549.01        507.76        11.96 o                         
  -9  10   1         38.99         37.62        22.68 o                         
  -8  10   1       2344.11       2245.21        25.25 o                         
  -7  10   1       2376.74       2335.17        27.01 o                         
  -6  10   1        106.14        141.89        17.28 o                         
  -5  10   1       6582.21       6440.35        21.17 o                         
  -4  10   1         17.36         42.92         9.42 o                         
  -3  10   1       1288.52       1260.25        13.59 o                         
  -2  10   1       3183.60       3108.27        32.66 o                         
  -1  10   1          1.99         20.00        32.82 o                         
   0  10   1       2204.90       2271.58        17.43 o                         
   1  10   1       3080.44       3180.55        33.27 o                         
   2  10   1        758.42        837.06        14.42 o                         
   3  10   1       1064.53       1123.79        30.06 o                         
   4  10   1        922.76        917.27        16.70 o                         
   5  10   1         14.32         42.45        13.11 o                         
   6  10   1       3030.20       3035.90        55.36 o                         
   7  10   1        293.14        299.79        11.85 o                         
   8  10   1       2020.91       1985.36        19.09 o                         
   9  10   1       1153.10       1132.95        30.24 o                         
  10  10   1        245.42        267.18        13.27 o                         
  11  10   1        135.73        158.87        20.56 o                         
  12  10   1        742.37        696.78        18.08 o                         
  13  10   1        446.78        432.55        11.63 o                         
 -12  11   1         31.48         18.14        10.10 o                         
 -11  11   1         63.04         52.52        13.36 o                         
 -10  11   1          3.67          3.87        10.37 o                         
  -9  11   1        328.45        325.66        11.98 o                         
  -8  11   1        111.92        122.69        17.26 o                         
  -7  11   1         60.70         82.14        10.37 o                         
  -6  11   1        855.46        889.58        22.35 o                         
  -5  11   1          7.83         13.40         9.73 o                         
  -4  11   1       1459.86       1513.53        13.23 o                         
  -3  11   1       2208.48       2243.06        18.83 o                         
  -2  11   1          5.12        -20.20        18.32 o                         
  -1  11   1        631.63        618.31        13.03 o                         
   0  11   1        112.30        107.71        14.23 o                         
   1  11   1        236.35        218.80        11.36 o                         
   2  11   1       7158.35       7294.38       100.97 o                         
   3  11   1        111.17        121.06        27.62 o                         
   4  11   1        308.96        281.09        10.57 o                         
   5  11   1       1504.09       1562.66        15.38 o                         
   6  11   1        525.15        540.96        11.10 o                         
   7  11   1        840.86        859.00        21.26 o                         
   8  11   1         56.85         59.58         9.78 o                         
   9  11   1        288.61        243.47        15.30 o                         
  10  11   1        377.94        386.48        10.99 o                         
  11  11   1        172.50        178.11         8.94 o                         
 -10  12   1         52.64         63.60        10.76 o                         
  -9  12   1         56.27        103.27        18.58 o                         
  -8  12   1        368.25        337.41        14.49 o                         
  -7  12   1        266.04        252.25        11.52 o                         
  -6  12   1         36.14         68.96        22.99 o                         
  -5  12   1        166.96        132.13        10.31 o                         
  -4  12   1         82.29        126.57        10.35 o                         
  -3  12   1       1435.33       1462.38        48.60 o                         
  -2  12   1        179.18        195.52        12.03 o                         
  -1  12   1         20.03         16.78        14.45 o                         
   0  12   1        867.63        861.56        15.27 o                         
   1  12   1        519.50        532.36        12.65 o                         
   2  12   1        837.63        859.83        11.56 o                         
   3  12   1        190.91        191.18        24.44 o                         
   4  12   1        180.61        160.24        17.13 o                         
   5  12   1        599.22        559.30        12.83 o                         
   6  12   1          3.14         -3.35        16.45 o                         
   7  12   1         16.82          8.24        13.68 o                         
   8  12   1         27.23         25.15        11.86 o                         
   9  12   1        206.45        208.46        11.62 o                         
  10  12   1       1315.73       1291.32        15.01 o                         
  -9  13   1        292.80        297.22        21.00 o                         
  -8  13   1        103.38        113.20        13.47 o                         
  -7  13   1        139.31        144.75        24.92 o                         
  -6  13   1       2474.66       2393.65        31.22 o                         
  -5  13   1        140.21        108.67        10.92 o                         
  -4  13   1         64.59         69.50        11.36 o                         
  -3  13   1         43.48         68.49        14.21 o                         
  -2  13   1       1338.69       1405.52        16.58 o                         
  -1  13   1         72.48         97.95        24.77 o                         
   0  13   1        691.01        680.74        13.49 o                         
   1  13   1        748.53        768.93        14.82 o                         
   2  13   1       1909.05       1995.70        58.48 o                         
   3  13   1        162.74        162.16        14.35 o                         
   4  13   1          7.46         11.73        27.26 o                         
   5  13   1       2572.52       2512.74        15.66 o                         
   6  13   1       1345.50       1346.65        18.72 o                         
   7  13   1        809.22        826.90        18.88 o                         
   8  13   1        467.30        486.49        19.48 o                         
   9  13   1        161.83        173.24        12.12 o                         
  -7  14   1        498.37        473.96        16.38 o                         
  -6  14   1        511.59        499.21        13.29 o                         
  -5  14   1       1226.86       1266.70        54.36 o                         
  -4  14   1         93.40        110.69        14.35 o                         
  -3  14   1         53.86         90.43        14.11 o                         
  -2  14   1         72.93         87.90        14.85 o                         
  -1  14   1          2.03        -11.00        13.68 o                         
   0  14   1        171.25        161.42        40.18 o                         
   1  14   1        407.13        416.75        24.98 o                         
   2  14   1        263.86        283.79        13.39 o                         
   3  14   1         24.70         71.29        27.89 o                         
   4  14   1       1507.71       1440.77        14.49 o                         
   5  14   1          0.84         93.98        22.59 o                         
   6  14   1        348.45        359.56        14.68 o                         
   7  14   1         99.80        126.09        12.30 o                         
  -3  15   1         55.70         64.43        29.39 o                         
  -2  15   1         88.34        124.82        12.89 o                         
  -1  15   1          1.91        -11.76        14.70 o                         
   0  15   1          3.86         35.82        13.05 o                         
   1  15   1        386.66        372.58        14.38 o                         
   2  15   1         43.44         52.18        12.86 o                         
   3  15   1       1454.87       1407.53        17.64 o                         
 -17   0   2         12.46         31.08        19.66 o                         
 -16   0   2        588.19        676.43        21.91 o                         
 -15   0   2       2787.33       2856.18        29.14 o                         
 -14   0   2       1165.46       1190.27        23.10 o                         
 -13   0   2       2682.54       2631.37        26.58 o                         
 -12   0   2        302.60        265.93        15.67 o                         
 -11   0   2        145.92        126.10        14.59 o                         
 -10   0   2        991.42        957.30        18.20 o                         
  -9   0   2       2937.11       2739.49        28.14 o                         
  -8   0   2        117.25        154.01        16.22 o                         
  -7   0   2      30973.84      31259.62        85.42 o                         
  -6   0   2       1338.69       1393.71        26.10 o                         
  -5   0   2       2452.60       2289.38        29.29 o                         
  -4   0   2       1321.64       1254.87        29.21 o                         
   0   0   2        863.63        814.19        36.41 o                         
   1   0   2       5992.82       5612.71        45.71 o                         
   2   0   2        100.55         78.52        12.79 o                         
   3   0   2      23460.65      22693.22       159.82 o                         
   4   0   2          9.10         30.59        12.50 o                         
   5   0   2        341.51        355.31        11.99 o                         
   6   0   2       7863.97       7986.98       151.04 o                         
   7   0   2      11519.77      10314.54       192.21 o                         
   8   0   2        620.99        620.53        12.62 o                         
   9   0   2      11574.62      10886.65       238.36 o                         
  10   0   2        757.17        767.20        12.49 o                         
  11   0   2        328.40        340.17        15.91 o                         
  12   0   2         96.01        111.71        15.66 o                         
  13   0   2        314.54        295.85        15.98 o                         
  14   0   2        332.76        356.99        18.25 o                         
  15   0   2       2890.51       2954.55        26.75 o                         
  16   0   2        231.20        223.85        20.01 o                         
  17   0   2        376.81        467.02        19.63 o                         
 -17   1   2        116.29        127.49        18.65 o                         
 -16   1   2        388.34        386.93        31.59 o                         
 -15   1   2         16.29         -3.43        11.84 o                         
 -14   1   2       2454.81       2523.90        19.03 o                         
 -13   1   2       6747.70       6446.15        26.84 o                         
 -12   1   2        869.84        829.91        18.85 o                         
 -11   1   2          5.93         21.34        17.71 o                         
 -10   1   2        459.04        449.12        11.86 o                         
  -9   1   2        358.38        402.83        14.05 o                         
  -8   1   2       9642.39       9412.94        32.30 o                         
  -7   1   2       2625.44       2672.49        20.58 o                         
  -6   1   2      20758.49      20118.16       180.97 o                         
  -5   1   2       1532.12       1420.36        27.33 o                         
  -4   1   2       4925.09       4402.80        47.16 o                         
  -3   1   2       1923.48       1720.70        41.42 o                         
  -2   1   2        484.73        463.83        24.34 o                         
  -1   1   2        176.66        172.02        15.08 o                         
   0   1   2       8318.38       8135.55       241.41 o                         
   1   1   2       1131.47       1007.13        38.49 o                         
   2   1   2      27950.76      26919.21       642.76 o                         
   3   1   2        229.57        210.32         9.30 o                         
   4   1   2       2728.22       2406.77        14.80 o                         
   5   1   2        446.22        399.67        11.12 o                         
   6   1   2      19514.60      19439.72       178.77 o                         
   7   1   2       1382.15       1318.97        14.85 o                         
   8   1   2       5172.00       4797.80        71.44 o                         
   9   1   2       2138.97       2145.98        48.55 o                         
  10   1   2       2278.76       2238.84        24.69 o                         
  11   1   2        827.08        851.81        14.30 o                         
  12   1   2        855.20        828.60        10.71 o                         
  13   1   2       1581.99       1468.03        16.11 o                         
  14   1   2        742.69        734.48        23.83 o                         
  15   1   2        503.40        496.91        40.51 o                         
  16   1   2        674.17        735.95        63.90 o                         
 -16   2   2        460.53        473.81        14.11 o                         
 -15   2   2        168.84        175.61        13.73 o                         
 -14   2   2       1632.62       1643.55        38.13 o                         
 -13   2   2        841.42        880.02        14.74 o                         
 -12   2   2        333.11        291.69        24.07 o                         
 -11   2   2       1862.11       1733.26        20.94 o                         
 -10   2   2         24.49         49.43        11.60 o                         
  -9   2   2        202.01        191.23         9.77 o                         
  -8   2   2         97.40         82.19         9.43 o                         
  -7   2   2       1393.24       1489.77        19.48 o                         
  -6   2   2       1112.77       1056.07        24.60 o                         
  -5   2   2      16671.76      15529.37        75.58 o                         
  -4   2   2         33.63         57.30        20.98 o                         
  -2   2   2        122.86        122.25        14.40 o                         
   0   2   2       5660.84       5558.16        45.28 o                         
   1   2   2       2737.17       2683.61        27.20 o                         
   2   2   2       4769.77       4704.88        32.34 o                         
   3   2   2      20323.35      20189.98       589.30 o                         
   4   2   2        118.42        109.90         8.87 o                         
   5   2   2       1900.63       1701.42        36.76 o                         
   6   2   2       2894.34       2926.36        38.99 o                         
   7   2   2        344.32        342.25        12.53 o                         
   8   2   2        464.43        426.77         9.19 o                         
   9   2   2         66.03         78.88         8.38 o                         
  10   2   2       1282.11       1392.59        19.97 o                         
  11   2   2       3712.92       3769.07        56.60 o                         
  12   2   2        468.55        454.50        10.63 o                         
  13   2   2        462.99        464.67        11.45 o                         
  14   2   2        161.87        163.31        12.09 o                         
  15   2   2        461.67        486.17        17.87 o                         
  16   2   2         13.40         67.20        44.28 o                         
 -16   3   2         47.73         45.60        19.46 o                         
 -15   3   2        413.22        407.76        24.53 o                         
 -14   3   2        780.45        752.91        13.72 o                         
 -13   3   2        683.29        731.90        13.41 o                         
 -12   3   2       1718.33       1672.32        16.95 o                         
 -11   3   2          0.12          8.80         8.08 o                         
 -10   3   2        459.73        477.89        19.35 o                         
  -9   3   2          3.13         11.17        10.98 o                         
  -8   3   2       7636.51       7436.99       106.11 o                         
  -7   3   2          5.35         12.20        12.51 o                         
  -6   3   2         30.65         27.91        17.42 o                         
  -5   3   2       2138.68       2085.83        32.30 o                         
  -4   3   2        388.44        416.64        22.30 o                         
  -3   3   2        127.54        131.67        22.77 o                         
  -2   3   2       8795.53       8839.47        96.62 o                         
  -1   3   2       3561.61       3486.98        23.00 o                         
   0   3   2       9550.12       9394.21        47.13 o                         
   1   3   2        515.28        495.89        18.38 o                         
   2   3   2          1.58         13.73        13.26 o                         
   3   3   2       4575.11       4607.86        27.16 o                         
   4   3   2       4076.88       4149.76        70.88 o                         
   5   3   2        854.36        846.18        23.36 o                         
   6   3   2        387.69        385.60        13.30 o                         
   7   3   2        965.20        966.51        23.13 o                         
   8   3   2       3370.46       3234.80        65.29 o                         
   9   3   2         51.97         58.23         8.27 o                         
  10   3   2       1200.45       1194.60        14.97 o                         
  11   3   2       2455.90       2495.05        41.80 o                         
  12   3   2        118.44        102.97        17.02 o                         
  13   3   2        237.64        274.12         9.48 o                         
  14   3   2         51.80         70.56        15.55 o                         
  15   3   2          2.82         23.65         9.82 o                         
  16   3   2       1237.21       1249.50        16.12 o                         
 -16   4   2          5.74         38.96        13.89 o                         
 -15   4   2          2.24         34.40        27.87 o                         
 -14   4   2         54.49         48.71        12.75 o                         
 -13   4   2        151.35        137.90        13.59 o                         
 -12   4   2         20.54         46.63        10.12 o                         
 -11   4   2       2826.89       2815.95        36.30 o                         
 -10   4   2        235.58        207.95         9.50 o                         
  -9   4   2          5.69         10.50         8.28 o                         
  -8   4   2         24.85         40.02        11.79 o                         
  -7   4   2        993.72        963.98        22.69 o                         
  -6   4   2       2238.63       2147.20        29.44 o                         
  -5   4   2       1883.20       2272.96        32.65 o                         
  -4   4   2        361.44        407.47        22.40 o                         
  -3   4   2        763.05        712.41        16.67 o                         
  -2   4   2       1724.36       1709.81        21.01 o                         
  -1   4   2        458.69        456.44        11.92 o                         
   0   4   2       1310.39       1364.39        14.99 o                         
   1   4   2       3599.26       3421.94        28.76 o                         
   2   4   2        113.58        115.39        13.77 o                         
   3   4   2         87.28        180.19        13.68 o                         
   4   4   2       1425.05       1383.82        17.81 o                         
   5   4   2       2653.53       2723.27        34.13 o                         
   6   4   2       2917.34       2766.33        99.74 o                         
   7   4   2       1498.84       1411.14        37.90 o                         
   8   4   2        934.91        867.78        12.14 o                         
   9   4   2       1407.83       1358.55        11.63 o                         
  10   4   2       1357.63       1332.34        12.33 o                         
  11   4   2        153.33        198.56        10.04 o                         
  12   4   2        165.09        162.77        15.21 o                         
  13   4   2         29.07         27.50        14.92 o                         
  14   4   2        794.92        815.33        11.01 o                         
  15   4   2          0.67         26.76         9.58 o                         
  16   4   2         11.86         46.23        14.97 o                         
 -16   5   2          3.13         46.32        14.19 o                         
 -15   5   2        138.30        145.98        13.73 o                         
 -14   5   2          3.48         20.29        21.72 o                         
 -13   5   2          1.40          5.22         9.13 o                         
 -12   5   2       1712.27       1722.84        19.32 o                         
 -11   5   2        261.93        267.23        38.30 o                         
 -10   5   2        287.35        296.25        10.28 o                         
  -9   5   2        726.09        721.41        38.80 o                         
  -8   5   2          4.71         13.48        12.27 o                         
  -7   5   2        499.51        460.96        20.12 o                         
  -6   5   2          7.92          8.56        17.66 o                         
  -5   5   2        290.87        310.93        20.71 o                         
  -4   5   2       9102.93       8858.60        99.50 o                         
  -3   5   2        657.53        782.78        22.41 o                         
  -2   5   2        384.78        263.58        13.45 o                         
  -1   5   2         78.69        131.17        24.09 o                         
   0   5   2        371.23        441.90        15.59 o                         
   1   5   2        992.51       1019.22        13.31 o                         
   2   5   2       5019.83       4912.39        26.21 o                         
   3   5   2       2737.04       3179.46        23.12 o                         
   4   5   2       8414.97       7762.50        31.00 o                         
   5   5   2        708.08        652.26        14.66 o                         
   6   5   2       1301.24       1246.87        16.33 o                         
   7   5   2        149.29        131.27         8.27 o                         
   8   5   2        671.80        668.79        10.01 o                         
   9   5   2        283.85        269.60        11.61 o                         
  10   5   2        336.71        377.73        32.18 o                         
  11   5   2        141.69        153.52        15.70 o                         
  12   5   2       4828.14       4753.58        80.54 o                         
  13   5   2        645.04        659.00        14.38 o                         
  14   5   2         26.13         46.62        17.48 o                         
  15   5   2       1166.51       1194.17        13.29 o                         
  16   5   2         12.74         34.57        12.36 o                         
 -15   6   2        187.57        212.20        11.19 o                         
 -14   6   2         34.01         11.84        10.82 o                         
 -13   6   2        936.69        972.61        12.95 o                         
 -12   6   2        664.76        646.20        29.70 o                         
 -11   6   2       4748.29       4592.05        83.94 o                         
 -10   6   2       3878.33       3774.80       135.86 o                         
  -9   6   2       2886.20       2918.74        82.71 o                         
  -8   6   2        502.57        521.15        19.85 o                         
  -7   6   2       1861.31       1908.26        27.10 o                         
  -6   6   2        179.91        140.53        18.84 o                         
  -5   6   2       1702.27       1630.64        26.01 o                         
  -4   6   2       4374.05       4516.34       155.66 o                         
  -3   6   2       7548.48       7462.58       192.85 o                         
  -2   6   2        129.36        167.87        15.03 o                         
  -1   6   2       1919.12       1828.02        13.14 o                         
   0   6   2        243.33        287.66        10.95 o                         
   1   6   2       3567.74       3655.64        18.33 o                         
   2   6   2       3891.49       3883.50        31.71 o                         
   3   6   2       9624.15       9879.13       150.82 o                         
   4   6   2       1112.58       1127.15        15.62 o                         
   5   6   2       9054.61       9326.84       109.77 o                         
   6   6   2         23.78         22.64        10.71 o                         
   7   6   2       2585.71       2604.84        56.27 o                         
   8   6   2       2055.79       1936.37        36.15 o                         
   9   6   2        223.84        222.82         9.34 o                         
  10   6   2         46.30         66.98        11.62 o                         
  11   6   2       1722.56       1713.68        32.54 o                         
  12   6   2         87.21         77.85         9.18 o                         
  13   6   2       1370.95       1328.60        19.41 o                         
  14   6   2        333.54        310.04        10.16 o                         
  15   6   2         81.75         75.16        20.03 o                         
 -15   7   2         41.99         71.71        10.83 o                         
 -14   7   2         98.40         79.61        11.28 o                         
 -13   7   2        100.34        100.97        10.75 o                         
 -12   7   2        400.40        366.70        11.21 o                         
 -11   7   2        291.03        260.03        15.92 o                         
 -10   7   2        807.90        807.61        42.91 o                         
  -9   7   2         50.13         53.57        12.94 o                         
  -8   7   2       4958.14       4906.73        99.35 o                         
  -7   7   2          7.60         22.16        11.90 o                         
  -6   7   2       1582.86       1527.51        30.11 o                         
  -5   7   2       5092.13       5248.04        87.63 o                         
  -4   7   2        245.47        242.88        10.04 o                         
  -3   7   2       3777.68       4200.49        55.22 o                         
  -2   7   2        555.99        538.53        11.06 o                         
  -1   7   2        450.46        411.21         9.10 o                         
   0   7   2       5515.67       5473.78        36.23 o                         
   1   7   2       2309.53       2561.24        17.21 o                         
   2   7   2        822.55        864.23        11.97 o                         
   3   7   2        816.47        746.48        18.49 o                         
   4   7   2        102.97        116.08        12.34 o                         
   5   7   2        256.22        262.42        12.58 o                         
   6   7   2       3761.03       3829.32        21.71 o                         
   7   7   2       1680.05       1721.12        16.19 o                         
   8   7   2        655.44        646.25        35.36 o                         
   9   7   2        346.80        357.23        10.03 o                         
  10   7   2       2336.51       2239.80        56.72 o                         
  11   7   2        812.02        801.74        11.24 o                         
  12   7   2          3.94          0.26         8.83 o                         
  13   7   2         34.92         36.11        25.99 o                         
  14   7   2       1974.73       2032.34        15.34 o                         
  15   7   2        209.46        200.13        17.22 o                         
 -14   8   2         18.44          5.42        30.67 o                         
 -13   8   2        353.55        351.55        11.96 o                         
 -12   8   2         80.75         75.42        10.57 o                         
 -11   8   2        391.76        407.42        15.61 o                         
 -10   8   2        514.39        429.77        10.67 o                         
  -9   8   2       1265.67       1210.54        12.19 o                         
  -8   8   2          0.52          5.79        13.95 o                         
  -7   8   2       1770.88       1716.75        27.59 o                         
  -6   8   2        291.38        332.62        10.94 o                         
  -5   8   2        122.24        115.86        10.77 o                         
  -4   8   2         68.01         69.14         9.77 o                         
  -3   8   2        660.71        703.22        11.61 o                         
  -2   8   2         37.05         52.25         9.11 o                         
  -1   8   2       1770.50       1589.21        12.89 o                         
   0   8   2       2480.87       2483.68        15.23 o                         
   1   8   2       3771.81       3670.30        16.78 o                         
   2   8   2        379.05        447.67         9.76 o                         
   3   8   2        192.28        222.30        17.26 o                         
   4   8   2        953.02        958.80        11.53 o                         
   5   8   2          1.76         23.69         9.98 o                         
   6   8   2        433.32        424.20        12.99 o                         
   7   8   2        628.84        689.86        30.82 o                         
   8   8   2        169.74        160.68        11.04 o                         
   9   8   2        167.62        194.42        14.56 o                         
  10   8   2        155.55        151.00         9.76 o                         
  11   8   2         51.62         53.98        12.24 o                         
  12   8   2        213.57        200.87        14.28 o                         
  13   8   2          4.95         36.63        22.88 o                         
  14   8   2        274.37        280.59        13.99 o                         
 -13   9   2         13.36         71.95        13.85 o                         
 -12   9   2          5.68         28.12        12.34 o                         
 -11   9   2         16.20         54.18        12.62 o                         
 -10   9   2        341.33        407.00        11.90 o                         
  -9   9   2        435.18        514.40        10.69 o                         
  -8   9   2         10.65         44.70        15.00 o                         
  -7   9   2          0.79         11.15         9.50 o                         
  -6   9   2        267.43        310.94        10.65 o                         
  -5   9   2        610.60        591.00        16.19 o                         
  -4   9   2         37.43         37.33         9.54 o                         
  -3   9   2       1037.52        969.41        11.80 o                         
  -2   9   2         86.84         81.30        14.95 o                         
  -1   9   2        369.02        404.65        12.72 o                         
   0   9   2         43.52         60.05        13.93 o                         
   1   9   2       3948.43       4004.99        16.57 o                         
   2   9   2        130.66        129.68        19.14 o                         
   3   9   2        310.15        304.12        11.79 o                         
   4   9   2       1084.98       1167.25        11.95 o                         
   5   9   2       1404.45       1517.09        13.27 o                         
   6   9   2         49.60         69.61         9.86 o                         
   7   9   2       1111.66       1057.24        12.30 o                         
   8   9   2        455.13        445.61        13.42 o                         
   9   9   2        529.40        526.03        14.29 o                         
  10   9   2         72.79         83.47         9.37 o                         
  11   9   2        112.30        137.41        17.91 o                         
  12   9   2        101.43         82.68        14.45 o                         
  13   9   2       1492.67       1349.90        38.79 o                         
 -13  10   2          1.87          4.59        10.37 o                         
 -12  10   2        141.92        132.81        13.23 o                         
 -11  10   2         58.10         87.73        17.18 o                         
 -10  10   2        814.95        854.55        19.45 o                         
  -9  10   2       1434.92       1448.35        13.78 o                         
  -8  10   2         94.22        107.99        17.18 o                         
  -7  10   2        166.85        231.52        10.63 o                         
  -6  10   2         13.34         42.18         9.54 o                         
  -5  10   2        869.44        856.28        35.89 o                         
  -4  10   2          1.04         -8.60         9.35 o                         
  -3  10   2          2.09         13.79         9.73 o                         
  -2  10   2          0.75         -6.56        12.09 o                         
  -1  10   2       1372.19       1373.87        15.64 o                         
   0  10   2        791.88        864.21        25.85 o                         
   1  10   2       2113.32       2145.87        13.67 o                         
   2  10   2       1268.49       1249.44        12.58 o                         
   3  10   2         42.94         69.12        11.34 o                         
   4  10   2          9.08         40.15         9.86 o                         
   5  10   2        164.42        160.21         9.93 o                         
   6  10   2        485.79        505.79        11.78 o                         
   7  10   2       5365.18       5366.62        30.56 o                         
   8  10   2       1328.14       1300.02        12.48 o                         
   9  10   2        317.87        322.14        10.24 o                         
  10  10   2        676.99        639.28        19.65 o                         
  11  10   2        337.91        375.64        25.44 o                         
  12  10   2        133.64        177.41        30.11 o                         
 -11  11   2         10.60         30.74        12.31 o                         
 -10  11   2         44.19         74.30        22.84 o                         
  -9  11   2        279.02        230.87        11.55 o                         
  -8  11   2        273.28        297.14        11.30 o                         
  -7  11   2       2145.74       2002.29        29.44 o                         
  -6  11   2       1817.84       1829.04        21.16 o                         
  -5  11   2        617.02        690.17        13.83 o                         
  -4  11   2       2843.20       2974.54        19.10 o                         
  -3  11   2         63.50         73.23        10.32 o                         
  -2  11   2       2097.47       2135.15        17.28 o                         
  -1  11   2        806.16        839.22        15.06 o                         
   0  11   2       5060.40       5213.38        63.17 o                         
   1  11   2         15.13         13.71        13.48 o                         
   2  11   2       3227.82       3278.24        83.53 o                         
   3  11   2        950.22        932.60        13.57 o                         
   4  11   2        564.28        549.78        14.80 o                         
   5  11   2       1035.95       1031.62        14.51 o                         
   6  11   2       3738.40       3739.26        22.71 o                         
   7  11   2        131.00        192.94        19.57 o                         
   8  11   2       1575.34       1614.33        27.22 o                         
   9  11   2         58.19         44.11        10.00 o                         
  10  11   2        238.31        247.43        13.95 o                         
  11  11   2          7.83         23.57         9.21 o                         
 -10  12   2        297.96        334.73        21.38 o                         
  -9  12   2          5.23         10.28        10.74 o                         
  -8  12   2         60.76         77.27        10.81 o                         
  -7  12   2         11.60         19.37        20.49 o                         
  -6  12   2       1078.31       1154.09        25.22 o                         
  -5  12   2       4700.59       4816.31        96.33 o                         
  -4  12   2          1.02          4.83        11.17 o                         
  -3  12   2       1532.34       1588.57        54.60 o                         
  -2  12   2       2978.82       2989.98        23.55 o                         
  -1  12   2        358.56        373.78        13.44 o                         
   0  12   2        845.73        886.59        29.32 o                         
   1  12   2       1015.79       1050.59        17.49 o                         
   2  12   2        960.81       1009.79        12.26 o                         
   3  12   2       2841.99       2880.66        45.77 o                         
   4  12   2        150.72        170.42        15.71 o                         
   5  12   2        668.96        722.09        17.21 o                         
   6  12   2       1348.93       1468.96        24.74 o                         
   7  12   2       2629.78       2403.19        15.53 o                         
   8  12   2        338.16        342.35        29.98 o                         
   9  12   2        133.10        152.09        11.29 o                         
  10  12   2        199.89        210.55        12.94 o                         
  -9  13   2        316.40        331.38        13.40 o                         
  -8  13   2         49.62         60.20        10.99 o                         
  -7  13   2         13.29          9.86        10.90 o                         
  -6  13   2        799.96        769.96        12.99 o                         
  -5  13   2         47.51         81.71        12.99 o                         
  -4  13   2       1983.82       2124.21        19.34 o                         
  -3  13   2        115.41        100.45        20.80 o                         
  -2  13   2        437.88        457.98        29.87 o                         
  -1  13   2        510.04        496.28        18.76 o                         
   0  13   2        141.26        133.13        13.02 o                         
   1  13   2          0.12         17.46        21.97 o                         
   2  13   2        298.41        326.34        10.78 o                         
   3  13   2         91.52        114.67        14.56 o                         
   4  13   2       1644.59       1533.67        43.29 o                         
   5  13   2        137.72        141.49        10.64 o                         
   6  13   2        429.01        427.92        11.00 o                         
   7  13   2          3.44         27.65        10.67 o                         
   8  13   2        520.54        483.34        12.56 o                         
   9  13   2         18.51         47.81        11.98 o                         
  -7  14   2        520.58        557.50        19.30 o                         
  -6  14   2        906.18        929.72        16.80 o                         
  -5  14   2        368.71        370.98        14.44 o                         
  -4  14   2          0.91         25.26        13.02 o                         
  -3  14   2        509.09        509.32        14.44 o                         
  -2  14   2       1788.66       1835.25        39.44 o                         
  -1  14   2        322.56        304.18        14.81 o                         
   0  14   2        487.93        476.86        13.94 o                         
   1  14   2       1245.95       1234.32        26.12 o                         
   2  14   2       2839.58       2845.10        19.52 o                         
   3  14   2        319.72        337.79        11.39 o                         
   4  14   2        280.89        275.31        14.07 o                         
   5  14   2          7.84         31.85        10.68 o                         
   6  14   2        240.91        235.38        27.76 o                         
   7  14   2        750.88        731.66        18.14 o                         
  -3  15   2        408.84        390.37        15.29 o                         
  -2  15   2         75.62        138.56        14.95 o                         
  -1  15   2       1456.12       1415.68        34.24 o                         
   0  15   2        199.07        198.28        13.76 o                         
   1  15   2         10.94         64.18        46.85 o                         
   2  15   2          0.03         41.29        13.94 o                         
   3  15   2        462.61        498.07        14.90 o                         
 -17   1   3        244.53        241.63        19.58 o                         
 -16   1   3        513.61        520.02        15.62 o                         
 -15   1   3        947.53        919.06        17.55 o                         
 -14   1   3        309.54        325.45        12.37 o                         
 -13   1   3        195.66        192.88        19.27 o                         
 -12   1   3        461.06        480.73        12.49 o                         
 -11   1   3        284.05        244.11        11.40 o                         
 -10   1   3         37.86         32.31        10.63 o                         
  -9   1   3        456.83        416.38        12.16 o                         
  -8   1   3      11505.79      11116.07        38.80 o                         
  -7   1   3         32.70        101.79        29.44 o                         
  -6   1   3       3133.31       2723.42        29.46 o                         
  -3   1   3         31.43         31.15        23.91 o                         
  -2   1   3       1744.46       1630.07        56.31 o                         
  -1   1   3      11991.19      12005.93        59.44 o                         
   0   1   3       4240.77       4307.54       108.51 o                         
   1   1   3       1096.93       1042.70        31.12 o                         
   2   1   3       3893.16       3596.97        79.25 o                         
   3   1   3        703.85        693.29        22.71 o                         
   4   1   3      15017.62      15087.04       141.99 o                         
   5   1   3         41.43         33.19        10.72 o                         
   6   1   3        122.17        159.75        13.51 o                         
   7   1   3        691.95        563.14        16.88 o                         
   8   1   3       5498.33       5106.83        73.83 o                         
   9   1   3        937.82        880.95        13.12 o                         
  10   1   3       1248.13       1269.15        26.02 o                         
  11   1   3        564.76        603.79        12.06 o                         
  12   1   3         16.36         15.75        10.31 o                         
  13   1   3        253.41        271.55        24.41 o                         
  14   1   3        636.12        610.43        36.93 o                         
  15   1   3       2645.36       2667.88        19.03 o                         
  16   1   3       1087.50       1104.16        15.34 o                         
 -16   2   3        208.88        223.37        12.92 o                         
 -15   2   3         37.17         38.41        23.98 o                         
 -14   2   3       2467.56       2508.53        18.68 o                         
 -13   2   3          1.43         23.89        18.97 o                         
 -12   2   3        254.46        290.35        23.39 o                         
 -11   2   3          1.06         -1.64         9.85 o                         
 -10   2   3        480.01        423.22        20.52 o                         
  -9   2   3       4192.29       4019.88        77.60 o                         
  -8   2   3         97.08         85.33         9.94 o                         
  -7   2   3       5572.51       4921.37        39.34 o                         
  -6   2   3        214.93        334.52        20.74 o                         
  -5   2   3       1576.88       1381.37        29.33 o                         
  -4   2   3       3250.41       2950.98       128.91 o                         
  -3   2   3         10.94          9.83        11.91 o                         
  -2   2   3      22129.38      22234.86       199.36 o                         
   0   2   3      10427.40      10544.76        46.52 o                         
   1   2   3        302.02        315.33        12.91 o                         
   2   2   3       2166.46       2033.77        67.00 o                         
   3   2   3       1995.51       1732.76        35.59 o                         
   4   2   3       1194.70       1187.69        51.06 o                         
   5   2   3         10.44         17.11         8.44 o                         
   6   2   3        939.46        928.00        33.18 o                         
   7   2   3       2761.02       2386.21        41.73 o                         
   8   2   3       3365.79       3171.95        24.27 o                         
   9   2   3       6655.04       6347.25        83.22 o                         
  10   2   3       1088.78       1075.56        10.92 o                         
  11   2   3       3817.68       3769.82        22.92 o                         
  12   2   3       1843.94       1827.86        17.65 o                         
  13   2   3       1487.15       1471.77        24.02 o                         
  14   2   3        392.71        354.84        20.46 o                         
  15   2   3       1590.56       1650.00        16.79 o                         
  16   2   3       1133.48       1158.88        40.32 o                         
 -16   3   3        150.98        142.58        14.27 o                         
 -15   3   3        256.66        232.02        13.77 o                         
 -14   3   3          0.86         13.76        11.94 o                         
 -13   3   3       1300.48       1326.63        15.37 o                         
 -12   3   3         19.26          9.19        13.07 o                         
 -11   3   3        887.62        927.91        14.45 o                         
 -10   3   3         53.26         44.20        10.13 o                         
  -9   3   3       2517.52       2501.55        34.10 o                         
  -8   3   3          2.18         28.01        16.90 o                         
  -7   3   3         47.65          1.59        16.84 o                         
  -6   3   3        273.90        305.93        20.43 o                         
  -5   3   3       2904.25       2638.55       140.42 o                         
  -4   3   3       9388.33       9493.87       325.99 o                         
  -3   3   3      15798.72      16404.35        64.97 o                         
  -2   3   3      23200.68      23375.57       167.34 o                         
  -1   3   3      11453.75      11680.13        38.20 o                         
   0   3   3      14415.91      14937.59        48.48 o                         
   1   3   3       8982.83       9157.17        37.98 o                         
   2   3   3        389.07        345.76        12.71 o                         
   3   3   3       5685.52       5510.48        28.54 o                         
   4   3   3      18523.09      18348.51       616.08 o                         
   5   3   3        857.84        865.86        16.62 o                         
   6   3   3       1966.44       1748.47        33.72 o                         
   7   3   3        755.42        753.59        36.20 o                         
   8   3   3          7.75         27.07         8.64 o                         
   9   3   3       1419.00       1405.63        21.96 o                         
  10   3   3       7109.25       7072.17        77.26 o                         
  11   3   3        531.14        495.24        12.55 o                         
  12   3   3       3694.48       3705.52        33.24 o                         
  13   3   3        933.00        929.05        13.63 o                         
  14   3   3       1849.99       1802.28        15.36 o                         
  15   3   3         27.62         17.98         9.55 o                         
  16   3   3        523.72        542.12        14.17 o                         
 -16   4   3        583.26        596.58        35.44 o                         
 -15   4   3        455.70        463.56        14.61 o                         
 -14   4   3       1911.10       1903.09        52.80 o                         
 -13   4   3          1.30          0.79        11.02 o                         
 -12   4   3       1078.10       1162.77        12.51 o                         
 -11   4   3       2404.20       2374.15        18.28 o                         
 -10   4   3       3470.50       3387.12        54.22 o                         
  -9   4   3        633.94        574.59        20.33 o                         
  -8   4   3       2374.14       2313.73        29.05 o                         
  -7   4   3        323.05        300.86        19.43 o                         
  -6   4   3        158.13        207.57        18.77 o                         
  -5   4   3       2324.55       2335.18       100.35 o                         
  -4   4   3       4781.20       4662.44        46.71 o                         
  -3   4   3      22483.12      22997.76        70.67 o                         
  -2   4   3       1470.34       1353.63        19.79 o                         
  -1   4   3        321.57        290.63        10.94 o                         
   0   4   3         76.84         60.41        10.16 o                         
   1   4   3        118.92        107.71        13.43 o                         
   2   4   3       5716.55       6069.28        57.33 o                         
   3   4   3      16499.95      16975.13        45.17 o                         
   4   4   3       6058.91       6051.68        27.89 o                         
   5   4   3       9453.84       9292.25       228.26 o                         
   6   4   3        208.07        198.51        11.52 o                         
   7   4   3       1241.94       1364.15        45.35 o                         
   8   4   3       1135.15       1131.13        27.32 o                         
   9   4   3        192.14        153.94        11.85 o                         
  10   4   3        375.93        307.48         9.46 o                         
  11   4   3       3084.36       3006.76        31.61 o                         
  12   4   3       1195.48       1204.29        22.15 o                         
  13   4   3       1208.26       1191.60        24.38 o                         
  14   4   3        189.01        210.00        11.31 o                         
  15   4   3         12.59         12.32         9.57 o                         
  16   4   3          6.14         68.15        16.37 o                         
 -16   5   3         33.36        112.48        36.79 o                         
 -15   5   3         47.11         51.16        14.74 o                         
 -14   5   3        101.64        100.89        13.62 o                         
 -13   5   3        108.33         94.59        10.31 o                         
 -12   5   3        904.59        847.08        11.78 o                         
 -11   5   3         47.29         35.60        12.53 o                         
 -10   5   3        515.25        478.68        19.74 o                         
  -9   5   3       2880.31       2749.85        30.23 o                         
  -8   5   3        183.35        155.71        20.49 o                         
  -7   5   3         59.00         65.62        20.53 o                         
  -6   5   3        761.03        886.33        23.44 o                         
  -5   5   3       2381.57       2488.14        41.21 o                         
  -4   5   3          9.78          5.76        14.52 o                         
  -3   5   3       3602.03       3619.17        27.19 o                         
  -2   5   3       5372.98       5808.04        34.09 o                         
  -1   5   3       1568.57       1479.01        13.92 o                         
   0   5   3       1203.75       1193.63        20.82 o                         
   1   5   3       1628.89       1673.68        24.04 o                         
   2   5   3        684.26        880.07        14.53 o                         
   3   5   3        597.56        666.23        13.75 o                         
   4   5   3       4323.76       4349.76        43.81 o                         
   5   5   3       3121.75       3152.45        20.11 o                         
   6   5   3         27.12         29.30        14.78 o                         
   7   5   3       1785.67       1895.54        60.14 o                         
   8   5   3          1.66         20.29         8.30 o                         
   9   5   3       2359.03       2386.31        13.95 o                         
  10   5   3       6616.42       6617.48        81.55 o                         
  11   5   3          1.93         10.14         8.99 o                         
  12   5   3        503.82        513.33        10.05 o                         
  13   5   3         18.28         18.70         8.84 o                         
  14   5   3         18.08         28.90         9.62 o                         
  15   5   3         38.69         42.56        10.15 o                         
  16   5   3       1491.13       1551.49        17.41 o                         
 -15   6   3        228.46        224.17        13.38 o                         
 -14   6   3          0.65         29.81        10.70 o                         
 -13   6   3         12.76         32.26        11.41 o                         
 -12   6   3        632.43        581.65        11.48 o                         
 -11   6   3         97.80        130.86        24.20 o                         
 -10   6   3          0.41        -11.63        17.28 o                         
  -9   6   3        978.44        931.81        24.13 o                         
  -8   6   3        501.02        502.23        20.19 o                         
  -7   6   3       4175.46       4180.70        31.40 o                         
  -6   6   3        408.51        418.76        12.26 o                         
  -5   6   3       2933.81       2993.40        22.71 o                         
  -4   6   3       5269.26       5442.76       125.42 o                         
  -3   6   3       1413.00       1386.30        17.11 o                         
  -2   6   3         22.18         27.38         9.40 o                         
  -1   6   3        554.76        677.28        13.58 o                         
   0   6   3        794.33        746.75        11.19 o                         
   1   6   3       1069.45       1030.59        12.45 o                         
   2   6   3          8.53         36.74        13.74 o                         
   3   6   3          0.47          8.96        12.82 o                         
   4   6   3         63.43         51.32        13.30 o                         
   5   6   3       1652.64       1731.90        17.17 o                         
   6   6   3         25.02         75.68        10.55 o                         
   7   6   3        629.81        603.77        11.13 o                         
   8   6   3        432.57        427.68        10.62 o                         
   9   6   3       3538.94       3433.24        79.65 o                         
  10   6   3        294.22        313.20        17.62 o                         
  11   6   3        403.00        435.93        24.94 o                         
  12   6   3          3.44          9.13         8.76 o                         
  13   6   3        159.74        164.06        12.07 o                         
  14   6   3         17.12          3.93        10.09 o                         
  15   6   3         96.18        102.23        17.67 o                         
 -15   7   3         49.55         65.00        13.68 o                         
 -14   7   3         45.74         93.64        10.70 o                         
 -13   7   3         48.13         78.50        14.83 o                         
 -12   7   3        690.76        686.62        14.26 o                         
 -11   7   3       1691.71       1591.97        26.70 o                         
 -10   7   3       1273.48       1240.15        23.52 o                         
  -9   7   3         50.37         56.79        11.12 o                         
  -8   7   3         70.13         62.62        12.00 o                         
  -7   7   3        381.60        352.81        12.35 o                         
  -6   7   3       2641.91       2673.40        69.14 o                         
  -5   7   3         52.61         80.26        19.75 o                         
  -4   7   3       6569.56       6845.65       216.46 o                         
  -3   7   3       2952.70       2997.88        37.80 o                         
  -2   7   3          6.10          3.94        13.86 o                         
  -1   7   3        344.46        296.06         9.59 o                         
   0   7   3          9.58         18.68         9.01 o                         
   1   7   3         24.97         25.87         8.69 o                         
   2   7   3         69.18         73.99        14.12 o                         
   3   7   3          4.35          3.39        15.10 o                         
   4   7   3       1565.66       1595.35        16.14 o                         
   5   7   3       2924.33       2974.46        18.57 o                         
   6   7   3         17.51         29.24        12.10 o                         
   7   7   3         47.36         62.29        11.70 o                         
   8   7   3        540.02        521.87        10.00 o                         
   9   7   3       1491.07       1490.92        22.54 o                         
  10   7   3       1578.13       1545.86        44.51 o                         
  11   7   3        247.40        229.33         9.64 o                         
  12   7   3       1037.04       1041.75        36.59 o                         
  13   7   3        170.03        184.30         9.55 o                         
  14   7   3        212.55        263.81        16.53 o                         
  15   7   3         90.07        104.37        32.09 o                         
 -14   8   3         45.01         72.77        33.29 o                         
 -13   8   3        381.99        367.76        23.20 o                         
 -12   8   3          6.88         34.05        13.30 o                         
 -11   8   3          2.31         35.50        11.82 o                         
 -10   8   3       3102.91       3025.70        19.19 o                         
  -9   8   3         41.56         43.55        17.47 o                         
  -8   8   3       1869.98       1776.55        18.45 o                         
  -7   8   3       4927.39       4840.86        92.06 o                         
  -6   8   3        137.75        160.21        14.09 o                         
  -5   8   3       3762.36       3795.16        64.16 o                         
  -4   8   3       1723.58       1773.43        47.22 o                         
  -3   8   3       1911.68       1917.22        15.53 o                         
  -2   8   3       1102.64       1087.15        14.89 o                         
  -1   8   3         30.45         47.70         8.72 o                         
   0   8   3       1036.02       1027.39        36.10 o                         
   1   8   3       5775.16       5625.05        61.22 o                         
   2   8   3        586.77        587.40        13.82 o                         
   3   8   3       1307.98       1272.44        20.44 o                         
   4   8   3         29.74         18.80         8.89 o                         
   5   8   3         81.93         91.32        14.56 o                         
   6   8   3       1133.92       1092.67        14.73 o                         
   7   8   3        545.97        565.49        13.54 o                         
   8   8   3          9.61         20.86        12.73 o                         
   9   8   3       1429.02       1479.31        28.62 o                         
  10   8   3        234.50        241.47        30.45 o                         
  11   8   3       1433.35       1417.98        27.81 o                         
  12   8   3         87.91        127.05        13.91 o                         
  13   8   3        377.61        353.35        10.89 o                         
  14   8   3        327.48        350.39        25.49 o                         
 -13   9   3        321.27        298.14        11.39 o                         
 -12   9   3        108.71        170.00        19.73 o                         
 -11   9   3        849.47        785.74        29.94 o                         
 -10   9   3        168.19        167.22        22.77 o                         
  -9   9   3        477.43        553.08        30.37 o                         
  -8   9   3       1098.93       1134.77        15.35 o                         
  -7   9   3       2029.14       1993.10        47.05 o                         
  -6   9   3       4338.76       4280.92        43.89 o                         
  -5   9   3       1171.38       1288.67        49.43 o                         
  -4   9   3         22.30         -8.44        12.58 o                         
  -3   9   3       1826.18       1821.78        22.44 o                         
  -2   9   3        171.44        200.93        10.89 o                         
  -1   9   3       5036.35       5125.14        68.51 o                         
   0   9   3       6405.10       6474.22        55.87 o                         
   1   9   3       2858.47       2855.62        31.39 o                         
   2   9   3        575.24        580.82        10.91 o                         
   3   9   3         81.25        111.08         9.07 o                         
   4   9   3         39.80         28.60         8.56 o                         
   5   9   3         31.37         48.07        10.78 o                         
   6   9   3        932.09        995.05        16.95 o                         
   7   9   3         12.48         35.57        14.73 o                         
   8   9   3       6664.00       6560.00        67.19 o                         
   9   9   3        544.08        528.99        24.89 o                         
  10   9   3       1008.47       1019.71        18.46 o                         
  11   9   3        276.15        268.25        14.59 o                         
  12   9   3        289.39        293.37        10.73 o                         
  13   9   3         23.90         23.89        10.38 o                         
 -12  10   3       1548.15       1551.58        83.72 o                         
 -11  10   3          4.92         25.50        13.32 o                         
 -10  10   3        110.51        128.90        14.00 o                         
  -9  10   3        411.86        449.03        13.29 o                         
  -8  10   3          6.95          7.49        12.27 o                         
  -7  10   3       2938.11       2886.40        36.55 o                         
  -6  10   3       5096.65       5026.68        37.32 o                         
  -5  10   3         72.49         77.20         9.71 o                         
  -4  10   3       3180.63       3350.85        16.89 o                         
  -3  10   3       2080.78       2172.03        17.33 o                         
  -2  10   3        185.78        146.60        12.61 o                         
  -1  10   3       6570.88       6682.83       141.85 o                         
   0  10   3         23.15          8.54        12.76 o                         
   1  10   3       4820.16       4897.58        79.34 o                         
   2  10   3       1770.66       1867.80        13.86 o                         
   3  10   3        160.60        136.32        10.06 o                         
   4  10   3        539.80        562.99        10.47 o                         
   5  10   3        508.66        549.81        10.83 o                         
   6  10   3        415.11        457.56        23.88 o                         
   7  10   3       4136.09       4236.38        17.36 o                         
   8  10   3         91.24        109.44        10.88 o                         
   9  10   3        788.21        838.49        15.35 o                         
  10  10   3        187.94        212.79        13.17 o                         
  11  10   3         33.59         42.75         9.69 o                         
  12  10   3         52.27         74.42        16.59 o                         
 -11  11   3        298.74        274.73        14.65 o                         
 -10  11   3        802.37        768.79        20.54 o                         
  -9  11   3        578.09        481.38        16.62 o                         
  -8  11   3          1.57         -6.42        24.35 o                         
  -7  11   3         19.36          4.63        21.56 o                         
  -6  11   3          9.71         34.50        16.31 o                         
  -5  11   3       2268.87       2373.26        16.28 o                         
  -4  11   3       2581.29       2532.44        40.64 o                         
  -3  11   3        390.34        350.43        34.20 o                         
  -2  11   3       1056.25       1105.73        14.81 o                         
  -1  11   3        600.52        541.83        13.53 o                         
   0  11   3        499.00        491.61        11.87 o                         
   1  11   3        284.33        319.88        11.66 o                         
   2  11   3        759.40        733.75        18.03 o                         
   3  11   3        475.50        522.06        11.13 o                         
   4  11   3         25.36         16.28         9.16 o                         
   5  11   3         57.73         48.63         9.70 o                         
   6  11   3       2563.27       2529.56        40.76 o                         
   7  11   3        156.65        125.88        10.06 o                         
   8  11   3        309.06        261.66        10.97 o                         
   9  11   3          0.30          2.56        11.76 o                         
  10  11   3        185.57        176.03        11.02 o                         
  11  11   3        277.67        294.01        15.12 o                         
 -10  12   3         90.04         83.90        15.06 o                         
  -9  12   3          7.87          4.28        12.95 o                         
  -8  12   3         14.07         89.48        23.32 o                         
  -7  12   3         73.20         67.14        13.64 o                         
  -6  12   3          0.98         12.81        11.58 o                         
  -5  12   3        514.99        522.26        11.83 o                         
  -4  12   3        122.79        139.64        12.95 o                         
  -3  12   3         25.84         81.14        29.08 o                         
  -2  12   3        164.31        171.04        25.67 o                         
  -1  12   3          5.33         24.68        11.67 o                         
   0  12   3        901.66        891.03        18.47 o                         
   1  12   3         55.78         66.24         9.94 o                         
   2  12   3        537.60        508.92        43.74 o                         
   3  12   3          3.41          3.24        15.28 o                         
   4  12   3         81.60        120.86        16.37 o                         
   5  12   3        271.23        250.44        10.52 o                         
   6  12   3        273.38        272.22        10.83 o                         
   7  12   3         30.81         25.91        10.31 o                         
   8  12   3        143.07        158.11        15.21 o                         
   9  12   3          1.16          5.34        11.07 o                         
  10  12   3         84.79        117.84        17.23 o                         
  -9  13   3         24.43         63.63        13.49 o                         
  -8  13   3         91.60        110.57        46.02 o                         
  -7  13   3         39.35         44.22        17.78 o                         
  -6  13   3         79.59         78.75        12.04 o                         
  -5  13   3        628.19        606.94        16.31 o                         
  -4  13   3         42.56         -9.09        45.57 o                         
  -3  13   3        468.83        442.54        17.72 o                         
  -2  13   3       1916.26       1890.71        17.66 o                         
  -1  13   3        649.52        626.01        14.14 o                         
   0  13   3        807.28        845.83        21.35 o                         
   1  13   3       1098.96       1088.14        22.11 o                         
   2  13   3          8.62         37.71        14.76 o                         
   3  13   3        972.91       1009.82        12.62 o                         
   4  13   3        371.04        377.42        13.79 o                         
   5  13   3         63.11         86.54        10.68 o                         
   6  13   3        215.97        244.90        20.65 o                         
   7  13   3        138.73        149.35        19.30 o                         
   8  13   3         11.06         26.02        17.07 o                         
  -6  14   3        190.92        188.08        13.83 o                         
  -5  14   3         71.06        107.54        38.98 o                         
  -4  14   3        474.79        458.48        17.51 o                         
  -3  14   3        315.87        342.78        14.16 o                         
  -2  14   3        215.29        198.73        14.08 o                         
  -1  14   3        893.47        899.49        34.72 o                         
   0  14   3         50.61         49.14        18.73 o                         
   1  14   3        265.92        298.79        13.13 o                         
   2  14   3       2472.56       2334.68        65.24 o                         
   3  14   3        167.67        192.56        12.47 o                         
   4  14   3        414.73        392.44        11.21 o                         
   5  14   3        225.67        217.27        11.15 o                         
   6  14   3         35.44         69.17        14.72 o                         
  -3  15   3        189.04        162.14        14.96 o                         
  -2  15   3          6.68         25.15        13.72 o                         
  -1  15   3       1619.40       1536.17        40.13 o                         
   0  15   3        173.33        179.71        20.04 o                         
   1  15   3       1620.28       1455.54        17.29 o                         
   2  15   3       1600.55       1559.65        16.82 o                         
   3  15   3         47.51         78.33        12.89 o                         
 -17   0   4        130.61        171.50        19.32 o                         
 -16   0   4       2018.78       2127.14        27.32 o                         
 -15   0   4        368.72        352.68        19.67 o                         
 -14   0   4       4498.88       4597.10        31.25 o                         
 -13   0   4        755.97        737.59        20.33 o                         
 -12   0   4        151.59        159.26        16.77 o                         
 -11   0   4       2248.95       2154.11        24.96 o                         
 -10   0   4       1744.49       1641.85        21.39 o                         
  -9   0   4       1321.35       1310.67        20.38 o                         
  -8   0   4      22344.03      21408.32        69.22 o                         
  -7   0   4        626.98        568.22        20.68 o                         
  -6   0   4      17992.11      16563.36        70.12 o                         
  -1   0   4        307.24        309.45        20.19 o                         
   0   0   4       6882.56       6438.56        46.86 o                         
   1   0   4       9192.54       8903.17       126.71 o                         
   2   0   4      26535.70      26865.34       268.52 o                         
   3   0   4       2052.32       1955.35        19.44 o                         
   4   0   4        586.75        640.93        22.22 o                         
   5   0   4       7992.01       7833.46       160.40 o                         
   6   0   4        430.13        321.93        10.78 o                         
   7   0   4       1140.16       1387.24        20.16 o                         
   8   0   4      17911.57      17021.47       327.93 o                         
   9   0   4        313.76        244.80        10.70 o                         
  10   0   4       1244.80       1217.57        28.63 o                         
  11   0   4        506.03        412.87        12.20 o                         
  12   0   4       1380.40       1335.89        21.90 o                         
  13   0   4         24.19         39.29        15.39 o                         
  14   0   4        521.23        585.35        18.19 o                         
  15   0   4        610.35        615.68        21.33 o                         
  16   0   4       1224.63       1316.79        22.51 o                         
 -16   1   4          1.70         15.60        15.68 o                         
 -15   1   4       2722.70       2661.97        36.77 o                         
 -14   1   4          4.47         24.14        21.06 o                         
 -13   1   4         44.54         60.42        11.11 o                         
 -12   1   4          0.92         34.72        40.33 o                         
 -11   1   4        156.54        137.28        11.09 o                         
 -10   1   4        364.82        358.90        11.20 o                         
  -9   1   4       3930.78       3802.75        21.84 o                         
  -8   1   4        158.37        188.42        13.33 o                         
  -7   1   4       4855.86       4598.38        35.83 o                         
  -4   1   4        267.76        251.20        22.30 o                         
  -3   1   4       5678.10       5755.85       223.19 o                         
  -2   1   4       1034.95       1028.62        20.36 o                         
  -1   1   4       3692.36       3665.89        41.50 o                         
   0   1   4        801.69        752.62        15.26 o                         
   1   1   4      25940.11      27120.45        91.96 o                         
   2   1   4        418.49        388.30        11.96 o                         
   3   1   4      10605.57       9957.68       168.51 o                         
   4   1   4        140.87        130.11         7.94 o                         
   5   1   4      15962.31      15834.94       200.54 o                         
   6   1   4        208.21        179.57         8.77 o                         
   7   1   4        421.60        259.81        17.08 o                         
   8   1   4       1452.56       1340.67        15.63 o                         
   9   1   4       1601.91       1430.49        13.89 o                         
  10   1   4         84.66         91.81        10.73 o                         
  11   1   4        164.65        154.24        22.29 o                         
  12   1   4        327.99        275.04        13.26 o                         
  13   1   4        115.79        131.52         9.62 o                         
  14   1   4        363.73        344.84        12.96 o                         
  15   1   4        331.51        334.35        15.68 o                         
  16   1   4        846.30        871.19        17.33 o                         
 -16   2   4         18.89         37.10        19.90 o                         
 -15   2   4        294.67        294.66        13.96 o                         
 -14   2   4         27.24         69.30        47.33 o                         
 -13   2   4       1865.57       1798.08        57.04 o                         
 -12   2   4        688.74        647.98        14.35 o                         
 -11   2   4        254.08        298.64        27.71 o                         
 -10   2   4       3049.00       3045.00        19.83 o                         
  -9   2   4        459.17        481.29        13.26 o                         
  -8   2   4        127.83        117.37        15.22 o                         
  -5   2   4        329.08        338.90        25.06 o                         
  -4   2   4       9607.57       9066.48       438.36 o                         
  -3   2   4       3926.85       3837.89       104.75 o                         
  -2   2   4       6187.07       5823.00        33.70 o                         
  -1   2   4        571.87        553.39        16.55 o                         
   1   2   4       4847.40       4733.99       170.55 o                         
   2   2   4       1158.73       1180.15        48.19 o                         
   3   2   4       1715.57       1615.90        49.11 o                         
   4   2   4      14027.78      13479.03       293.23 o                         
   5   2   4       6977.63       6984.81       162.38 o                         
   6   2   4        430.39        412.17        10.33 o                         
   7   2   4        109.99         74.28        13.60 o                         
   8   2   4       1234.56       1175.24        11.74 o                         
   9   2   4        273.66        309.52        16.40 o                         
  10   2   4        972.20        968.62        14.82 o                         
  11   2   4        490.95        494.24        10.16 o                         
  12   2   4       1638.16       1657.44        16.05 o                         
  13   2   4        320.39        317.51         9.42 o                         
  14   2   4        392.21        442.09        16.92 o                         
  15   2   4         13.43         33.71        11.87 o                         
  16   2   4        310.63        315.51        24.65 o                         
 -16   3   4        359.08        367.52        18.67 o                         
 -15   3   4        716.59        750.53        15.86 o                         
 -14   3   4       1111.10       1075.86        15.03 o                         
 -13   3   4         41.67         64.28        10.91 o                         
 -12   3   4       2854.85       2816.68        40.04 o                         
 -11   3   4       2523.14       2459.18        33.41 o                         
 -10   3   4         98.83         75.17        17.59 o                         
  -8   3   4        393.82        387.08        19.15 o                         
  -7   3   4       3261.77       2763.75       204.21 o                         
  -6   3   4       1224.88       1204.64        64.18 o                         
  -5   3   4       2097.90       2167.92        93.73 o                         
  -4   3   4       1029.43       1016.79        21.81 o                         
  -3   3   4      33837.34      36652.35        95.89 o                         
  -2   3   4       1741.47       1752.57        17.64 o                         
  -1   3   4        271.77        254.42        12.71 o                         
   0   3   4        534.95        524.79        15.13 o                         
   2   3   4         19.05         20.04         9.97 o                         
   3   3   4       8933.56       8883.73       277.91 o                         
   4   3   4       1048.10       1118.54        29.18 o                         
   5   3   4       6870.35       6902.57       169.39 o                         
   6   3   4        272.55        251.96        11.37 o                         
   7   3   4        211.52        207.18         8.32 o                         
   8   3   4        363.10        357.33        20.99 o                         
   9   3   4       1796.92       1759.36        22.93 o                         
  10   3   4         36.61         42.00         8.76 o                         
  11   3   4        316.42        337.92        10.89 o                         
  12   3   4        796.65        753.40        13.91 o                         
  13   3   4        219.84        225.08         9.87 o                         
  14   3   4       1158.66       1134.22        16.05 o                         
  15   3   4        158.20        180.65        10.69 o                         
  16   3   4        107.50        111.56        11.42 o                         
 -16   4   4         68.54         53.76        14.02 o                         
 -15   4   4          5.45         14.01        23.47 o                         
 -14   4   4        594.30        585.64        14.01 o                         
 -13   4   4        741.14        745.70        14.61 o                         
 -12   4   4       4707.15       4491.21        71.09 o                         
 -11   4   4         28.45          1.90        17.87 o                         
 -10   4   4        145.74         93.84        19.63 o                         
  -9   4   4         95.42        110.95        17.70 o                         
  -8   4   4        249.15        244.51        20.98 o                         
  -7   4   4        360.64        363.48        40.19 o                         
  -6   4   4       3992.21       4063.83       192.46 o                         
  -5   4   4       1258.31       1220.71        31.01 o                         
  -4   4   4        104.64        173.85        12.10 o                         
  -3   4   4       6493.52       6879.66       123.86 o                         
  -2   4   4        624.10        530.65        11.94 o                         
  -1   4   4        210.64        180.36        11.09 o                         
   0   4   4       7126.66       7496.87        38.88 o                         
   1   4   4       2957.00       3177.25        21.54 o                         
   2   4   4      13577.25      14442.07        77.46 o                         
   3   4   4          5.62         14.78        12.33 o                         
   4   4   4       6641.69       6831.91       219.87 o                         
   5   4   4       1277.93       1183.23        34.11 o                         
   6   4   4        175.46        169.49        10.63 o                         
   7   4   4       1084.77       1080.11        39.95 o                         
   8   4   4       2805.80       2758.50        60.05 o                         
   9   4   4        345.97        378.99        27.54 o                         
  10   4   4        269.39        295.94        11.21 o                         
  11   4   4         20.23         29.14        13.37 o                         
  12   4   4        646.20        685.81        13.07 o                         
  13   4   4       1400.31       1354.20        24.77 o                         
  14   4   4          3.83         23.50         9.11 o                         
  15   4   4       1864.61       1863.37        14.01 o                         
  16   4   4        123.19        136.07        20.30 o                         
 -16   5   4          2.08          9.65        13.76 o                         
 -15   5   4         76.24         77.07        15.18 o                         
 -14   5   4        376.83        414.45        14.18 o                         
 -13   5   4       1023.24        991.17        20.99 o                         
 -12   5   4          0.05         56.42        22.16 o                         
 -11   5   4       6505.91       6069.49        50.01 o                         
 -10   5   4        208.26        188.07        18.56 o                         
  -9   5   4       2755.02       2593.37        31.85 o                         
  -8   5   4       2881.32       2868.34       122.09 o                         
  -7   5   4       1813.09       1844.63        76.87 o                         
  -6   5   4       3641.85       3851.27        61.75 o                         
  -5   5   4      19689.16      20950.53        59.66 o                         
  -4   5   4        637.13        730.55        13.13 o                         
  -3   5   4        292.94        161.04        11.73 o                         
  -2   5   4       5176.82       5399.58        40.96 o                         
  -1   5   4       2628.80       2643.74        42.18 o                         
   0   5   4         82.70         73.17        16.84 o                         
   1   5   4       4206.64       4883.94        27.05 o                         
   2   5   4       2707.59       2973.84        27.47 o                         
   3   5   4      15800.97      16499.98        59.03 o                         
   4   5   4       1181.28       1158.55        14.94 o                         
   5   5   4      12154.92      12285.98       278.46 o                         
   6   5   4        700.76        752.88        11.69 o                         
   7   5   4        667.57        676.77        13.38 o                         
   8   5   4       2418.10       2396.10        52.43 o                         
   9   5   4       1025.31       1003.14        34.38 o                         
  10   5   4         60.25         59.18         9.68 o                         
  11   5   4       4244.38       4169.17       102.44 o                         
  12   5   4        724.80        715.50        10.66 o                         
  13   5   4       2715.38       2762.80        26.87 o                         
  14   5   4        714.49        719.85        16.11 o                         
  15   5   4        351.73        396.95        27.11 o                         
 -15   6   4         49.11         23.22        20.08 o                         
 -14   6   4         63.45         80.14        19.97 o                         
 -13   6   4        336.55        352.06        13.40 o                         
 -12   6   4       4784.86       4197.52        22.18 o                         
 -11   6   4         63.44         58.72        18.28 o                         
 -10   6   4       3169.82       3010.01        33.24 o                         
  -9   6   4        357.70        352.72        23.95 o                         
  -8   6   4       1553.06       1513.95        27.77 o                         
  -7   6   4         89.02        150.51        20.59 o                         
  -6   6   4       1256.78       1288.20        13.92 o                         
  -5   6   4       3865.75       3859.61        31.72 o                         
  -4   6   4       2369.06       2247.41        28.60 o                         
  -3   6   4       2086.20       2144.52        37.78 o                         
  -2   6   4       3439.54       3282.77        17.11 o                         
  -1   6   4        334.29        355.03        15.99 o                         
   0   6   4        886.45        887.93        20.96 o                         
   1   6   4       2623.38       2805.23        16.33 o                         
   2   6   4       2178.95       2136.97        21.52 o                         
   3   6   4       9333.25      10226.38        69.91 o                         
   4   6   4       7749.69       7993.29        28.32 o                         
   5   6   4         91.32         82.55        10.94 o                         
   6   6   4       2584.05       2526.36        70.08 o                         
   7   6   4        785.37        798.15        25.97 o                         
   8   6   4       1830.36       1825.25        30.69 o                         
   9   6   4        130.19        127.32         9.29 o                         
  10   6   4         33.72         15.25         8.84 o                         
  11   6   4       1031.62       1001.74        24.91 o                         
  12   6   4       1827.48       1824.80        24.12 o                         
  13   6   4          5.93         60.84        19.64 o                         
  14   6   4        127.88        129.27        10.37 o                         
  15   6   4       1204.41       1269.10        28.94 o                         
 -15   7   4        307.98        356.11        21.18 o                         
 -14   7   4         22.00         46.49        29.62 o                         
 -13   7   4        313.58        327.03        13.91 o                         
 -12   7   4        356.28        341.40        22.74 o                         
 -11   7   4        135.73        109.58        14.25 o                         
 -10   7   4         48.19         51.09        18.88 o                         
  -9   7   4       3550.63       3624.33        56.45 o                         
  -8   7   4        329.82        333.17        12.08 o                         
  -7   7   4       2407.19       2466.96        16.45 o                         
  -6   7   4        337.27        353.73        14.17 o                         
  -5   7   4       2839.94       2986.49        24.64 o                         
  -4   7   4         25.77         41.72        10.92 o                         
  -3   7   4        118.26         84.32        20.05 o                         
  -2   7   4       2286.43       2273.08        18.33 o                         
  -1   7   4       9555.42       9569.92        73.69 o                         
   0   7   4         41.26         80.99        11.45 o                         
   1   7   4       5979.65       5947.58        65.69 o                         
   2   7   4       3398.30       3342.00        16.05 o                         
   3   7   4       2311.28       2222.75        30.71 o                         
   4   7   4        784.20        789.95        16.73 o                         
   5   7   4       1406.60       1463.68        16.08 o                         
   6   7   4         88.20        125.22        11.48 o                         
   7   7   4       7042.50       6818.25       141.55 o                         
   8   7   4       2956.30       2935.36        32.30 o                         
   9   7   4        936.22        987.64        11.28 o                         
  10   7   4       4234.52       4240.26        81.25 o                         
  11   7   4        219.76        216.41        18.70 o                         
  12   7   4        668.63        639.54        10.41 o                         
  13   7   4        376.31        382.59        17.34 o                         
  14   7   4        125.03        157.11        10.00 o                         
 -14   8   4       1527.57       1546.50        34.71 o                         
 -13   8   4          0.14         14.63         9.14 o                         
 -12   8   4         11.24         18.27        11.36 o                         
 -11   8   4        404.91        375.09        19.67 o                         
 -10   8   4          1.82         14.04        10.70 o                         
  -9   8   4          6.49         21.14        10.64 o                         
  -8   8   4       3606.80       3569.45        18.27 o                         
  -7   8   4         52.99         35.58        10.17 o                         
  -6   8   4       2048.69       2158.62        23.20 o                         
  -5   8   4       1033.35        946.45       138.67 o                         
  -4   8   4        748.79        796.89        14.19 o                         
  -3   8   4         64.74         57.37        39.92 o                         
  -2   8   4        328.67        337.12        20.34 o                         
  -1   8   4       2274.05       2182.07        13.95 o                         
   0   8   4       7698.90       7805.57        40.47 o                         
   1   8   4        249.07        297.18         9.28 o                         
   2   8   4       3070.72       3115.66        22.09 o                         
   3   8   4        237.79        277.79        14.03 o                         
   4   8   4          5.27         10.53        10.94 o                         
   5   8   4        600.17        674.13        12.97 o                         
   6   8   4        843.81        922.61        13.51 o                         
   7   8   4        505.53        542.10        13.43 o                         
   8   8   4       2724.84       2671.01        38.94 o                         
   9   8   4         50.69         72.54         9.34 o                         
  10   8   4         71.89         79.00         9.23 o                         
  11   8   4         36.76         25.56         9.52 o                         
  12   8   4        123.78        167.71        34.68 o                         
  13   8   4         64.69         90.23        27.16 o                         
  14   8   4        254.24        235.53        28.74 o                         
 -13   9   4        461.33        410.50        10.89 o                         
 -12   9   4        373.60        390.54        15.40 o                         
 -11   9   4         12.57         22.54        11.27 o                         
 -10   9   4         59.00         74.37        11.69 o                         
  -9   9   4         37.48         67.55         9.82 o                         
  -8   9   4         55.72         56.99         9.61 o                         
  -7   9   4          9.40         20.65         9.87 o                         
  -6   9   4         95.72         88.92        11.94 o                         
  -5   9   4        114.83        169.48        49.84 o                         
  -4   9   4        206.92        265.55        13.85 o                         
  -3   9   4        201.23        188.97        16.35 o                         
  -2   9   4        508.32        511.64        28.46 o                         
  -1   9   4        478.30        494.93        13.40 o                         
   0   9   4         84.11         89.12         9.89 o                         
   1   9   4         39.11         50.37         9.00 o                         
   2   9   4        180.84        176.71        13.00 o                         
   3   9   4         84.20         99.38        14.06 o                         
   4   9   4          1.93        -12.07        10.02 o                         
   5   9   4          0.02         25.97        10.21 o                         
   6   9   4       1745.00       1697.38        19.54 o                         
   7   9   4         16.44         19.24        11.32 o                         
   8   9   4          2.82        -18.56        15.95 o                         
   9   9   4        257.42        266.98        10.70 o                         
  10   9   4        621.43        632.73        13.83 o                         
  11   9   4          6.55        -17.64        15.86 o                         
  12   9   4        101.16         91.69        10.49 o                         
  13   9   4        375.92        373.50        21.13 o                         
 -12  10   4         96.23        116.45        12.35 o                         
 -11  10   4         51.09         62.97        11.83 o                         
 -10  10   4          1.95          6.35        11.19 o                         
  -9  10   4          1.93          1.11        10.54 o                         
  -8  10   4       1834.93       1917.13        15.10 o                         
  -7  10   4          1.72         28.46         9.19 o                         
  -6  10   4       1080.02       1084.66        52.20 o                         
  -5  10   4          2.88         46.30        57.95 o                         
  -4  10   4         69.63         67.84        14.32 o                         
  -3  10   4         23.05         16.63        13.68 o                         
  -2  10   4         61.17         71.83        11.92 o                         
  -1  10   4       4091.24       4179.63        17.21 o                         
   0  10   4       1760.11       1861.45        17.02 o                         
   1  10   4        403.74        404.92        10.72 o                         
   2  10   4        874.10        905.85        18.05 o                         
   3  10   4          6.30        -13.21        13.99 o                         
   4  10   4         32.47         40.58        10.45 o                         
   5  10   4          2.65         44.64        19.47 o                         
   6  10   4       1489.79       1463.87        40.34 o                         
   7  10   4        342.23        381.07        15.60 o                         
   8  10   4       1112.41       1103.51        15.21 o                         
   9  10   4         20.13         13.70        10.33 o                         
  10  10   4         28.14         37.22         9.54 o                         
  11  10   4         53.00         50.99        14.42 o                         
  12  10   4        125.08        144.48        32.14 o                         
 -11  11   4        178.03        143.63        19.47 o                         
 -10  11   4         45.01         62.36        19.12 o                         
  -9  11   4        389.75        363.31        11.37 o                         
  -8  11   4         37.63         74.43        11.54 o                         
  -7  11   4       2268.32       2330.06        19.81 o                         
  -6  11   4       1335.82       1382.11        16.12 o                         
  -5  11   4       1746.18       1805.71        28.34 o                         
  -4  11   4        525.65        580.93        28.68 o                         
  -3  11   4        121.16        110.89        19.51 o                         
  -2  11   4        649.38        658.17        38.66 o                         
  -1  11   4        243.63        249.95        12.30 o                         
   0  11   4       1169.09       1257.67        16.43 o                         
   1  11   4       1373.49       1427.32        38.36 o                         
   2  11   4        179.61        180.79        10.78 o                         
   3  11   4        138.44        146.49         9.63 o                         
   4  11   4        505.89        507.83        18.93 o                         
   5  11   4          3.01          8.97        15.98 o                         
   6  11   4        597.94        648.31        14.96 o                         
   7  11   4       1476.30       1519.73        26.46 o                         
   8  11   4         10.20         21.33         9.72 o                         
   9  11   4       1377.50       1308.43        11.18 o                         
  10  11   4        441.12        478.25        18.26 o                         
  11  11   4        850.36        782.10        13.12 o                         
 -10  12   4        537.36        487.22        27.05 o                         
  -9  12   4        190.61        182.35        11.66 o                         
  -8  12   4       1124.45       1068.49        67.29 o                         
  -7  12   4        202.50        202.63        13.25 o                         
  -6  12   4       2160.25       2111.35        45.47 o                         
  -5  12   4       1932.36       1914.04        18.06 o                         
  -4  12   4        994.94       1040.94        53.37 o                         
  -3  12   4        268.15        281.29        15.84 o                         
  -2  12   4        105.12        168.45        41.90 o                         
  -1  12   4        311.49        338.59        13.82 o                         
   0  12   4       1768.55       1736.94        28.76 o                         
   1  12   4        360.13        352.90        11.27 o                         
   2  12   4       1583.08       1633.40        18.05 o                         
   3  12   4          0.99         24.70         9.74 o                         
   4  12   4        462.98        528.03        21.48 o                         
   5  12   4       3313.49       3372.76        63.74 o                         
   6  12   4       1224.89       1159.84        12.86 o                         
   7  12   4        871.13        800.71        12.27 o                         
   8  12   4       1347.92       1336.19        13.64 o                         
   9  12   4        377.87        398.26         9.98 o                         
  10  12   4        461.63        440.27        10.30 o                         
  -8  13   4         10.01         30.38        11.28 o                         
  -7  13   4        298.65        301.05        34.81 o                         
  -6  13   4        383.16        394.30        28.55 o                         
  -5  13   4        797.42        775.04        16.05 o                         
  -4  13   4         21.63         80.39        22.23 o                         
  -3  13   4        496.47        454.13        14.67 o                         
  -2  13   4          0.65         11.44        14.11 o                         
  -1  13   4        334.39        351.43        13.19 o                         
   0  13   4        155.80        105.74        18.70 o                         
   1  13   4       1214.56       1230.27        14.38 o                         
   2  13   4        331.31        355.96        10.55 o                         
   3  13   4       1381.71       1384.39        18.58 o                         
   4  13   4         13.27         19.19         9.86 o                         
   5  13   4       2403.23       2391.86        15.03 o                         
   6  13   4         12.64          3.74        11.13 o                         
   7  13   4        833.67        838.43        18.26 o                         
   8  13   4          9.76         38.46        11.49 o                         
  -6  14   4        118.45        170.60        46.02 o                         
  -5  14   4        271.34        300.70        14.25 o                         
  -4  14   4         12.37         19.96        19.04 o                         
  -3  14   4         39.22         45.83        13.84 o                         
  -2  14   4        204.25        201.32        14.68 o                         
  -1  14   4        570.32        564.14        16.82 o                         
   0  14   4        962.20        959.53        52.99 o                         
   1  14   4        327.96        329.11        14.14 o                         
   2  14   4          6.23         23.77        14.64 o                         
   3  14   4          4.00         34.29        10.38 o                         
   4  14   4         40.17         56.76        22.36 o                         
   5  14   4         46.32         58.05        10.75 o                         
   6  14   4        621.36        637.54        36.93 o                         
  -3  15   4        152.51        181.04        14.94 o                         
  -2  15   4        251.99        248.47        15.75 o                         
  -1  15   4        227.20        215.61        21.93 o                         
   0  15   4         39.05         56.78        13.63 o                         
   1  15   4        234.84        222.38        14.05 o                         
   2  15   4         40.42         42.57        12.43 o                         
 -16   1   5        114.49        136.14        41.17 o                         
 -15   1   5       1868.92       1948.14        18.47 o                         
 -14   1   5         77.77         81.92        16.02 o                         
 -13   1   5         13.52         26.42        10.59 o                         
 -12   1   5         37.74         39.79        11.24 o                         
 -11   1   5       2443.51       2378.83        18.63 o                         
 -10   1   5       1279.28       1263.10        15.40 o                         
  -9   1   5        110.61         97.94         9.97 o                         
  -8   1   5        978.80        919.93        21.86 o                         
  -5   1   5         45.56         35.22        18.59 o                         
  -4   1   5         12.75         26.65        13.87 o                         
  -3   1   5         19.33         22.85        14.05 o                         
  -2   1   5       2064.71       2017.29        22.76 o                         
  -1   1   5      10137.81      10188.93        87.98 o                         
   0   1   5      19338.00      19994.76       164.72 o                         
   1   1   5      22698.34      22673.59       455.02 o                         
   2   1   5       2389.85       2330.10        46.46 o                         
   3   1   5       9722.91       9550.61       235.56 o                         
   4   1   5          0.29          0.38         8.18 o                         
   5   1   5        327.55        371.93         9.71 o                         
   6   1   5       1036.68       1113.04        12.72 o                         
   7   1   5      10771.88      10208.78       127.06 o                         
   8   1   5       1871.20       1734.06        30.25 o                         
   9   1   5       1961.41       1847.41        31.21 o                         
  10   1   5        119.72        139.51         9.85 o                         
  11   1   5          2.08        -20.07        10.41 o                         
  12   1   5       1207.49       1193.20        33.75 o                         
  13   1   5         33.34         27.22         8.38 o                         
  14   1   5        105.71        106.34        15.40 o                         
  15   1   5       1463.81       1528.91        15.94 o                         
  16   1   5         21.02         22.67        12.20 o                         
 -16   2   5         42.38         68.87        18.80 o                         
 -15   2   5       1725.67       1721.38        43.95 o                         
 -14   2   5        909.08        937.40        15.18 o                         
 -13   2   5       1404.66       1382.38        18.03 o                         
 -12   2   5        935.05        928.36        15.50 o                         
 -11   2   5        605.31        610.66        12.93 o                         
 -10   2   5          1.45          3.04        16.45 o                         
  -9   2   5        531.23        465.54        16.12 o                         
  -7   2   5       1898.53       1711.46        27.80 o                         
  -6   2   5       1646.53       1443.99        30.60 o                         
  -5   2   5        185.23        149.28        26.05 o                         
  -4   2   5          9.40          5.05        14.30 o                         
  -3   2   5      12539.36      12712.02        62.43 o                         
  -2   2   5       3265.35       3030.72        24.95 o                         
  -1   2   5       1420.52       1517.42        28.99 o                         
   0   2   5      24015.40      24436.36        62.38 o                         
   1   2   5          2.61         -2.70         8.21 o                         
   2   2   5        948.70        770.12        29.15 o                         
   3   2   5        871.16        810.50        24.63 o                         
   4   2   5       3176.89       3073.03        64.77 o                         
   5   2   5          0.30         -8.36         6.89 o                         
   6   2   5       1469.44       1211.36        16.00 o                         
   7   2   5        582.65        573.34         8.89 o                         
   8   2   5       3204.28       3094.56        44.84 o                         
   9   2   5          8.29         24.80         7.48 o                         
  10   2   5       1788.80       1743.23        35.80 o                         
  11   2   5          0.45          4.80         8.61 o                         
  12   2   5         48.39         39.68         8.82 o                         
  13   2   5        114.13        147.51         9.46 o                         
  14   2   5        622.69        658.42        13.69 o                         
  15   2   5        233.42        271.50        19.42 o                         
  16   2   5        478.31        490.99        17.08 o                         
 -16   3   5        485.54        482.42        25.78 o                         
 -15   3   5         61.70         65.40        14.71 o                         
 -14   3   5       1569.89       1534.88        16.94 o                         
 -13   3   5        351.59        297.33        13.46 o                         
 -12   3   5       1432.92       1455.57        24.07 o                         
 -11   3   5       1326.06       1335.34        22.79 o                         
 -10   3   5       1505.15       1425.42        22.52 o                         
  -8   3   5         38.51         56.23        20.01 o                         
  -7   3   5        109.62        126.41        20.11 o                         
  -6   3   5        271.77        199.19        15.82 o                         
  -5   3   5        486.64        406.76        14.43 o                         
  -4   3   5      17240.41      18080.31        65.61 o                         
  -2   3   5       4577.40       4491.93        51.19 o                         
  -1   3   5        877.87        750.18        25.30 o                         
   0   3   5        361.12        371.88        11.61 o                         
   1   3   5        435.61        536.26        29.80 o                         
   2   3   5       2740.59       2543.10        99.99 o                         
   3   3   5       2789.46       2385.06        68.97 o                         
   4   3   5       3963.01       3834.01        86.93 o                         
   5   3   5       4503.57       4049.32       125.57 o                         
   6   3   5          1.26         18.27         9.03 o                         
   7   3   5       5313.35       5133.60       117.35 o                         
   8   3   5       1070.78       1073.85        25.91 o                         
   9   3   5       2204.83       2220.80        45.09 o                         
  10   3   5        183.42        163.92         8.84 o                         
  11   3   5       3974.46       4096.64        68.96 o                         
  12   3   5         74.53         92.15         9.23 o                         
  13   3   5       2986.07       2945.25        31.06 o                         
  14   3   5        311.26        342.52        22.79 o                         
  15   3   5        877.15        939.59        13.91 o                         
  16   3   5         82.73         77.29        10.81 o                         
 -16   4   5        527.67        544.78        14.66 o                         
 -15   4   5        620.96        645.66        14.78 o                         
 -14   4   5         70.24         88.73        18.53 o                         
 -13   4   5        364.63        327.01        15.87 o                         
 -12   4   5       1460.15       1312.00        21.97 o                         
 -11   4   5       2047.00       1989.00        22.60 o                         
 -10   4   5       7557.20       5781.11        41.02 o                         
  -9   4   5        129.84        123.14        14.00 o                         
  -8   4   5        280.50        314.91        34.44 o                         
  -7   4   5        240.36        237.55        26.40 o                         
  -6   4   5        772.11        769.61        23.00 o                         
  -5   4   5        510.19        586.19        24.09 o                         
  -4   4   5       5984.03       5548.25       111.63 o                         
  -3   4   5      25680.44      27240.03        76.76 o                         
  -2   4   5       4942.13       4653.24        39.59 o                         
  -1   4   5        350.37        303.54        11.58 o                         
   0   4   5         56.14         91.97        18.04 o                         
   1   4   5        131.20        128.89        12.49 o                         
   2   4   5       3895.08       3868.04       119.25 o                         
   3   4   5       2565.10       2539.71        80.34 o                         
   4   4   5       7339.82       6698.18       213.03 o                         
   5   4   5       1040.12        877.63        23.74 o                         
   6   4   5       4086.37       3915.29        93.97 o                         
   7   4   5       1134.51       1063.19        30.04 o                         
   8   4   5        408.86        348.81        26.38 o                         
   9   4   5        698.19        742.11        10.17 o                         
  10   4   5      10188.66      10295.41       138.86 o                         
  11   4   5       1253.28       1188.87        11.57 o                         
  12   4   5       4593.87       4495.34        25.22 o                         
  13   4   5        482.21        501.61        19.80 o                         
  14   4   5        449.49        478.86        14.51 o                         
  15   4   5         63.11         87.62        14.64 o                         
  16   4   5         46.20         82.99        22.77 o                         
 -15   5   5         37.26         32.60        16.39 o                         
 -14   5   5         58.31         84.73        18.84 o                         
 -13   5   5        154.21        154.25        15.77 o                         
 -12   5   5         99.94         40.40        16.80 o                         
 -11   5   5        267.28        261.85        19.46 o                         
 -10   5   5       3093.81       3073.14        76.63 o                         
  -9   5   5          1.75         17.95        13.42 o                         
  -8   5   5        581.26        536.75        15.41 o                         
  -7   5   5        949.77        969.45        21.28 o                         
  -6   5   5       2427.70       2482.31        70.76 o                         
  -5   5   5         20.76         90.33        17.88 o                         
  -4   5   5      10651.90      11275.93       148.36 o                         
  -3   5   5      12523.10      13091.86       176.94 o                         
  -2   5   5       7659.65       7788.37        68.84 o                         
  -1   5   5        817.91        805.90        12.11 o                         
   0   5   5       2052.51       2085.23        15.26 o                         
   1   5   5       7775.67       8348.22       102.88 o                         
   2   5   5        202.32        194.06        11.86 o                         
   3   5   5       5044.95       4979.61        25.18 o                         
   4   5   5         25.83         77.23         8.60 o                         
   5   5   5          3.89         12.35         9.74 o                         
   6   5   5        958.13        851.86        29.71 o                         
   7   5   5       2164.03       2178.21        40.51 o                         
   8   5   5        104.02        119.57         8.81 o                         
   9   5   5       9474.21       9714.69       124.08 o                         
  10   5   5       1536.12       1560.11        42.16 o                         
  11   5   5       1324.28       1303.81        11.34 o                         
  12   5   5        164.69        172.73        19.29 o                         
  13   5   5        388.81        386.40        10.28 o                         
  14   5   5        285.99        266.81         9.88 o                         
  15   5   5        122.29        134.56        14.15 o                         
 -15   6   5        894.71        961.94        24.82 o                         
 -14   6   5        165.63        187.37        18.35 o                         
 -13   6   5        161.92        198.42        13.51 o                         
 -12   6   5       2021.75       1985.81        47.93 o                         
 -11   6   5         90.71         65.25        14.26 o                         
 -10   6   5         21.87          8.78        10.84 o                         
  -9   6   5         59.57         73.42        10.47 o                         
  -8   6   5        339.79        330.00        11.04 o                         
  -7   6   5         10.47         24.31        10.88 o                         
  -6   6   5       1669.35       1755.07        29.09 o                         
  -5   6   5       1276.14       1338.06        20.21 o                         
  -4   6   5      10626.18      11024.30       141.06 o                         
  -3   6   5        288.71        302.99        12.47 o                         
  -2   6   5         25.65         21.27         8.50 o                         
  -1   6   5       2811.47       2913.18        15.85 o                         
   0   6   5       3310.09       3454.94        33.31 o                         
   1   6   5        983.95       1081.49        11.81 o                         
   2   6   5       9075.84      10009.11        68.22 o                         
   3   6   5         25.55         38.09        10.21 o                         
   4   6   5       4072.26       4478.61        42.18 o                         
   5   6   5         22.11         12.91        10.77 o                         
   6   6   5       1475.02       1579.70        51.73 o                         
   7   6   5        407.40        465.79        10.74 o                         
   8   6   5       1618.83       1562.39        49.20 o                         
   9   6   5        160.74        158.19         9.99 o                         
  10   6   5        437.44        449.35        20.87 o                         
  11   6   5        260.50        255.84        14.26 o                         
  12   6   5        745.48        724.43        19.75 o                         
  13   6   5         74.44         49.42        18.30 o                         
  14   6   5        152.08        180.07        11.38 o                         
  15   6   5          2.30         20.17         9.77 o                         
 -15   7   5        329.21        281.82        12.53 o                         
 -14   7   5          0.48         30.86        12.69 o                         
 -13   7   5        490.58        461.61        17.27 o                         
 -12   7   5         40.18         57.35        11.35 o                         
 -11   7   5       1485.23       1528.27        24.94 o                         
 -10   7   5        180.23        239.11        11.13 o                         
  -9   7   5        191.31        180.75        11.18 o                         
  -8   7   5       1790.78       1729.17        15.19 o                         
  -7   7   5        656.97        663.65        20.65 o                         
  -6   7   5         94.55        115.81        10.49 o                         
  -5   7   5       1389.51       1370.75        14.12 o                         
  -4   7   5        291.61        356.98        12.23 o                         
  -3   7   5       1541.22       1407.02        21.58 o                         
  -2   7   5       4291.67       4334.41        64.64 o                         
  -1   7   5         46.70         57.93         8.90 o                         
   0   7   5          5.07          9.15         8.64 o                         
   1   7   5        988.37       1113.27        11.68 o                         
   2   7   5        434.36        449.92         9.75 o                         
   3   7   5       1087.84       1026.48        13.49 o                         
   4   7   5        323.69        368.90        37.87 o                         
   5   7   5       3142.83       3354.02        27.18 o                         
   6   7   5        192.22        184.21        24.11 o                         
   7   7   5       1079.28       1079.75        25.48 o                         
   8   7   5        337.19        361.92        10.54 o                         
   9   7   5       2674.19       2656.15        54.59 o                         
  10   7   5        315.48        325.15        10.13 o                         
  11   7   5        845.01        834.16        19.49 o                         
  12   7   5        113.82        119.60        28.82 o                         
  13   7   5          1.49         14.34        12.25 o                         
  14   7   5        311.29        325.38        10.29 o                         
 -14   8   5         51.80         53.26        12.44 o                         
 -13   8   5          9.76         40.42        10.85 o                         
 -12   8   5          7.18         67.51        24.19 o                         
 -11   8   5        168.85        187.22        11.97 o                         
 -10   8   5         20.90         23.87        10.04 o                         
  -9   8   5       2126.95       1982.87        22.05 o                         
  -8   8   5        546.62        495.45        11.35 o                         
  -7   8   5        410.24        445.76        15.08 o                         
  -6   8   5       1787.98       1865.13        20.63 o                         
  -5   8   5        345.63        376.35        11.29 o                         
  -4   8   5       2404.40       2476.14        34.78 o                         
  -3   8   5         13.38         25.59        11.91 o                         
  -2   8   5        848.76        833.46        15.13 o                         
  -1   8   5       5210.71       5240.79        42.84 o                         
   0   8   5       4388.38       4402.94        32.38 o                         
   1   8   5        119.27        106.40         9.60 o                         
   2   8   5        986.95        889.55        12.07 o                         
   3   8   5          6.64         14.57         8.49 o                         
   4   8   5        883.66        905.28        24.32 o                         
   5   8   5        880.68        864.66        13.59 o                         
   6   8   5       1390.82       1483.75        15.47 o                         
   7   8   5       1377.13       1368.57        39.25 o                         
   8   8   5          5.73         22.50        15.09 o                         
   9   8   5        550.39        556.06        18.97 o                         
  10   8   5       2288.77       2311.25        46.24 o                         
  11   8   5        528.02        505.46        11.05 o                         
  12   8   5        148.60        174.79        28.15 o                         
  13   8   5         76.78        113.36        25.38 o                         
  14   8   5        101.46        119.81        13.66 o                         
 -13   9   5        918.85        894.96        15.28 o                         
 -12   9   5        139.40        147.89        12.10 o                         
 -11   9   5         22.34         36.67        11.80 o                         
 -10   9   5          9.77         63.27        12.01 o                         
  -9   9   5        352.77        380.36        11.66 o                         
  -8   9   5        412.59        397.85        18.59 o                         
  -7   9   5       3769.28       3728.67        18.38 o                         
  -6   9   5        588.18        598.28        12.28 o                         
  -5   9   5        679.94        685.95        30.27 o                         
  -4   9   5         51.98         42.59        13.07 o                         
  -3   9   5        260.22        289.25        13.19 o                         
  -2   9   5        661.41        650.41        10.77 o                         
  -1   9   5       5055.28       5124.78        46.66 o                         
   0   9   5       1601.31       1614.82        12.95 o                         
   1   9   5       1408.80       1410.27        12.05 o                         
   2   9   5         70.98        112.01        27.70 o                         
   3   9   5        405.04        379.56         9.95 o                         
   4   9   5         68.39         94.17         9.22 o                         
   5   9   5        555.47        561.57        17.46 o                         
   6   9   5        620.66        630.27        14.08 o                         
   7   9   5       5181.75       5223.04       128.48 o                         
   8   9   5        164.16        142.68        11.11 o                         
   9   9   5       1609.66       1645.18        42.57 o                         
  10   9   5         11.68          7.40        24.24 o                         
  11   9   5         60.85         82.71        17.38 o                         
  12   9   5        182.27        199.47        11.30 o                         
  13   9   5        705.28        696.79        12.38 o                         
 -12  10   5         90.88        115.15        13.02 o                         
 -11  10   5         45.03         65.41        12.04 o                         
 -10  10   5        624.06        661.84        13.30 o                         
  -9  10   5        146.47        177.10        10.97 o                         
  -8  10   5       2029.44       1983.72        15.54 o                         
  -7  10   5       1712.78       1677.83        20.88 o                         
  -6  10   5       1904.50       1928.08        20.27 o                         
  -5  10   5       2661.10       2676.40        62.90 o                         
  -4  10   5        347.17        332.38        12.92 o                         
  -3  10   5       1797.22       1763.79        72.64 o                         
  -2  10   5       1640.93       1755.47        41.78 o                         
  -1  10   5        942.57        947.33        27.02 o                         
   0  10   5       1943.27       1966.81        13.94 o                         
   1  10   5        614.92        593.37        11.20 o                         
   2  10   5         52.76         70.93        10.02 o                         
   3  10   5       2224.68       2381.35        27.88 o                         
   4  10   5         36.82         44.47         9.59 o                         
   5  10   5        744.90        759.16        15.29 o                         
   6  10   5       1100.46       1153.66        32.59 o                         
   7  10   5        332.80        380.79        36.44 o                         
   8  10   5        151.97        158.38        12.88 o                         
   9  10   5        890.61        877.23        16.34 o                         
  10  10   5          6.61         37.76        16.17 o                         
  11  10   5        257.62        253.59        10.95 o                         
  12  10   5        124.26        123.54        10.89 o                         
 -11  11   5        144.53        176.85        13.13 o                         
 -10  11   5         40.43         54.69        10.94 o                         
  -9  11   5        236.03        225.54        12.25 o                         
  -8  11   5          1.01          9.39        11.59 o                         
  -7  11   5         26.40          9.73        11.55 o                         
  -6  11   5       2623.07       2611.19        27.41 o                         
  -5  11   5        843.06        811.57        15.45 o                         
  -4  11   5        820.69        797.65        25.20 o                         
  -3  11   5         41.78         46.63        28.27 o                         
  -2  11   5        250.76        285.13        24.62 o                         
  -1  11   5         47.71         46.51         9.77 o                         
   0  11   5        181.68        171.75         9.48 o                         
   1  11   5        277.27        258.77        25.52 o                         
   2  11   5        623.69        594.54        13.48 o                         
   3  11   5       1351.22       1312.58        23.99 o                         
   4  11   5         47.77         44.68         9.83 o                         
   5  11   5       2958.67       2942.78        36.81 o                         
   6  11   5        490.63        466.54        13.19 o                         
   7  11   5        623.76        600.54        13.62 o                         
   8  11   5         98.28        103.94         9.08 o                         
   9  11   5        393.59        404.94         8.96 o                         
  10  11   5       1556.18       1555.54        14.61 o                         
  11  11   5        420.15        452.45        14.35 o                         
 -10  12   5        152.50        141.55        12.26 o                         
  -9  12   5        224.61        221.50        12.08 o                         
  -8  12   5          3.41         24.27        10.28 o                         
  -7  12   5          4.24         15.55        12.47 o                         
  -6  12   5         60.99         82.89        19.94 o                         
  -5  12   5        270.78        275.38        13.39 o                         
  -4  12   5         79.14         90.24        17.42 o                         
  -3  12   5         79.88         85.72        29.10 o                         
  -2  12   5         57.28         59.01        12.44 o                         
  -1  12   5         53.16         69.52        12.16 o                         
   0  12   5         22.26         31.32         9.69 o                         
   1  12   5        399.80        410.01         9.84 o                         
   2  12   5        164.82        183.66        10.49 o                         
   3  12   5        244.84        257.60         9.83 o                         
   4  12   5        472.30        482.63        10.11 o                         
   5  12   5         24.84         29.27         9.63 o                         
   6  12   5         76.84         88.33        10.50 o                         
   7  12   5        395.42        415.14        15.27 o                         
   8  12   5         34.61         59.80         9.21 o                         
   9  12   5          3.13         22.97        13.79 o                         
  10  12   5         28.09         48.50         9.81 o                         
  -8  13   5         64.68         96.84        15.23 o                         
  -7  13   5        354.20        313.41        15.95 o                         
  -6  13   5        997.87        992.71        16.05 o                         
  -5  13   5        117.77        133.49        30.05 o                         
  -4  13   5       1033.65       1031.74        17.88 o                         
  -3  13   5       1512.59       1540.60        17.50 o                         
  -2  13   5         16.86         -7.87        32.39 o                         
  -1  13   5       1149.50       1099.24        48.51 o                         
   0  13   5         12.30          1.79        12.78 o                         
   1  13   5         95.68        115.31         9.54 o                         
   2  13   5       3460.93       3340.88        40.05 o                         
   3  13   5         48.69         45.20        10.29 o                         
   4  13   5        927.22        941.45        12.41 o                         
   5  13   5        990.45        989.75        12.54 o                         
   6  13   5       1544.57       1539.58        53.13 o                         
   7  13   5        641.63        640.06        11.75 o                         
   8  13   5        342.12        348.01        11.57 o                         
  -6  14   5         66.43         80.25        33.15 o                         
  -5  14   5       1329.64       1268.42        30.68 o                         
  -4  14   5       1088.66        996.90        19.16 o                         
  -3  14   5       1342.21       1258.94        42.33 o                         
  -2  14   5       1970.53       1966.73        18.37 o                         
  -1  14   5         96.62        106.18        20.92 o                         
   0  14   5       1196.14       1129.09        16.29 o                         
   1  14   5        128.80        108.60        26.82 o                         
   2  14   5         27.86         34.79        10.96 o                         
   3  14   5       1714.38       1653.62        16.32 o                         
   4  14   5        653.83        644.64        18.83 o                         
   5  14   5        113.20        165.65        10.58 o                         
   6  14   5       1532.48       1487.77        46.71 o                         
  -2  15   5       2779.97       2734.80        24.67 o                         
  -1  15   5        620.17        605.27        15.47 o                         
   0  15   5        493.75        490.67        26.78 o                         
   1  15   5        904.14        886.21        32.22 o                         
   2  15   5         25.89         76.52        14.82 o                         
 -16   0   6        346.52        380.31        23.15 o                         
 -15   0   6       2430.45       2389.19        28.23 o                         
 -14   0   6       3397.28       3391.02        30.54 o                         
 -13   0   6        773.00        736.94        22.33 o                         
 -12   0   6       1052.33       1094.94        22.44 o                         
 -11   0   6        272.99        241.88        17.56 o                         
 -10   0   6        225.05        204.64        17.39 o                         
  -9   0   6       1321.85       1278.78        23.39 o                         
  -8   0   6         86.96         78.76        17.49 o                         
  -4   0   6       2174.46       2286.99        36.08 o                         
  -3   0   6        380.69        376.75        25.13 o                         
  -2   0   6        135.89        130.06        15.37 o                         
   0   0   6      13573.07      13724.48       140.56 o                         
   1   0   6      15406.58      14905.67       151.06 o                         
   2   0   6       3089.51       2885.98        74.66 o                         
   3   0   6       7023.69       7789.07        65.53 o                         
   4   0   6        428.21        482.06        14.90 o                         
   5   0   6        822.25        883.31        38.72 o                         
   6   0   6        782.84        950.83        13.15 o                         
   7   0   6      14099.38      13440.44       344.26 o                         
   8   0   6       6192.77       5925.36        89.12 o                         
   9   0   6       7012.71       6789.21       184.73 o                         
  10   0   6        385.58        334.30        10.87 o                         
  11   0   6        415.61        386.24        25.11 o                         
  12   0   6        512.20        509.10        26.64 o                         
  13   0   6         41.09         24.21        10.74 o                         
  14   0   6         63.35        108.88        16.08 o                         
  15   0   6       1911.18       1975.52        23.28 o                         
  16   0   6        399.01        445.91        19.98 o                         
 -16   1   6        880.41        877.56        16.88 o                         
 -15   1   6        291.04        296.47        25.05 o                         
 -14   1   6        110.34        107.14        12.98 o                         
 -13   1   6        213.50        221.22        25.36 o                         
 -12   1   6        352.37        362.90        23.40 o                         
 -11   1   6          0.48          7.86        10.84 o                         
 -10   1   6        690.23        673.89        27.94 o                         
  -9   1   6          9.14         22.66        15.87 o                         
  -8   1   6       6711.90       6207.63        38.75 o                         
  -6   1   6       2097.19       1747.40        32.17 o                         
  -5   1   6        638.97        655.53        17.92 o                         
  -4   1   6       2525.64       2306.93        82.72 o                         
  -3   1   6         18.48         10.27        13.65 o                         
  -2   1   6        169.01        166.52        11.26 o                         
  -1   1   6        343.77        325.55        12.33 o                         
   1   1   6       1426.19       1312.97        27.43 o                         
   2   1   6       5542.53       4918.79        95.51 o                         
   3   1   6       1433.21       1577.14        23.48 o                         
   4   1   6        634.28        551.72        14.32 o                         
   5   1   6        463.54        425.12        12.83 o                         
   6   1   6        634.13        849.12        12.26 o                         
   7   1   6       2908.15       2785.81        36.98 o                         
   8   1   6       3056.28       2847.63        52.59 o                         
   9   1   6       2309.48       2265.69        11.32 o                         
  10   1   6        151.24        152.40         8.02 o                         
  11   1   6        740.26        665.99         8.41 o                         
  12   1   6         26.85         37.01        15.66 o                         
  13   1   6       1100.90       1074.08        23.34 o                         
  14   1   6        473.79        476.05        10.74 o                         
  15   1   6        367.97        401.95        29.12 o                         
  16   1   6        801.60        831.07        63.99 o                         
 -16   2   6          1.77         -2.19        12.34 o                         
 -15   2   6         14.15         30.84        12.31 o                         
 -14   2   6          6.56         48.02        28.75 o                         
 -13   2   6          7.12         26.17        25.13 o                         
 -12   2   6        168.71        152.53        11.73 o                         
 -11   2   6       4048.05       3919.80        30.15 o                         
 -10   2   6        535.77        509.87        16.26 o                         
  -8   2   6         10.56         -5.86        17.80 o                         
  -7   2   6       1004.59       1085.79        25.73 o                         
  -6   2   6        277.24        323.82        18.41 o                         
  -5   2   6       1286.52       1117.82        19.04 o                         
  -4   2   6       5360.25       5602.92        78.81 o                         
  -3   2   6         28.66         -5.82        32.03 o                         
  -2   2   6        213.33        203.17        13.03 o                         
  -1   2   6       5015.38       5167.99        96.82 o                         
   0   2   6        784.50        773.28        22.87 o                         
   1   2   6       1199.09       1241.85        44.39 o                         
   2   2   6        890.31        968.65        38.65 o                         
   3   2   6         15.98          9.52         7.98 o                         
   4   2   6       1060.59        997.80        26.50 o                         
   5   2   6       3326.51       2999.98        76.89 o                         
   6   2   6       1058.70       1305.41        12.91 o                         
   7   2   6          4.18         20.80         6.22 o                         
   8   2   6          4.18         22.72         9.44 o                         
   9   2   6         40.78         27.45         7.61 o                         
  10   2   6       1338.25       1402.63        11.76 o                         
  11   2   6        617.74        608.89        10.15 o                         
  12   2   6        350.28        330.84        15.87 o                         
  13   2   6        692.62        691.42        11.62 o                         
  14   2   6        193.35        221.65        17.71 o                         
  15   2   6          0.21         51.34        33.20 o                         
  16   2   6          8.38         77.28        40.90 o                         
 -16   3   6          0.02         29.07        20.18 o                         
 -15   3   6        275.12        285.55        13.93 o                         
 -14   3   6        427.98        406.53        18.91 o                         
 -13   3   6       1570.36       1478.64        23.00 o                         
 -12   3   6         11.36         50.88        17.35 o                         
 -11   3   6       2155.28       2032.15        22.67 o                         
 -10   3   6         42.96         88.69        19.46 o                         
  -9   3   6        709.68        684.92        22.40 o                         
  -8   3   6       1177.15       1125.69        27.91 o                         
  -7   3   6         12.43         14.10        12.91 o                         
  -6   3   6      13019.15      13988.93       113.38 o                         
  -5   3   6       1055.85       1073.93        40.90 o                         
  -4   3   6        199.07        156.01        17.18 o                         
  -3   3   6       4355.12       4317.02        28.61 o                         
  -2   3   6       2951.12       3248.39        22.42 o                         
  -1   3   6        996.79       1016.32        35.73 o                         
   0   3   6       7191.89       7519.36       199.89 o                         
   1   3   6       2223.12       2337.45        88.03 o                         
   2   3   6       4432.95       4677.39       161.91 o                         
   3   3   6         26.96         22.21         9.10 o                         
   4   3   6       6824.64       6944.00       166.85 o                         
   5   3   6        130.73        160.13         8.56 o                         
   6   3   6       1051.11       1211.78        29.53 o                         
   7   3   6       1278.28       1320.97        17.95 o                         
   8   3   6       2017.34       1940.36        30.11 o                         
   9   3   6        697.02        748.15         9.98 o                         
  10   3   6       2500.54       2513.10        47.20 o                         
  11   3   6        357.22        328.90        13.81 o                         
  12   3   6       1712.07       1702.56        12.98 o                         
  13   3   6        669.89        636.52        14.00 o                         
  14   3   6         70.21         92.36        11.84 o                         
  15   3   6          1.79         26.24        10.77 o                         
  16   3   6        225.04        226.84        11.79 o                         
 -16   4   6          1.06        -24.56        16.21 o                         
 -15   4   6        151.78        134.45        18.15 o                         
 -14   4   6        810.20        817.72        20.57 o                         
 -13   4   6       2487.19       2427.94        23.71 o                         
 -12   4   6       1400.49       1321.60        32.38 o                         
 -11   4   6        189.80        120.61        26.31 o                         
 -10   4   6       3023.91       2999.58        35.32 o                         
  -9   4   6         25.78         26.49        20.39 o                         
  -8   4   6       2320.75       2404.26        20.00 o                         
  -7   4   6         93.90         80.25        13.90 o                         
  -6   4   6       1420.65       1518.44        37.14 o                         
  -5   4   6       9521.07       9917.40       312.63 o                         
  -4   4   6       3606.88       3798.07        94.86 o                         
  -3   4   6      10267.98      10873.48        79.55 o                         
  -2   4   6        613.07        595.93        12.82 o                         
  -1   4   6       2514.67       2797.52        17.91 o                         
   0   4   6        104.93         82.68        10.70 o                         
   1   4   6       1373.40       1434.94        42.31 o                         
   2   4   6          0.56         12.58         9.88 o                         
   3   4   6        145.52        114.22        12.17 o                         
   4   4   6        735.33        845.75        25.43 o                         
   5   4   6        220.92        177.47         8.28 o                         
   6   4   6        667.63        663.32        23.50 o                         
   7   4   6        147.96        199.59         8.55 o                         
   8   4   6        421.60        420.63         9.63 o                         
   9   4   6       1086.85       1024.54        13.74 o                         
  10   4   6       5586.67       5645.85        86.72 o                         
  11   4   6       1053.25       1081.47        26.59 o                         
  12   4   6        299.81        324.29        30.29 o                         
  13   4   6        419.37        415.89        10.90 o                         
  14   4   6        278.18        311.32        20.45 o                         
  15   4   6         64.31        103.99        10.39 o                         
 -15   5   6       1096.85       1087.54        16.67 o                         
 -14   5   6          4.88         54.54        29.72 o                         
 -13   5   6        774.25        763.31        27.65 o                         
 -12   5   6       1581.42       1590.14        18.77 o                         
 -11   5   6       1147.38       1141.20        26.76 o                         
 -10   5   6       4716.22       4614.55        25.60 o                         
  -9   5   6         95.50        102.47        10.49 o                         
  -8   5   6        125.79        108.50        10.44 o                         
  -7   5   6          1.65          6.58        10.83 o                         
  -6   5   6       5068.46       5237.15       145.22 o                         
  -5   5   6        420.64        472.08        12.89 o                         
  -4   5   6       9746.57       9660.32       123.16 o                         
  -3   5   6       5126.11       5140.65        66.89 o                         
  -2   5   6      13556.11      14032.66       202.81 o                         
  -1   5   6        323.58        309.77        10.27 o                         
   0   5   6        553.90        616.14        30.48 o                         
   1   5   6       2459.31       2683.11        20.51 o                         
   2   5   6       2481.87       2414.22        61.62 o                         
   3   5   6       4521.09       4531.68       106.56 o                         
   4   5   6       5548.28       5090.40       114.53 o                         
   5   5   6       1247.59       1124.68        29.61 o                         
   6   5   6       1004.13       1011.72        46.64 o                         
   7   5   6       1830.45       1767.28        35.81 o                         
   8   5   6         97.86         95.21         9.72 o                         
   9   5   6       4953.24       4981.06        73.21 o                         
  10   5   6       3275.67       3378.16        53.13 o                         
  11   5   6       2683.29       2639.95        13.88 o                         
  12   5   6       2234.01       2194.36        29.55 o                         
  13   5   6       1545.77       1540.47        22.87 o                         
  14   5   6        518.83        473.41        16.83 o                         
  15   5   6        117.07        177.93        29.93 o                         
 -15   6   6        601.91        554.48        14.77 o                         
 -14   6   6        293.89        282.24        18.70 o                         
 -13   6   6        359.78        362.01        11.67 o                         
 -12   6   6        622.65        661.07        30.77 o                         
 -11   6   6       2368.54       2365.15        20.79 o                         
 -10   6   6          0.01         13.02        12.17 o                         
  -9   6   6       3366.89       3377.83        70.14 o                         
  -8   6   6        694.34        700.33        17.94 o                         
  -7   6   6        565.07        602.95        13.41 o                         
  -6   6   6        421.17        472.77        25.92 o                         
  -5   6   6      15310.00      16279.09       174.96 o                         
  -4   6   6       4196.89       4208.10        87.73 o                         
  -3   6   6      13817.20      13977.31       168.85 o                         
  -2   6   6        741.57        789.20        19.91 o                         
  -1   6   6      12456.25      12618.11        58.76 o                         
   0   6   6        414.30        452.63        13.21 o                         
   1   6   6       4944.97       5179.53        22.18 o                         
   2   6   6       2278.72       2246.92        31.84 o                         
   3   6   6       6372.56       6523.88        24.81 o                         
   4   6   6       5643.86       5833.46       142.12 o                         
   5   6   6       6957.89       6742.56       145.83 o                         
   6   6   6        298.30        290.90         8.77 o                         
   7   6   6        420.51        392.95         9.57 o                         
   8   6   6        247.09        253.10        11.44 o                         
   9   6   6        254.66        248.06         9.58 o                         
  10   6   6       4501.49       4460.75        76.50 o                         
  11   6   6       1693.46       1630.71        41.63 o                         
  12   6   6       1444.75       1415.32        22.90 o                         
  13   6   6        720.45        699.27        14.49 o                         
  14   6   6         77.15        123.44        11.44 o                         
  15   6   6        651.23        650.43        11.19 o                         
 -14   7   6       1323.46       1290.56        33.59 o                         
 -13   7   6         11.43         17.95        11.14 o                         
 -12   7   6        349.30        353.98        14.32 o                         
 -11   7   6         94.86        136.84        11.27 o                         
 -10   7   6       1766.63       1671.70        49.14 o                         
  -9   7   6       2327.47       2277.06        44.85 o                         
  -8   7   6       5203.88       5282.99       100.98 o                         
  -7   7   6         36.93         45.10        11.03 o                         
  -6   7   6       2069.96       2100.98        42.75 o                         
  -5   7   6        115.04        118.73        11.79 o                         
  -4   7   6       2706.85       2742.24        67.08 o                         
  -3   7   6        381.93        484.35        13.49 o                         
  -2   7   6       6956.44       7009.89        87.54 o                         
  -1   7   6         86.51        118.62         8.31 o                         
   0   7   6       7713.79       7921.63        45.77 o                         
   1   7   6       2598.07       2376.53        14.33 o                         
   2   7   6       6362.38       6599.22        44.99 o                         
   3   7   6       4732.53       4968.10        32.96 o                         
   4   7   6        691.65        741.17        13.73 o                         
   5   7   6          6.83         19.31        14.25 o                         
   6   7   6       2271.48       2238.46        52.96 o                         
   7   7   6        320.98        330.64        21.48 o                         
   8   7   6       8194.64       8112.83        86.18 o                         
   9   7   6       5197.53       5122.99        40.34 o                         
  10   7   6         52.74         48.51         9.29 o                         
  11   7   6       1480.22       1484.24        12.17 o                         
  12   7   6        269.53        273.94         9.86 o                         
  13   7   6         47.18         86.28        10.10 o                         
  14   7   6        113.01        139.52        10.83 o                         
 -14   8   6         33.78         55.33        15.49 o                         
 -13   8   6        403.02        387.21        14.15 o                         
 -12   8   6        359.90        364.70        26.36 o                         
 -11   8   6        283.23        282.62        12.09 o                         
 -10   8   6         33.64         33.57        11.02 o                         
  -9   8   6         53.51         28.02        10.78 o                         
  -8   8   6        973.63        937.83        18.24 o                         
  -7   8   6        825.14        874.23        13.18 o                         
  -6   8   6         61.67         86.29        10.73 o                         
  -5   8   6        742.71        750.82        12.72 o                         
  -4   8   6        822.54        869.27        16.45 o                         
  -3   8   6         23.76         32.91        11.48 o                         
  -2   8   6        833.41        800.38        11.59 o                         
  -1   8   6        902.92        891.05        11.20 o                         
   0   8   6       1121.37       1165.56        11.86 o                         
   1   8   6       1937.13       1857.35        16.64 o                         
   2   8   6          3.92         32.83        22.12 o                         
   3   8   6         48.06         56.02        10.17 o                         
   4   8   6         13.75        -18.36        33.08 o                         
   5   8   6        270.03        334.55        12.81 o                         
   6   8   6        212.92        215.48        15.27 o                         
   7   8   6       4092.90       4121.46       108.98 o                         
   8   8   6        364.76        356.88        13.19 o                         
   9   8   6       1096.18       1040.59        29.24 o                         
  10   8   6        343.73        357.55        10.13 o                         
  11   8   6        229.20        242.85        11.48 o                         
  12   8   6         13.16         45.46        28.93 o                         
  13   8   6        427.68        482.82        20.29 o                         
 -13   9   6        421.04        400.91        21.11 o                         
 -12   9   6        637.91        642.78        14.66 o                         
 -11   9   6          5.74         20.17        11.65 o                         
 -10   9   6        129.44        139.59        16.72 o                         
  -9   9   6        453.77        370.83        17.05 o                         
  -8   9   6        115.42        105.99        12.76 o                         
  -7   9   6         43.53         43.17        11.53 o                         
  -6   9   6        603.72        585.25        12.16 o                         
  -5   9   6       1442.84       1432.95        29.88 o                         
  -4   9   6       2463.81       2473.26        60.74 o                         
  -3   9   6        329.26        335.89        13.17 o                         
  -2   9   6         34.67         28.23         9.92 o                         
  -1   9   6        347.00        333.88        11.31 o                         
   0   9   6          0.24         -1.36         9.12 o                         
   1   9   6          4.77         15.22         8.72 o                         
   2   9   6       1989.04       1990.91        33.34 o                         
   3   9   6       3194.20       3326.19        20.29 o                         
   4   9   6        509.24        484.34        12.21 o                         
   5   9   6       1625.26       1632.88        16.04 o                         
   6   9   6          4.50         13.79        12.78 o                         
   7   9   6       2068.99       2134.77        53.93 o                         
   8   9   6         75.26        105.99        12.10 o                         
   9   9   6          8.21         30.53        12.18 o                         
  10   9   6         47.86         45.74         9.55 o                         
  11   9   6         74.95         73.04         9.69 o                         
  12   9   6        147.20        171.41        15.41 o                         
  13   9   6        237.21        243.04        11.91 o                         
 -12  10   6        298.49        313.98        27.53 o                         
 -11  10   6         27.61         56.70        11.30 o                         
 -10  10   6         99.48        120.02        12.03 o                         
  -9  10   6       1406.72       1436.36        18.57 o                         
  -8  10   6         67.64         94.24        21.76 o                         
  -7  10   6        735.47        760.02        15.79 o                         
  -6  10   6        846.18        897.77        15.49 o                         
  -5  10   6        843.79        855.24        14.15 o                         
  -4  10   6         97.73         77.57        12.99 o                         
  -3  10   6        922.78        950.48        32.78 o                         
  -2  10   6       4291.18       4383.08        57.50 o                         
  -1  10   6       1340.03       1287.30        23.91 o                         
   0  10   6       2779.47       2870.33        34.88 o                         
   1  10   6       1988.35       1981.65        13.87 o                         
   2  10   6       1994.72       2075.90        14.47 o                         
   3  10   6        346.61        347.09        11.09 o                         
   4  10   6        434.51        417.38        11.98 o                         
   5  10   6         41.57         40.47        11.58 o                         
   6  10   6        195.58        183.89        17.80 o                         
   7  10   6         59.25         74.57        15.18 o                         
   8  10   6         27.37         17.47        16.75 o                         
   9  10   6        230.36        247.39        16.71 o                         
  10  10   6        147.33        125.50        10.10 o                         
  11  10   6         75.95         82.17        10.07 o                         
  12  10   6        105.63        118.71        12.20 o                         
 -11  11   6         65.98         93.77        13.03 o                         
 -10  11   6        113.10        130.66        16.25 o                         
  -9  11   6        434.85        528.94        17.73 o                         
  -8  11   6        634.46        596.25        13.13 o                         
  -7  11   6         18.47         65.59        39.77 o                         
  -6  11   6       1825.85       1812.78        17.16 o                         
  -5  11   6        193.94        212.87        13.37 o                         
  -4  11   6        449.82        486.49        14.35 o                         
  -3  11   6         16.91         19.34        17.08 o                         
  -2  11   6        573.19        572.26        13.21 o                         
  -1  11   6       2043.22       2057.54        26.93 o                         
   0  11   6       1604.31       1620.48        25.75 o                         
   1  11   6        119.72        108.04         9.74 o                         
   2  11   6       1871.09       1926.03        46.67 o                         
   3  11   6          2.85         30.27        12.32 o                         
   4  11   6        121.11        146.49        21.41 o                         
   5  11   6        117.79         81.82        14.31 o                         
   6  11   6        337.56        416.13        10.26 o                         
   7  11   6        849.99        796.19        16.62 o                         
   8  11   6       1418.07       1424.63        18.51 o                         
   9  11   6         72.94        110.15        27.87 o                         
  10  11   6        333.34        352.61        25.60 o                         
  11  11   6        256.91        265.65        10.51 o                         
 -10  12   6        869.43        874.80        34.51 o                         
  -9  12   6        208.70        224.87        12.55 o                         
  -8  12   6        293.59        308.36        13.59 o                         
  -7  12   6        176.43        122.82        17.15 o                         
  -6  12   6        307.99        307.14        13.20 o                         
  -5  12   6       1504.24       1472.33        17.98 o                         
  -4  12   6         15.99          0.00        13.83 o                         
  -3  12   6       1414.54       1479.27        18.06 o                         
  -2  12   6        306.27        338.31        14.37 o                         
  -1  12   6        572.72        612.09        14.55 o                         
   0  12   6        496.14        515.02        30.64 o                         
   1  12   6        459.46        465.10        22.12 o                         
   2  12   6       1405.13       1388.50        13.96 o                         
   3  12   6        282.83        291.25        10.14 o                         
   4  12   6        113.70        150.24        10.35 o                         
   5  12   6       2185.90       2125.47        14.18 o                         
   6  12   6       1882.79       1879.65        52.90 o                         
   7  12   6          5.16          1.74         9.67 o                         
   8  12   6        163.31        168.88         9.13 o                         
   9  12   6        140.79        156.96         8.90 o                         
  -8  13   6         91.37         90.16        14.60 o                         
  -7  13   6         98.89        137.25        13.97 o                         
  -6  13   6       1135.26       1059.79        40.55 o                         
  -5  13   6        300.27        321.02        21.10 o                         
  -4  13   6        863.04        908.61        16.47 o                         
  -3  13   6         33.18         56.81        13.66 o                         
  -2  13   6       1701.39       1629.21        18.54 o                         
  -1  13   6        148.73        138.07        13.71 o                         
   0  13   6        109.66        149.51        14.59 o                         
   1  13   6          1.56         23.07        12.17 o                         
   2  13   6        333.83        348.02        22.96 o                         
   3  13   6        720.94        698.62        14.08 o                         
   4  13   6        571.12        580.42        28.44 o                         
   5  13   6         18.89         30.90        10.11 o                         
   6  13   6        410.39        387.29        25.17 o                         
   7  13   6        608.37        587.08        18.12 o                         
   8  13   6         33.27         51.05         9.40 o                         
  -6  14   6        566.77        561.66        22.90 o                         
  -5  14   6          3.40         19.79        14.20 o                         
  -4  14   6         96.32        114.78        31.05 o                         
  -3  14   6        588.72        569.30        15.31 o                         
  -2  14   6        284.88        241.61        32.31 o                         
  -1  14   6       1665.04       1669.50        23.67 o                         
   0  14   6         34.30         23.48        13.03 o                         
   1  14   6         46.14         84.57        20.10 o                         
   2  14   6       1451.74       1474.19        22.84 o                         
   3  14   6        274.85        277.89        12.37 o                         
   4  14   6        282.20        265.42        11.89 o                         
   5  14   6        907.13        882.08        23.62 o                         
 -16   1   7        445.74        391.16        20.70 o                         
 -15   1   7         10.72         19.46        24.85 o                         
 -14   1   7        478.64        447.65        15.62 o                         
 -13   1   7        457.08        457.70        14.48 o                         
 -12   1   7         22.57         15.24        11.14 o                         
 -11   1   7        677.29        674.87        19.12 o                         
 -10   1   7        238.12        237.60        16.29 o                         
  -9   1   7       2202.25       2038.48        25.86 o                         
  -7   1   7          3.27         35.67        16.80 o                         
  -6   1   7       5558.59       5461.38       215.58 o                         
  -5   1   7        159.79        153.59        15.81 o                         
  -4   1   7       1515.79       1539.01        23.40 o                         
  -3   1   7        407.46        501.27        13.83 o                         
  -2   1   7       1369.99       1444.13        15.68 o                         
  -1   1   7       2889.57       2940.36        19.70 o                         
   0   1   7      13207.14      12946.31       168.18 o                         
   1   1   7          4.63          9.06         8.04 o                         
   2   1   7        120.56         77.23         7.72 o                         
   3   1   7        345.61        368.11         8.80 o                         
   4   1   7         22.09         44.07        13.32 o                         
   5   1   7       1260.63       1215.36        13.71 o                         
   6   1   7          1.96         11.24        11.55 o                         
   7   1   7        761.86        756.30        20.21 o                         
   8   1   7       4684.59       4461.97        54.58 o                         
   9   1   7        723.56        693.56        17.20 o                         
  10   1   7          6.65         30.07        18.86 o                         
  11   1   7        419.27        398.76         8.65 o                         
  12   1   7         65.93         75.05         8.40 o                         
  13   1   7        324.14        334.97        17.74 o                         
  14   1   7        334.15        373.46        10.47 o                         
  15   1   7         63.33        102.70        20.97 o                         
  16   1   7       1468.18       1568.01        71.35 o                         
 -16   2   7        378.37        405.57        15.64 o                         
 -15   2   7       2460.01       2389.70        36.80 o                         
 -14   2   7        219.59        202.87        12.35 o                         
 -13   2   7       1386.77       1361.14        23.27 o                         
 -12   2   7         96.45         65.38        18.63 o                         
 -11   2   7          4.88         -8.56        16.90 o                         
 -10   2   7       3960.20       3817.42        91.50 o                         
  -9   2   7        166.99        164.92        18.25 o                         
  -8   2   7        305.35        325.13        21.91 o                         
  -7   2   7       8211.46       8110.03       213.87 o                         
  -6   2   7       2005.98       1929.45        21.37 o                         
  -5   2   7        644.27        550.24        15.23 o                         
  -4   2   7         22.66         11.10        15.38 o                         
  -3   2   7         92.43        141.10        14.76 o                         
  -2   2   7         82.33        117.53        11.70 o                         
  -1   2   7      12446.44      12411.95       235.04 o                         
   0   2   7       2847.87       2908.66        60.43 o                         
   1   2   7      16207.17      16313.73       525.12 o                         
   2   2   7        721.82        660.83        26.21 o                         
   3   2   7       7814.75       7966.54       205.06 o                         
   4   2   7       1131.03       1155.37        24.29 o                         
   5   2   7         10.72         26.05         6.82 o                         
   6   2   7        161.49        186.08         9.81 o                         
   7   2   7       6782.16       6394.61        85.25 o                         
   8   2   7          5.75         16.57         9.13 o                         
   9   2   7       3390.36       3320.32        46.18 o                         
  10   2   7       1906.62       1824.99        13.81 o                         
  11   2   7        237.92        243.11         9.37 o                         
  12   2   7        772.97        791.43        10.80 o                         
  13   2   7        793.98        853.99        13.77 o                         
  14   2   7        114.61         96.87         9.92 o                         
  15   2   7       1165.03       1200.28        24.58 o                         
  16   2   7         88.51        119.29        18.95 o                         
 -16   3   7         94.02         43.09        21.77 o                         
 -15   3   7        213.44        241.92        16.94 o                         
 -14   3   7         33.17         32.84        18.84 o                         
 -13   3   7       1342.89       1315.39        21.24 o                         
 -12   3   7       1458.54       1465.52        33.22 o                         
 -11   3   7       3147.20       2882.71        20.54 o                         
 -10   3   7        537.35        544.48        24.16 o                         
  -9   3   7       3168.06       2962.11        36.95 o                         
  -8   3   7        484.68        471.98        14.83 o                         
  -7   3   7       2178.01       2414.28        21.70 o                         
  -6   3   7       2891.02       2998.61        24.99 o                         
  -5   3   7        235.44        230.21        28.23 o                         
  -4   3   7      17890.57      17758.83        63.71 o                         
  -3   3   7        317.31        263.26        13.62 o                         
  -2   3   7       7119.23       7006.05        30.35 o                         
  -1   3   7       1634.47       1750.06        27.58 o                         
   0   3   7       3493.04       3734.56        59.10 o                         
   1   3   7        545.39        529.21        22.27 o                         
   2   3   7      11831.24      12152.03       282.28 o                         
   3   3   7       3636.76       3684.80        91.98 o                         
   4   3   7      23437.34      24242.61       427.70 o                         
   5   3   7        334.87        375.51        11.55 o                         
   6   3   7       8851.68       8556.69       138.40 o                         
   7   3   7        143.56        161.66        25.32 o                         
   8   3   7        637.65        618.92        23.06 o                         
   9   3   7         14.99         27.33         7.74 o                         
  10   3   7         60.98         84.71        14.53 o                         
  11   3   7        263.15        243.51         9.06 o                         
  12   3   7       5701.81       5477.51        28.07 o                         
  13   3   7        699.72        684.67        11.99 o                         
  14   3   7       1539.44       1585.23        19.48 o                         
  15   3   7       2044.66       2147.21        14.45 o                         
 -16   4   7       1214.78       1095.99        95.84 o                         
 -15   4   7         18.01         25.13        14.07 o                         
 -14   4   7         59.80         63.58        12.56 o                         
 -13   4   7       1392.59       1374.42        43.98 o                         
 -12   4   7        752.69        652.82        15.83 o                         
 -11   4   7       3721.55       3627.27        38.30 o                         
 -10   4   7       2080.54       2106.83        20.13 o                         
  -9   4   7        428.71        495.03        24.74 o                         
  -8   4   7        785.13        818.62        16.40 o                         
  -7   4   7       1262.23       1272.79        19.03 o                         
  -6   4   7        267.85        286.30        14.80 o                         
  -5   4   7       2092.16       2011.72        24.18 o                         
  -4   4   7          2.04         16.87        15.14 o                         
  -3   4   7       6853.27       6314.70        35.66 o                         
  -2   4   7        535.10        500.66        11.53 o                         
  -1   4   7       1411.49       1419.35        24.02 o                         
   0   4   7          0.95          2.55         9.39 o                         
   1   4   7        312.78        333.78         9.94 o                         
   2   4   7        119.22        103.47        18.02 o                         
   3   4   7      14570.32      14355.44       400.79 o                         
   4   4   7       1759.82       1773.76        41.69 o                         
   5   4   7      11495.54      11033.22       240.03 o                         
   6   4   7         26.86         39.38         8.24 o                         
   7   4   7        295.38        258.12        10.77 o                         
   8   4   7        891.20        842.79        17.54 o                         
   9   4   7       2145.72       2238.12        22.65 o                         
  10   4   7       1166.54       1156.38        15.82 o                         
  11   4   7       2569.93       2569.54        37.42 o                         
  12   4   7         92.88        114.75        24.38 o                         
  13   4   7       1505.76       1522.09        17.42 o                         
  14   4   7         42.35         47.34        13.02 o                         
  15   4   7          2.29         36.56        14.41 o                         
 -15   5   7        394.94        369.51        11.70 o                         
 -14   5   7        105.12        104.47        17.64 o                         
 -13   5   7         65.13         78.98        22.18 o                         
 -12   5   7        563.01        535.04        13.87 o                         
 -11   5   7        658.71        606.32        14.83 o                         
 -10   5   7        285.90        304.06        15.80 o                         
  -9   5   7        754.85        819.94        15.19 o                         
  -8   5   7         60.56         70.96        14.45 o                         
  -7   5   7        930.75       1017.33        17.11 o                         
  -6   5   7       1754.07       1805.93        50.77 o                         
  -5   5   7       1053.12       1146.70        50.60 o                         
  -4   5   7       5788.15       6027.67        87.14 o                         
  -3   5   7       2886.95       3009.15        32.72 o                         
  -2   5   7        687.05        698.34        16.85 o                         
  -1   5   7        123.13        105.29        10.37 o                         
   0   5   7        144.32        221.93         9.26 o                         
   1   5   7        171.58        210.87        12.53 o                         
   2   5   7       4577.78       4572.29       102.27 o                         
   3   5   7          6.35          1.42         7.79 o                         
   4   5   7       1269.79       1274.46        11.40 o                         
   5   5   7       2294.62       2292.72        57.94 o                         
   6   5   7       2780.93       2824.06        50.65 o                         
   7   5   7       1663.13       1663.19        34.29 o                         
   8   5   7       2867.57       2857.51        56.30 o                         
   9   5   7       2104.76       2094.60        24.01 o                         
  10   5   7        686.98        719.45        17.92 o                         
  11   5   7        121.08        130.44        15.39 o                         
  12   5   7        557.74        557.18        14.98 o                         
  13   5   7        330.83        306.27         9.89 o                         
  14   5   7        366.24        379.57        10.71 o                         
  15   5   7        140.68        172.95        21.88 o                         
 -15   6   7        412.16        431.71        12.46 o                         
 -14   6   7        189.09        178.04        19.03 o                         
 -13   6   7        162.07        151.96        22.54 o                         
 -12   6   7          0.09         23.26        25.77 o                         
 -11   6   7        215.21        237.52        15.04 o                         
 -10   6   7        111.54         96.14        20.54 o                         
  -9   6   7        377.67        394.53        14.51 o                         
  -8   6   7        438.04        441.04        15.23 o                         
  -7   6   7        874.63        920.56        26.60 o                         
  -6   6   7         34.57         22.39        10.81 o                         
  -5   6   7       1145.45       1140.91        18.58 o                         
  -4   6   7        746.39        838.13        15.99 o                         
  -3   6   7       6318.97       6423.19        74.82 o                         
  -2   6   7        250.61        246.25        10.38 o                         
  -1   6   7         87.33         85.92         8.51 o                         
   0   6   7         59.19         87.33        19.10 o                         
   1   6   7       2831.87       2743.11        31.97 o                         
   2   6   7       1773.71       1900.66        47.15 o                         
   3   6   7         22.57         11.04         8.31 o                         
   4   6   7       2371.19       2415.13        69.66 o                         
   5   6   7       1151.24       1117.49        24.26 o                         
   6   6   7         97.89        124.19        11.38 o                         
   7   6   7       1564.97       1592.57        37.70 o                         
   8   6   7         11.97          1.58         9.64 o                         
   9   6   7        690.69        738.74        13.04 o                         
  10   6   7        286.28        270.23        15.69 o                         
  11   6   7          5.65          6.78         9.47 o                         
  12   6   7          2.91          8.64        10.33 o                         
  13   6   7        439.34        460.19        10.44 o                         
  14   6   7        782.73        751.09        11.81 o                         
 -14   7   7         91.68        120.27        18.92 o                         
 -13   7   7         84.51         77.04        14.86 o                         
 -12   7   7       1671.56       1569.32        45.33 o                         
 -11   7   7        112.41         71.56        14.48 o                         
 -10   7   7        696.73        773.01        13.51 o                         
  -9   7   7       1472.44       1510.60        49.77 o                         
  -8   7   7        332.71        335.41        12.58 o                         
  -7   7   7        436.49        465.61        17.69 o                         
  -6   7   7       2217.45       2211.68        38.25 o                         
  -5   7   7       2278.61       2268.92        34.94 o                         
  -4   7   7        459.91        470.72        15.91 o                         
  -3   7   7        207.25        195.71        10.56 o                         
  -2   7   7       6491.25       6769.53        59.98 o                         
  -1   7   7         98.50        130.97        20.94 o                         
   0   7   7        760.86        724.60        24.98 o                         
   1   7   7        216.11        237.00        13.11 o                         
   2   7   7        159.95        149.38        19.05 o                         
   3   7   7        873.01       1006.31        12.96 o                         
   4   7   7       6416.29       6235.77       142.16 o                         
   5   7   7        725.83        703.83        29.97 o                         
   6   7   7       3493.33       3455.38        85.73 o                         
   7   7   7        702.95        678.73        13.94 o                         
   8   7   7       1848.49       1812.71        31.06 o                         
   9   7   7        245.28        263.75        31.28 o                         
  10   7   7         62.37         79.93         9.12 o                         
  11   7   7         39.83         50.42         9.49 o                         
  12   7   7       1559.77       1536.74        13.22 o                         
  13   7   7        247.74        278.07        23.46 o                         
  14   7   7         45.91         76.67        10.46 o                         
 -14   8   7          1.48         14.95        11.50 o                         
 -13   8   7        102.87         80.91        15.51 o                         
 -12   8   7         56.59         45.86        22.13 o                         
 -11   8   7        610.49        592.50        23.43 o                         
 -10   8   7       2541.01       2628.19        82.54 o                         
  -9   8   7       1447.94       1428.06        37.98 o                         
  -8   8   7       4597.48       4825.04        84.35 o                         
  -7   8   7       2910.94       3006.24        37.66 o                         
  -6   8   7         12.53         54.22        31.46 o                         
  -5   8   7        255.60        226.64        33.57 o                         
  -4   8   7       2317.59       2287.77        50.79 o                         
  -3   8   7          7.32         21.11         9.21 o                         
  -2   8   7        157.07        152.89         9.72 o                         
  -1   8   7       1231.64       1245.04        12.01 o                         
   0   8   7       1154.15       1122.50        17.08 o                         
   1   8   7       1392.14       1458.53        11.94 o                         
   2   8   7       1429.27       1406.61        12.08 o                         
   3   8   7       1880.22       1898.87        20.34 o                         
   4   8   7        462.78        462.68        20.09 o                         
   5   8   7       1688.25       1668.12        49.87 o                         
   6   8   7        207.36        230.18         9.84 o                         
   7   8   7        141.96        129.98         9.55 o                         
   8   8   7        458.91        471.46        10.58 o                         
   9   8   7       1461.66       1379.48        34.45 o                         
  10   8   7         31.47         27.30         8.79 o                         
  11   8   7        591.22        599.70        14.29 o                         
  12   8   7          9.18         23.05        17.60 o                         
  13   8   7        180.97        191.30        16.15 o                         
 -13   9   7         84.69         93.59        15.16 o                         
 -12   9   7         34.34         19.76        12.67 o                         
 -11   9   7        365.85        409.20        19.71 o                         
 -10   9   7         31.95         32.29        11.72 o                         
  -9   9   7       2727.54       2696.52        98.27 o                         
  -8   9   7       3100.20       3090.65        78.06 o                         
  -7   9   7       1854.51       1804.81        15.99 o                         
  -6   9   7       2213.25       2134.05        20.58 o                         
  -5   9   7          6.85         28.00        23.39 o                         
  -4   9   7       2373.13       2282.70        76.59 o                         
  -3   9   7        213.62        253.10        14.71 o                         
  -2   9   7       1013.16       1089.18        23.19 o                         
  -1   9   7          4.17         21.12         9.31 o                         
   0   9   7       2308.80       2405.94        15.15 o                         
   1   9   7          5.21         25.07        19.98 o                         
   2   9   7       8369.07       8366.15        68.31 o                         
   3   9   7          1.05         10.36        21.70 o                         
   4   9   7       1353.03       1338.11        16.94 o                         
   5   9   7         70.28         42.44        14.30 o                         
   6   9   7       1031.55        972.30        20.09 o                         
   7   9   7        250.40        223.86        15.85 o                         
   8   9   7        275.62        303.05         9.77 o                         
   9   9   7        796.22        792.60        17.25 o                         
  10   9   7       1189.48       1180.71        24.96 o                         
  11   9   7          2.89          9.33        17.19 o                         
  12   9   7         56.39         99.09        30.04 o                         
 -12  10   7        378.47        374.62        39.40 o                         
 -11  10   7         95.46        115.97        12.40 o                         
 -10  10   7         11.60         39.00        20.51 o                         
  -9  10   7       1435.74       1441.95        58.00 o                         
  -8  10   7         29.56         22.42        14.60 o                         
  -7  10   7        517.56        538.55        14.36 o                         
  -6  10   7        455.64        473.13        14.69 o                         
  -5  10   7          3.89         20.70        13.01 o                         
  -4  10   7        251.30        256.80        13.76 o                         
  -3  10   7         56.73         88.17        14.42 o                         
  -2  10   7        975.26        983.33        18.19 o                         
  -1  10   7       2834.08       2817.73        45.97 o                         
   0  10   7        268.02        275.95        16.94 o                         
   1  10   7       2608.31       2582.95        16.95 o                         
   2  10   7       2714.89       2747.61        26.75 o                         
   3  10   7        543.61        544.58        24.41 o                         
   4  10   7       1187.27       1210.91        15.03 o                         
   5  10   7       1710.44       1660.39        12.91 o                         
   6  10   7        399.69        386.70        13.09 o                         
   7  10   7        571.73        554.09        10.26 o                         
   8  10   7        114.25        118.60        16.55 o                         
   9  10   7       1064.30       1002.14        39.50 o                         
  10  10   7       1240.89       1126.09        12.88 o                         
  11  10   7        260.71        252.43        10.36 o                         
 -11  11   7        539.39        575.95        24.59 o                         
 -10  11   7        132.55        131.68        16.68 o                         
  -9  11   7        450.55        434.96        16.86 o                         
  -8  11   7        277.57        287.88        24.65 o                         
  -7  11   7         21.51         20.51        23.20 o                         
  -6  11   7          4.64         -9.12        18.87 o                         
  -5  11   7        283.34        263.31        13.67 o                         
  -4  11   7         34.67         62.76        13.18 o                         
  -3  11   7          4.55         33.59        12.91 o                         
  -2  11   7        695.26        705.21        20.19 o                         
  -1  11   7        532.79        558.61        15.08 o                         
   0  11   7        460.77        490.14        10.18 o                         
   1  11   7          2.54        -24.80        17.32 o                         
   2  11   7        845.01        867.08        18.42 o                         
   3  11   7       2437.79       2470.17        33.07 o                         
   4  11   7       1672.24       1671.92        12.89 o                         
   5  11   7         35.54         28.84         9.54 o                         
   6  11   7        161.31        202.03        13.56 o                         
   7  11   7        112.24        136.15         8.50 o                         
   8  11   7        402.35        423.40        10.56 o                         
   9  11   7        335.53        312.77        11.09 o                         
  10  11   7         99.79        105.50        14.11 o                         
  -9  12   7        112.35        118.27        20.98 o                         
  -8  12   7         25.36         26.44        13.72 o                         
  -7  12   7        256.63        284.30        36.12 o                         
  -6  12   7        967.36        875.02        15.33 o                         
  -5  12   7         95.20         79.64        16.97 o                         
  -4  12   7        528.33        503.80        14.35 o                         
  -3  12   7        571.84        581.99        16.63 o                         
  -2  12   7        118.71        142.57        14.43 o                         
  -1  12   7        512.15        503.76        11.02 o                         
   0  12   7          8.65         35.45        12.42 o                         
   1  12   7        271.45        308.65        27.62 o                         
   2  12   7         31.88         32.21        15.69 o                         
   3  12   7        411.10        414.83        10.13 o                         
   4  12   7        106.46        107.08        11.07 o                         
   5  12   7        158.98        154.39        10.53 o                         
   6  12   7        194.70        192.47        16.26 o                         
   7  12   7        945.60        928.01        16.26 o                         
   8  12   7         40.76         90.87        25.93 o                         
   9  12   7        478.81        511.87         9.79 o                         
  -8  13   7         35.82         63.35        14.01 o                         
  -7  13   7        143.29        156.80        18.49 o                         
  -6  13   7        162.68        155.43        13.82 o                         
  -5  13   7       1582.55       1566.96        18.23 o                         
  -4  13   7         48.55         71.62        29.81 o                         
  -3  13   7        189.11        180.36        13.36 o                         
  -2  13   7        639.47        631.78        17.27 o                         
  -1  13   7       1207.90       1153.81        31.54 o                         
   0  13   7        318.71        328.52        11.75 o                         
   1  13   7          1.05         12.37        23.25 o                         
   2  13   7         95.14        105.01        18.60 o                         
   3  13   7       1647.06       1600.55        54.58 o                         
   4  13   7          4.61          9.89        22.47 o                         
   5  13   7          0.31        -24.15        10.49 o                         
   6  13   7       1261.09       1235.60        39.11 o                         
   7  13   7        497.35        507.75         9.58 o                         
  -5  14   7        504.91        504.17        16.34 o                         
  -4  14   7        846.57        738.89        16.67 o                         
  -3  14   7        709.19        710.70        16.41 o                         
  -2  14   7        101.37        172.19        37.90 o                         
  -1  14   7       1166.37       1174.90        29.34 o                         
   0  14   7         39.40         59.58        13.16 o                         
   1  14   7        561.44        557.16        11.88 o                         
   2  14   7         34.34         43.85        19.95 o                         
   3  14   7        428.96        423.97        17.05 o                         
   4  14   7        539.57        537.69        20.80 o                         
   5  14   7        936.60        880.49        31.60 o                         
 -16   0   8       1322.71       1257.51        26.55 o                         
 -15   0   8        995.72        941.08        25.20 o                         
 -14   0   8       4027.48       3998.44        35.63 o                         
 -13   0   8        124.05        133.24        20.22 o                         
 -12   0   8       1535.46       1464.24        24.04 o                         
 -11   0   8       2110.72       2031.42        26.09 o                         
  -7   0   8       3220.61       3500.99        37.08 o                         
  -6   0   8      13637.35      13296.47        65.89 o                         
  -5   0   8        901.96        939.99        27.94 o                         
  -4   0   8       1934.50       1998.29        35.36 o                         
  -3   0   8       2331.02       2413.93        26.64 o                         
  -2   0   8      14904.03      17071.37       116.34 o                         
  -1   0   8       1574.30       1567.87        21.15 o                         
   0   0   8      18817.78      18530.47       377.75 o                         
   1   0   8       7361.98       6852.41        32.56 o                         
   2   0   8      22340.28      21803.54       520.24 o                         
   3   0   8         13.25         43.73        18.94 o                         
   4   0   8       8637.04       9155.71       183.51 o                         
   5   0   8      19618.18      21333.69       575.08 o                         
   6   0   8       6037.42       5912.84       101.16 o                         
   7   0   8       4792.31       4565.35        78.24 o                         
   8   0   8       8215.64       7952.54       302.14 o                         
   9   0   8       3374.33       3067.38        36.77 o                         
  10   0   8        746.84        805.49        22.37 o                         
  11   0   8        769.93        817.22        36.14 o                         
  12   0   8          5.52         -3.05        10.21 o                         
  13   0   8         32.69         46.33        18.37 o                         
  14   0   8        143.01        143.21        20.15 o                         
  15   0   8       1183.34       1281.76        22.54 o                         
  16   0   8       1321.85       1427.21        25.89 o                         
 -16   1   8          0.34        119.50        62.75 o                         
 -15   1   8         24.13         41.41        21.35 o                         
 -14   1   8        673.18        611.88        22.43 o                         
 -13   1   8       1884.02       1819.98        26.01 o                         
 -12   1   8        341.84        386.50        20.25 o                         
 -11   1   8       1030.20        997.82        21.99 o                         
 -10   1   8       1491.47       1299.90        22.49 o                         
  -9   1   8        460.70        510.27        13.78 o                         
  -8   1   8       1995.02       1910.07        34.83 o                         
  -7   1   8       3669.79       3344.78       138.24 o                         
  -6   1   8        576.03        579.44        16.91 o                         
  -5   1   8       3556.66       3569.88        28.71 o                         
  -4   1   8          6.51         24.17        15.04 o                         
  -3   1   8        331.20        341.15        13.59 o                         
  -2   1   8         82.19         96.10        10.52 o                         
  -1   1   8       4978.51       4894.16        58.34 o                         
   0   1   8       3053.20       2976.34        40.19 o                         
   1   1   8      10764.95      10104.99       176.19 o                         
   2   1   8       3297.48       3134.98        52.27 o                         
   3   1   8       1101.40        944.90        10.49 o                         
   4   1   8       1102.45       1256.53        11.27 o                         
   5   1   8       5230.90       5756.93        62.83 o                         
   6   1   8       4385.38       4281.43        62.74 o                         
   7   1   8       1440.11       1466.43        19.81 o                         
   8   1   8        667.30        665.78        16.21 o                         
   9   1   8       1981.87       1864.37        16.10 o                         
  10   1   8       2658.84       2637.28        53.28 o                         
  11   1   8        213.71        203.38        11.39 o                         
  12   1   8        212.07        174.08        15.72 o                         
  13   1   8        301.52        325.43        14.37 o                         
  14   1   8       1225.00       1234.42        12.15 o                         
  15   1   8        404.95        443.98        10.93 o                         
  16   1   8        572.75        577.46        26.43 o                         
 -16   2   8         26.78         16.56        22.70 o                         
 -15   2   8         13.07         36.33        18.66 o                         
 -14   2   8         22.03         22.80        17.11 o                         
 -13   2   8       1206.11       1132.88        19.96 o                         
 -12   2   8       1510.94       1412.62        87.74 o                         
 -11   2   8       1355.48       1267.91        16.17 o                         
 -10   2   8         96.94         90.35        13.22 o                         
  -9   2   8        355.69        346.62        22.41 o                         
  -8   2   8       2937.42       2919.86        92.25 o                         
  -7   2   8        784.62        728.58        15.82 o                         
  -6   2   8         35.31         43.07        11.67 o                         
  -5   2   8        148.59        184.05        14.81 o                         
  -4   2   8       3345.88       3288.88        32.48 o                         
  -3   2   8       3129.21       3107.89        24.08 o                         
  -2   2   8       3200.27       3809.54        48.71 o                         
  -1   2   8        856.51        854.42        18.11 o                         
   0   2   8       1029.23       1048.84        20.57 o                         
   1   2   8         18.92         32.99         8.02 o                         
   2   2   8        802.66        792.39        24.97 o                         
   3   2   8       1644.59       1585.98        43.87 o                         
   4   2   8       1354.43       1064.56        23.91 o                         
   5   2   8         47.33         28.38         7.06 o                         
   6   2   8       2824.77       2879.26        44.37 o                         
   7   2   8       1157.42       1262.39        17.45 o                         
   8   2   8         95.96         92.98         7.19 o                         
   9   2   8          1.81          9.29         7.35 o                         
  10   2   8         42.20         51.04        12.62 o                         
  11   2   8         89.62        113.41        11.86 o                         
  12   2   8       1204.76       1228.70        11.13 o                         
  13   2   8        649.62        662.62        10.91 o                         
  14   2   8         15.01         57.43        11.04 o                         
  15   2   8        249.05        226.27        10.22 o                         
 -16   3   8         44.84         45.88        21.94 o                         
 -15   3   8        246.07        260.74        14.00 o                         
 -14   3   8        205.45        201.12        14.60 o                         
 -13   3   8         22.90         11.37        12.76 o                         
 -12   3   8         76.62        123.52        20.70 o                         
 -11   3   8        392.71        396.24        12.39 o                         
 -10   3   8       1379.72       1426.90        49.84 o                         
  -9   3   8         41.73         60.55        14.20 o                         
  -8   3   8        808.91        717.50        15.27 o                         
  -7   3   8       3567.39       3684.96        49.52 o                         
  -6   3   8       1300.02       1318.46        20.60 o                         
  -5   3   8       2512.47       2781.48        28.72 o                         
  -4   3   8         27.07         59.78        16.56 o                         
  -3   3   8        438.11        343.30        22.97 o                         
  -2   3   8       1182.35       1165.57        22.58 o                         
  -1   3   8       1191.24       1272.77        14.59 o                         
   0   3   8        435.42        413.22        10.93 o                         
   1   3   8         51.71         21.72         9.29 o                         
   2   3   8         65.20         68.48        12.20 o                         
   3   3   8       1853.65       2165.91        66.56 o                         
   4   3   8        137.43        102.89         7.18 o                         
   5   3   8        684.17        548.09        11.22 o                         
   6   3   8        149.26        130.03         8.10 o                         
   7   3   8        195.23        200.20        13.59 o                         
   8   3   8         55.54         61.90        12.28 o                         
   9   3   8       1092.94       1072.03        11.55 o                         
  10   3   8          5.83         20.78        13.63 o                         
  11   3   8        127.31        141.67         8.26 o                         
  12   3   8        244.24        197.73         9.00 o                         
  13   3   8        262.26        257.00        13.18 o                         
  14   3   8         29.97         56.06        20.41 o                         
  15   3   8        139.95        148.44        13.16 o                         
 -15   4   8        268.21        274.64        13.04 o                         
 -14   4   8       1388.48       1362.46        27.34 o                         
 -13   4   8         90.12         78.19         9.91 o                         
 -12   4   8          2.58          5.72        10.60 o                         
 -11   4   8        200.07        163.69        14.56 o                         
 -10   4   8        180.59        190.23        14.85 o                         
  -9   4   8        106.41        111.95        23.24 o                         
  -8   4   8        959.95        985.94        18.09 o                         
  -7   4   8       1616.96       1682.57        30.96 o                         
  -6   4   8       5536.80       5955.24        36.30 o                         
  -5   4   8        752.80        783.18        19.61 o                         
  -4   4   8      19521.86      21004.96        64.02 o                         
  -3   4   8          3.31         13.59        22.60 o                         
  -2   4   8       1077.45       1122.16        16.86 o                         
  -1   4   8       3592.37       3658.48        56.49 o                         
   0   4   8        161.16        234.98        10.06 o                         
   1   4   8         26.53         13.88         9.17 o                         
   2   4   8       5749.68       5894.76       144.93 o                         
   3   4   8        560.68        607.53        10.16 o                         
   4   4   8       3983.12       4092.08        66.89 o                         
   5   4   8       4384.97       4561.44        65.34 o                         
   6   4   8        728.65        720.88        31.58 o                         
   7   4   8       2144.09       2220.65        44.56 o                         
   8   4   8        618.00        629.87        11.00 o                         
   9   4   8       1084.82       1070.87        10.97 o                         
  10   4   8        817.85        828.05        10.49 o                         
  11   4   8         59.62         73.91        13.81 o                         
  12   4   8        317.13        327.82        10.32 o                         
  13   4   8         64.76         72.62         9.91 o                         
  14   4   8         40.95         47.45        13.66 o                         
  15   4   8         89.88        111.09        13.28 o                         
 -15   5   8         36.10         71.81        11.18 o                         
 -14   5   8       1210.48       1176.64        13.97 o                         
 -13   5   8       1216.73       1286.56        55.60 o                         
 -12   5   8        109.39         97.89        12.90 o                         
 -11   5   8       6492.57       6678.94       135.70 o                         
 -10   5   8        201.75        274.15        22.20 o                         
  -9   5   8       1628.89       1708.27        21.11 o                         
  -8   5   8        671.26        692.41        15.39 o                         
  -7   5   8       1276.17       1313.18        18.46 o                         
  -6   5   8       2341.32       2411.83        24.21 o                         
  -5   5   8       4962.38       5052.14        33.12 o                         
  -4   5   8       2156.60       2165.52        23.45 o                         
  -3   5   8      32224.25      34323.70       310.52 o                         
  -2   5   8       3137.64       3075.01        57.77 o                         
  -1   5   8       2531.67       2449.57        43.52 o                         
   0   5   8        232.32        234.43         9.19 o                         
   1   5   8        231.09        272.18         9.27 o                         
   2   5   8          6.16         36.09         7.85 o                         
   3   5   8       7708.45       7775.45       167.50 o                         
   4   5   8       5246.48       5393.25       126.88 o                         
   5   5   8      11081.83      11212.72       218.65 o                         
   6   5   8       4453.49       4458.57        79.84 o                         
   7   5   8        642.17        610.16        13.22 o                         
   8   5   8        347.86        396.92        18.30 o                         
   9   5   8         11.77         13.77         8.41 o                         
  10   5   8       1063.29       1053.96        26.07 o                         
  11   5   8        969.94        968.52        20.81 o                         
  12   5   8         58.88         79.82        17.12 o                         
  13   5   8        520.77        572.44        12.27 o                         
  14   5   8         15.50         26.05        10.59 o                         
  15   5   8         12.82         25.09        10.37 o                         
 -15   6   8        535.01        490.07        22.80 o                         
 -14   6   8        101.09         89.84        19.09 o                         
 -13   6   8        179.91        180.83        17.47 o                         
 -12   6   8        202.61        263.75        14.16 o                         
 -11   6   8       2343.44       2307.36        47.05 o                         
 -10   6   8       4094.84       4043.74        24.71 o                         
  -9   6   8       1303.92       1335.73        18.79 o                         
  -8   6   8       1033.60       1076.59        25.78 o                         
  -7   6   8        767.23        810.35        17.31 o                         
  -6   6   8        332.92        383.69        15.98 o                         
  -5   6   8        193.11        206.43        20.62 o                         
  -4   6   8       9520.93       9896.85        37.55 o                         
  -3   6   8         99.62         77.19        10.42 o                         
  -2   6   8       7701.85       7764.03        56.30 o                         
  -1   6   8        408.25        383.49         9.88 o                         
   0   6   8        155.69        145.81        12.33 o                         
   1   6   8         53.29         21.03        19.56 o                         
   2   6   8        633.27        745.79        12.67 o                         
   3   6   8       1425.55       1282.44        28.43 o                         
   4   6   8       1263.22       1193.74        32.25 o                         
   5   6   8        905.03        923.93        18.94 o                         
   6   6   8       4625.32       4618.02       125.75 o                         
   7   6   8         46.96         76.09         9.10 o                         
   8   6   8        783.73        792.95        14.76 o                         
   9   6   8       4714.25       4779.40        56.82 o                         
  10   6   8       1292.93       1357.94        32.22 o                         
  11   6   8       2061.70       2095.79        37.11 o                         
  12   6   8       1838.94       1797.83        39.25 o                         
  13   6   8        317.03        363.10        23.80 o                         
  14   6   8       1625.15       1674.52        27.07 o                         
 -14   7   8          1.65         34.85        11.79 o                         
 -13   7   8         74.75         70.24        16.15 o                         
 -12   7   8         60.77         70.66        14.00 o                         
 -11   7   8        314.42        349.53        23.14 o                         
 -10   7   8         17.67         48.84        18.02 o                         
  -9   7   8       2832.91       2875.45        23.70 o                         
  -8   7   8        769.25        776.93        26.53 o                         
  -7   7   8       5045.85       5145.01       172.78 o                         
  -6   7   8         72.51         85.82        13.22 o                         
  -5   7   8       1738.01       1745.33        20.68 o                         
  -4   7   8       1162.61       1176.33        18.22 o                         
  -3   7   8       8372.54       8673.25        90.93 o                         
  -2   7   8        140.40        168.46         9.48 o                         
  -1   7   8       5417.01       5553.70        29.05 o                         
   0   7   8       1092.12       1108.89        20.85 o                         
   1   7   8       2224.09       1999.99        15.32 o                         
   2   7   8        266.86        202.29        10.24 o                         
   3   7   8         81.24        108.41        10.43 o                         
   4   7   8        865.29        859.14        35.15 o                         
   5   7   8         73.44         73.97         8.98 o                         
   6   7   8        253.57        296.29        18.43 o                         
   7   7   8       3117.18       3192.24        60.62 o                         
   8   7   8       4275.46       4332.78        75.19 o                         
   9   7   8       1813.82       1829.76        23.03 o                         
  10   7   8       3681.74       3763.69        16.06 o                         
  11   7   8         28.65         16.56         9.91 o                         
  12   7   8        229.32        243.29        22.61 o                         
  13   7   8         18.99         29.09        11.77 o                         
  14   7   8        175.15        175.96        23.09 o                         
 -13   8   8         17.18         14.79        15.23 o                         
 -12   8   8         60.70        149.06        45.93 o                         
 -11   8   8        158.67        171.26        26.46 o                         
 -10   8   8          0.86         21.05        14.22 o                         
  -9   8   8          3.95         -1.04        12.47 o                         
  -8   8   8       1616.98       1582.35        29.72 o                         
  -7   8   8        529.95        462.74        15.27 o                         
  -6   8   8       6020.34       6003.63        38.91 o                         
  -5   8   8        432.93        440.98        14.53 o                         
  -4   8   8       1336.88       1382.67        17.62 o                         
  -3   8   8          6.31         -7.42         9.87 o                         
  -2   8   8       1317.89       1375.63        26.41 o                         
  -1   8   8        624.85        672.53        11.92 o                         
   0   8   8       2464.70       2561.83        25.04 o                         
   1   8   8        311.87        322.34        12.55 o                         
   2   8   8       1912.19       1874.81        26.30 o                         
   3   8   8        136.87        143.90        10.45 o                         
   4   8   8         93.94        120.68        15.37 o                         
   5   8   8        307.75        348.23         9.76 o                         
   6   8   8        349.79        329.39        16.95 o                         
   7   8   8       1660.91       1689.38        26.37 o                         
   8   8   8       1779.34       1747.40        12.83 o                         
   9   8   8        394.84        393.52        11.71 o                         
  10   8   8        265.92        259.22        10.00 o                         
  11   8   8         15.83         -2.28        19.28 o                         
  12   8   8          5.00         61.44        54.79 o                         
  13   8   8        338.08        356.13        11.11 o                         
 -13   9   8        107.48        122.37        32.43 o                         
 -12   9   8        234.16        212.34        25.31 o                         
 -11   9   8         84.93        121.83        15.13 o                         
 -10   9   8          0.07         14.21        13.47 o                         
  -9   9   8        321.88        341.47        23.27 o                         
  -8   9   8         21.72         18.86        13.70 o                         
  -7   9   8        128.38        128.15        17.09 o                         
  -6   9   8        395.25        355.18        17.29 o                         
  -5   9   8        311.91        307.73        13.60 o                         
  -4   9   8       1629.45       1581.65        60.97 o                         
  -3   9   8        118.78        117.73        10.10 o                         
  -2   9   8        631.54        641.52        11.82 o                         
  -1   9   8        154.38        150.30        10.85 o                         
   0   9   8       1999.40       2084.31        34.88 o                         
   1   9   8       1091.59       1062.01        22.33 o                         
   2   9   8        720.39        764.46        10.87 o                         
   3   9   8        604.98        582.05        10.46 o                         
   4   9   8        107.91         74.68         9.61 o                         
   5   9   8          8.98         37.43         8.92 o                         
   6   9   8       1346.82       1440.40        19.66 o                         
   7   9   8        537.44        567.08        16.17 o                         
   8   9   8         29.17         19.72        19.93 o                         
   9   9   8        969.86        904.93        21.83 o                         
  10   9   8       1191.07       1198.37        16.59 o                         
  11   9   8        260.67        289.82        29.94 o                         
  12   9   8          0.00         28.31        20.74 o                         
 -12  10   8        275.54        290.79        30.72 o                         
 -11  10   8         30.16         74.09        23.22 o                         
 -10  10   8          4.89         28.48        16.22 o                         
  -9  10   8          0.00         -0.12        25.49 o                         
  -8  10   8       1144.46       1100.91        40.62 o                         
  -7  10   8        438.60        480.33        23.31 o                         
  -6  10   8        453.12        468.32        14.25 o                         
  -5  10   8        638.25        628.55        13.89 o                         
  -4  10   8        357.72        338.11        12.90 o                         
  -3  10   8        232.47        230.01        12.82 o                         
  -2  10   8        937.53        890.08        17.54 o                         
  -1  10   8         98.67        105.67         9.64 o                         
   0  10   8       1383.87       1400.73        15.29 o                         
   1  10   8        108.28        119.79         9.25 o                         
   2  10   8        263.61        302.29        10.80 o                         
   3  10   8        142.70        217.01        24.02 o                         
   4  10   8         11.00         53.94        17.53 o                         
   5  10   8        312.72        305.91        15.43 o                         
   6  10   8        424.39        427.43        30.54 o                         
   7  10   8         13.87         -6.03        19.51 o                         
   8  10   8        375.95        327.06        17.84 o                         
   9  10   8       1352.37       1229.14        23.53 o                         
  10  10   8          6.35          9.26        10.46 o                         
  11  10   8        423.52        435.91        14.71 o                         
 -10  11   8        211.99        258.88        31.40 o                         
  -9  11   8         22.85         52.81        17.65 o                         
  -8  11   8        500.50        485.16        44.46 o                         
  -7  11   8       1509.65       1512.38        78.11 o                         
  -6  11   8          0.28         -0.79        12.39 o                         
  -5  11   8       1771.86       1784.94        18.73 o                         
  -4  11   8       1057.17       1060.69        15.38 o                         
  -3  11   8        600.90        630.71        14.89 o                         
  -2  11   8        437.99        446.76        12.03 o                         
  -1  11   8         10.87         48.50         9.06 o                         
   0  11   8         34.45         65.13         9.22 o                         
   1  11   8        836.84        900.71        12.59 o                         
   2  11   8         16.03         52.78         9.44 o                         
   3  11   8        721.09        773.37        12.04 o                         
   4  11   8        112.65        149.58        29.03 o                         
   5  11   8        240.20        294.71        21.80 o                         
   6  11   8       2461.26       2437.03        63.62 o                         
   7  11   8        344.12        330.02        11.18 o                         
   8  11   8       2388.16       2281.99        72.07 o                         
   9  11   8        197.27        236.09        20.35 o                         
  10  11   8        250.16        255.77        11.26 o                         
  -9  12   8        259.11        222.78        18.03 o                         
  -8  12   8          4.22         31.36        19.32 o                         
  -7  12   8         31.65         25.99        14.88 o                         
  -6  12   8       1245.05       1279.36        35.56 o                         
  -5  12   8         81.25        100.35        12.69 o                         
  -4  12   8       3766.54       3776.15        22.13 o                         
  -3  12   8       1127.41       1133.52        34.46 o                         
  -2  12   8        651.82        679.38        32.99 o                         
  -1  12   8       1341.19       1341.86        35.36 o                         
   0  12   8         15.32         17.94        11.99 o                         
   1  12   8         91.90         84.11        12.57 o                         
   2  12   8        757.24        818.56        29.71 o                         
   3  12   8        341.47        343.39        10.75 o                         
   4  12   8       1508.30       1479.98        26.22 o                         
   5  12   8       1913.90       1844.39        12.45 o                         
   6  12   8          2.50         22.24        10.52 o                         
   7  12   8        876.43        868.82        27.62 o                         
   8  12   8        311.49        306.91        17.10 o                         
   9  12   8          8.97          4.42        10.06 o                         
  -7  13   8        235.11        295.05        51.15 o                         
  -6  13   8        525.86        520.67        25.14 o                         
  -5  13   8        290.58        309.01        14.41 o                         
  -4  13   8        496.19        484.22        19.20 o                         
  -3  13   8        574.42        594.71        29.82 o                         
  -2  13   8        322.64        363.84        13.96 o                         
  -1  13   8        653.11        640.49        15.14 o                         
   0  13   8          1.56          0.79        10.48 o                         
   1  13   8        183.84        171.50        17.97 o                         
   2  13   8         12.37         -6.92        29.88 o                         
   3  13   8        386.13        392.93        19.68 o                         
   4  13   8        864.92        877.99        27.17 o                         
   5  13   8        580.50        546.35        13.79 o                         
   6  13   8        266.12        300.66         9.66 o                         
   7  13   8         72.36        101.12        15.16 o                         
  -4  14   8          6.10         10.04        15.48 o                         
  -3  14   8        114.68        124.21        14.63 o                         
  -2  14   8       1128.80       1143.01        65.30 o                         
  -1  14   8        183.24        199.86        14.32 o                         
   0  14   8         16.43         76.05        11.15 o                         
   1  14   8          1.85          4.90        10.40 o                         
   2  14   8        344.94        326.50        26.83 o                         
   3  14   8       2976.69       2883.86        67.28 o                         
   4  14   8        131.35        159.44        19.17 o                         
 -16   1   9         21.05        -25.80        21.32 o                         
 -15   1   9       1361.79       1410.95        25.07 o                         
 -14   1   9         66.55         52.02        19.11 o                         
 -13   1   9        266.44        265.64        20.91 o                         
 -12   1   9        275.44        279.41        19.18 o                         
 -11   1   9          1.30         16.96        33.57 o                         
 -10   1   9        137.79        146.28        13.56 o                         
  -9   1   9        395.73        376.77        13.98 o                         
  -8   1   9        838.54        806.64        17.21 o                         
  -7   1   9       7750.47       7763.14       162.78 o                         
  -6   1   9        282.80        328.02        16.01 o                         
  -5   1   9       3066.18       3115.87        27.00 o                         
  -4   1   9        207.29        187.43        28.88 o                         
  -3   1   9       5483.18       5833.05        25.56 o                         
  -2   1   9        896.85        937.76        13.94 o                         
  -1   1   9       4277.51       4407.76        45.74 o                         
   0   1   9       1006.99       1018.71        13.00 o                         
   1   1   9      19203.09      19474.26       250.22 o                         
   2   1   9        138.77        145.88         8.90 o                         
   3   1   9        136.18        170.64         8.14 o                         
   4   1   9       1036.41       1042.39        11.98 o                         
   5   1   9       1509.54       1626.62        29.98 o                         
   6   1   9        382.15        388.65        10.06 o                         
   7   1   9        981.09        905.11        15.88 o                         
   8   1   9         45.92         58.68        10.71 o                         
   9   1   9       5140.69       4880.73        53.45 o                         
  10   1   9         20.08         52.67        16.10 o                         
  11   1   9         11.85         13.82         6.89 o                         
  12   1   9        544.72        529.39         8.88 o                         
  13   1   9          0.34          0.45        10.38 o                         
  14   1   9        175.82        213.90        10.17 o                         
  15   1   9       1109.03       1189.70        12.96 o                         
 -16   2   9        366.21        292.08        21.98 o                         
 -15   2   9         19.97         47.73        13.68 o                         
 -14   2   9       1878.89       1905.98        19.76 o                         
 -13   2   9        489.45        469.09        13.62 o                         
 -12   2   9        200.88        211.51        10.54 o                         
 -11   2   9         42.44         33.82        13.61 o                         
 -10   2   9         67.39         66.18        12.91 o                         
  -9   2   9       2723.31       2707.54       110.08 o                         
  -8   2   9       2809.81       2689.52        76.95 o                         
  -7   2   9          4.42         32.52        12.00 o                         
  -6   2   9       3351.47       3228.82        72.45 o                         
  -5   2   9       4015.92       4334.45       120.76 o                         
  -4   2   9        223.12        214.91        14.14 o                         
  -3   2   9       3140.04       3509.41        78.57 o                         
  -2   2   9       1910.95       2068.63        45.94 o                         
  -1   2   9         33.29         57.30        10.31 o                         
   0   2   9       9321.58       9099.43       176.85 o                         
   1   2   9        413.94        389.96        12.98 o                         
   2   2   9        953.25        763.89        10.76 o                         
   3   2   9         90.24         71.84         7.77 o                         
   4   2   9        106.74        122.35        10.92 o                         
   5   2   9        297.79        269.50         7.40 o                         
   6   2   9       2862.45       2870.12        32.03 o                         
   7   2   9        394.74        387.37         7.40 o                         
   8   2   9      10923.75      10485.57       145.59 o                         
   9   2   9        274.53        284.31         8.60 o                         
  10   2   9         31.70         53.07         7.15 o                         
  11   2   9         99.10        101.87         7.87 o                         
  12   2   9          2.50          4.01         8.37 o                         
  13   2   9        509.37        500.12        15.52 o                         
  14   2   9        252.90        279.07        10.07 o                         
  15   2   9          1.28          7.61        11.14 o                         
 -15   3   9         22.50         61.19        12.14 o                         
 -14   3   9        647.88        622.92        19.94 o                         
 -13   3   9        313.58        345.25        12.39 o                         
 -12   3   9       1499.10       1521.59        18.42 o                         
 -11   3   9       4576.37       4464.63        94.87 o                         
 -10   3   9        110.45        105.52        14.54 o                         
  -9   3   9       1990.62       1939.85        22.48 o                         
  -8   3   9       2538.61       2672.36        61.62 o                         
  -7   3   9        750.26        770.84        15.06 o                         
  -6   3   9       4331.53       4677.78        35.11 o                         
  -5   3   9       7765.76       8102.22        44.70 o                         
  -4   3   9        692.65        623.82        15.00 o                         
  -3   3   9       3390.87       3138.86        62.08 o                         
  -2   3   9        582.64        668.82        13.97 o                         
  -1   3   9       5094.92       5199.72        22.79 o                         
   0   3   9        177.45        194.78        13.93 o                         
   1   3   9       1056.51        952.68        20.24 o                         
   2   3   9          4.58         34.35         7.48 o                         
   3   3   9        442.10        353.02         8.42 o                         
   4   3   9          1.47         -7.41         8.97 o                         
   5   3   9      24100.20      24330.07       255.45 o                         
   6   3   9          5.62         11.55         6.71 o                         
   7   3   9       3019.43       2813.75        30.01 o                         
   8   3   9       1409.37       1367.44        26.56 o                         
   9   3   9         31.50         55.22         8.63 o                         
  10   3   9         21.10         28.71        19.49 o                         
  11   3   9       1058.42       1018.96        16.42 o                         
  12   3   9         35.19         54.10         8.87 o                         
  13   3   9       1758.43       1901.74        29.07 o                         
  14   3   9        114.49        155.24        11.65 o                         
  15   3   9        204.83        221.72        10.53 o                         
 -15   4   9         16.43         46.95        12.33 o                         
 -14   4   9        118.69        128.00        10.99 o                         
 -13   4   9        150.38        166.04        10.27 o                         
 -12   4   9       2543.30       2470.16        33.51 o                         
 -11   4   9        158.81        198.19        20.87 o                         
 -10   4   9       2196.90       2235.23        20.36 o                         
  -9   4   9       2212.73       2283.74        43.36 o                         
  -8   4   9        540.97        580.51        18.03 o                         
  -7   4   9       1656.14       1684.70        23.81 o                         
  -6   4   9         19.43         12.66        18.84 o                         
  -5   4   9        330.56        306.24        17.36 o                         
  -4   4   9       5718.74       5630.37       112.55 o                         
  -3   4   9         19.06        116.39        46.07 o                         
  -2   4   9      12771.04      13058.09        36.43 o                         
  -1   4   9       1777.53       1874.75        23.10 o                         
   0   4   9        437.61        404.20        15.28 o                         
   1   4   9        456.96        511.53        35.02 o                         
   2   4   9       1196.17       1099.52        37.11 o                         
   3   4   9          6.88         -7.44        12.23 o                         
   4   4   9      12001.71      12000.78       125.32 o                         
   5   4   9         94.72        112.61         8.39 o                         
   6   4   9       5531.49       5434.63        46.18 o                         
   7   4   9          5.46          3.89        10.15 o                         
   8   4   9        132.27        142.51         8.79 o                         
   9   4   9        614.26        558.72        11.45 o                         
  10   4   9        214.77        225.14         8.95 o                         
  11   4   9         10.91          2.13         9.28 o                         
  12   4   9       5578.99       5811.23        62.19 o                         
  13   4   9         83.89         67.85        10.34 o                         
  14   4   9       1139.44       1207.66        36.38 o                         
  15   4   9        279.90        347.54        37.42 o                         
 -15   5   9        216.85        223.96        12.87 o                         
 -14   5   9         99.28        118.78        10.14 o                         
 -13   5   9         10.33         25.51        14.13 o                         
 -12   5   9          9.89         12.93        13.17 o                         
 -11   5   9        120.68        119.21        15.87 o                         
 -10   5   9        677.78        644.80        16.06 o                         
  -9   5   9       1420.06       1462.22        19.70 o                         
  -8   5   9       1378.69       1421.54        23.07 o                         
  -7   5   9       1441.01       1559.24        22.94 o                         
  -6   5   9        299.75        300.18        15.98 o                         
  -5   5   9       6196.21       6434.33        35.07 o                         
  -4   5   9       6518.22       7131.45        33.69 o                         
  -3   5   9         42.08         -1.22        11.25 o                         
  -2   5   9         78.48         79.73        10.23 o                         
  -1   5   9        923.75        922.59        15.70 o                         
   0   5   9       1671.99       1663.52        41.14 o                         
   1   5   9        980.30        896.66        16.88 o                         
   2   5   9        877.68        840.16        27.56 o                         
   3   5   9        933.37       1001.30        10.92 o                         
   4   5   9          2.81          6.14         7.86 o                         
   5   5   9        984.14        961.72        13.02 o                         
   6   5   9         90.25        133.18        12.86 o                         
   7   5   9       1175.04       1201.72        21.82 o                         
   8   5   9        419.45        403.94        11.24 o                         
   9   5   9       1289.70       1263.43        20.66 o                         
  10   5   9        796.94        807.70        31.25 o                         
  11   5   9        758.82        758.18        11.44 o                         
  12   5   9        176.35        221.50        13.70 o                         
  13   5   9         96.53        122.98        27.99 o                         
  14   5   9         20.89         59.34        23.13 o                         
 -14   6   9        306.31        309.21        29.68 o                         
 -13   6   9         11.34         34.03        15.25 o                         
 -12   6   9        140.93        146.82        19.37 o                         
 -11   6   9         47.22         73.39        16.13 o                         
 -10   6   9       2353.63       2430.80        21.50 o                         
  -9   6   9         72.57         54.14        15.06 o                         
  -8   6   9         63.53         78.97        18.80 o                         
  -7   6   9         71.99        122.16        15.70 o                         
  -6   6   9        594.55        548.22        20.33 o                         
  -5   6   9        711.60        752.97        17.99 o                         
  -4   6   9        184.56        185.40        12.09 o                         
  -3   6   9        577.14        604.19        12.80 o                         
  -2   6   9        788.76        778.40        19.89 o                         
  -1   6   9         26.20         35.79         8.21 o                         
   0   6   9       1918.71       1844.39        46.56 o                         
   1   6   9        846.88        837.04        22.05 o                         
   2   6   9        250.63        214.49         8.76 o                         
   3   6   9        205.39        211.86        14.25 o                         
   4   6   9        367.91        329.15         9.85 o                         
   5   6   9          2.64          4.95        10.69 o                         
   6   6   9        233.36        199.47        16.04 o                         
   7   6   9        569.94        557.46        10.18 o                         
   8   6   9        181.10        219.97        14.36 o                         
   9   6   9         10.26         23.60         8.85 o                         
  10   6   9          1.32         20.21        13.60 o                         
  11   6   9        467.57        463.04        10.70 o                         
  12   6   9       1026.78       1030.62        12.38 o                         
  13   6   9          0.08         28.85        11.46 o                         
  14   6   9        204.67        212.18        10.73 o                         
 -14   7   9          8.34         33.05        11.67 o                         
 -13   7   9         20.16         41.80        14.35 o                         
 -12   7   9          9.99         20.63        14.50 o                         
 -11   7   9        548.10        586.76        16.33 o                         
 -10   7   9       1156.83       1126.58        18.90 o                         
  -9   7   9        546.43        590.32        17.50 o                         
  -8   7   9        350.48        341.48        20.26 o                         
  -7   7   9        314.80        328.87        16.77 o                         
  -6   7   9       2898.34       2948.20        25.52 o                         
  -5   7   9         19.03         28.67        17.52 o                         
  -4   7   9        188.04        203.70        13.82 o                         
  -3   7   9       3605.20       3638.93        31.27 o                         
  -2   7   9       1764.81       1729.34        40.27 o                         
  -1   7   9        281.08        270.84        10.28 o                         
   0   7   9         38.70         28.04         8.71 o                         
   1   7   9         96.11        145.75        10.59 o                         
   2   7   9       1552.58       1529.86        35.09 o                         
   3   7   9        709.47        660.80        25.53 o                         
   4   7   9        350.62        325.00        11.57 o                         
   5   7   9       1009.33        938.65        24.37 o                         
   6   7   9       1325.83       1280.09        21.04 o                         
   7   7   9       1819.40       1791.41        29.12 o                         
   8   7   9         78.96        107.22        21.44 o                         
   9   7   9        149.23        191.68        24.49 o                         
  10   7   9        143.03        182.25        18.50 o                         
  11   7   9       1905.31       1972.72        13.90 o                         
  12   7   9        142.53        142.90        29.27 o                         
  13   7   9        166.31        187.97        19.16 o                         
 -13   8   9         42.86         37.65        16.01 o                         
 -12   8   9         11.13        -16.50        24.91 o                         
 -11   8   9        458.53        451.32        16.51 o                         
 -10   8   9        514.47        515.01        19.14 o                         
  -9   8   9       1342.87       1361.71        22.27 o                         
  -8   8   9       1182.99       1219.75        21.61 o                         
  -7   8   9         75.57         99.60        15.73 o                         
  -6   8   9        930.48        952.65        36.39 o                         
  -5   8   9       4937.15       4861.30        58.31 o                         
  -4   8   9        438.24        436.65        15.75 o                         
  -3   8   9       3470.28       3481.17        38.49 o                         
  -2   8   9       2341.45       2365.11        17.63 o                         
  -1   8   9       5095.10       5196.07        77.87 o                         
   0   8   9       3325.51       3351.15        21.07 o                         
   1   8   9        491.19        502.94        14.21 o                         
   2   8   9       4038.15       4056.18       142.42 o                         
   3   8   9        458.13        484.97        16.16 o                         
   4   8   9        509.30        450.26        10.90 o                         
   5   8   9       1407.32       1420.26        42.71 o                         
   6   8   9         22.12         35.10         9.50 o                         
   7   8   9        502.38        527.68        10.01 o                         
   8   8   9       3323.57       3217.59        43.84 o                         
   9   8   9         40.83         46.79        19.96 o                         
  10   8   9       3793.61       3797.49        18.29 o                         
  11   8   9       1140.17       1183.40        24.34 o                         
  12   8   9        917.37        907.54        18.89 o                         
  13   8   9         85.22         57.12        11.36 o                         
 -12   9   9        271.74        300.95        35.31 o                         
 -11   9   9        455.26        418.43        19.15 o                         
 -10   9   9        334.10        282.59        17.56 o                         
  -9   9   9        252.58        253.35        20.22 o                         
  -8   9   9         44.24          1.17        37.27 o                         
  -7   9   9       1692.47       1707.78        49.77 o                         
  -6   9   9        151.70        161.58        13.48 o                         
  -5   9   9       2203.11       2384.68        19.87 o                         
  -4   9   9       1439.56       1387.07        73.83 o                         
  -3   9   9        315.28        329.44        10.71 o                         
  -2   9   9        499.24        489.32        10.99 o                         
  -1   9   9       5676.15       5690.00        86.55 o                         
   0   9   9         72.96         88.00        10.86 o                         
   1   9   9      11178.20      11504.54       108.55 o                         
   2   9   9        118.81        111.51         8.47 o                         
   3   9   9       1533.74       1594.63        40.78 o                         
   4   9   9       1192.80       1188.84        45.35 o                         
   5   9   9        177.43        188.85        12.33 o                         
   6   9   9        859.59        830.03        27.12 o                         
   7   9   9        488.65        502.82        10.76 o                         
   8   9   9        281.30        261.51        12.69 o                         
   9   9   9       3410.01       3374.53        42.67 o                         
  10   9   9        156.64        163.46        10.27 o                         
  11   9   9       1222.12       1143.35        22.87 o                         
  12   9   9        330.58        321.56        12.05 o                         
 -11  10   9        650.00        669.10        23.64 o                         
 -10  10   9         23.59         65.06        17.42 o                         
  -9  10   9         84.70         81.01        16.84 o                         
  -8  10   9        243.42        260.56        17.00 o                         
  -7  10   9          1.48         35.81        27.89 o                         
  -6  10   9       1518.11       1503.16        18.08 o                         
  -5  10   9        727.13        755.57        15.19 o                         
  -4  10   9        654.36        653.03        14.11 o                         
  -3  10   9       1294.00       1227.33        72.52 o                         
  -2  10   9        612.29        583.40        10.71 o                         
  -1  10   9       1196.40       1180.40        31.01 o                         
   0  10   9        748.97        759.09        19.34 o                         
   1  10   9        207.22        218.83         9.79 o                         
   2  10   9        484.51        551.03        12.59 o                         
   3  10   9       1431.92       1375.62        37.67 o                         
   4  10   9        366.61        377.04        17.20 o                         
   5  10   9         65.54         74.42         9.91 o                         
   6  10   9        223.41        251.02        25.32 o                         
   7  10   9       1837.22       1782.36        36.35 o                         
   8  10   9       1387.67       1302.81        30.04 o                         
   9  10   9          3.82         22.10        10.87 o                         
  10  10   9        584.71        602.24        11.54 o                         
  11  10   9        647.19        659.00        26.86 o                         
 -10  11   9        123.48        163.94        19.01 o                         
  -9  11   9          6.81         36.41        25.70 o                         
  -8  11   9         55.26        158.81        63.01 o                         
  -7  11   9        328.19        359.73        16.33 o                         
  -6  11   9        464.25        427.54        15.17 o                         
  -5  11   9         89.60        131.63        39.41 o                         
  -4  11   9        632.15        624.74        14.72 o                         
  -3  11   9        981.83        948.17        16.24 o                         
  -2  11   9          0.28         30.94        16.13 o                         
  -1  11   9         80.10         60.53        19.62 o                         
   0  11   9       1045.95       1007.25        29.83 o                         
   1  11   9        400.70        398.52        29.99 o                         
   2  11   9        554.18        527.68        10.92 o                         
   3  11   9        828.79        822.10        13.54 o                         
   4  11   9        972.56        940.86        13.29 o                         
   5  11   9        571.89        564.87        16.40 o                         
   6  11   9       1758.31       1685.92        50.45 o                         
   7  11   9          1.71         19.45        11.34 o                         
   8  11   9         99.26         92.27        11.18 o                         
   9  11   9         41.26         74.81        16.31 o                         
  10  11   9        401.00        422.89        12.92 o                         
  -9  12   9         63.99        106.06        23.87 o                         
  -8  12   9          4.18         45.40        37.33 o                         
  -7  12   9        107.63        106.91        18.06 o                         
  -6  12   9        207.39        219.14        14.38 o                         
  -5  12   9         45.70         34.01        18.27 o                         
  -4  12   9        440.86        433.62        14.09 o                         
  -3  12   9        159.18        183.42        47.35 o                         
  -2  12   9          8.16         15.07        12.62 o                         
  -1  12   9        480.02        482.88        11.68 o                         
   0  12   9        698.58        670.40        24.46 o                         
   1  12   9          8.51          5.36        11.15 o                         
   2  12   9         70.61        119.32        46.59 o                         
   3  12   9         58.83         44.70        13.84 o                         
   4  12   9        384.50        357.32         9.92 o                         
   5  12   9         94.97         88.35        16.05 o                         
   6  12   9        181.01        193.59        20.13 o                         
   7  12   9         89.50        100.24         9.68 o                         
   8  12   9         12.91         67.72         9.14 o                         
  -7  13   9         71.54         99.56        16.28 o                         
  -6  13   9       1131.63       1089.77        19.05 o                         
  -5  13   9        565.37        477.03        15.53 o                         
  -4  13   9       2048.77       1944.94        20.26 o                         
  -3  13   9          3.79         20.46        12.64 o                         
  -2  13   9        705.78        680.77        28.30 o                         
  -1  13   9        320.64        340.96        18.68 o                         
   0  13   9        349.93        366.64        11.53 o                         
   1  13   9        165.60        178.94        10.67 o                         
   2  13   9        480.27        449.11        20.53 o                         
   3  13   9        234.50        221.65        10.83 o                         
   4  13   9          1.59         53.60        24.69 o                         
   5  13   9        328.46        295.14        14.01 o                         
   6  13   9        462.21        431.15        10.35 o                         
  -4  14   9        768.74        738.15        18.02 o                         
  -3  14   9          1.89         -6.06        14.41 o                         
  -2  14   9        784.62        737.93        18.43 o                         
  -1  14   9         56.41         70.07        14.38 o                         
   0  14   9        109.51         96.97        10.88 o                         
   1  14   9         87.20         99.21        16.45 o                         
   2  14   9        754.07        721.76        16.57 o                         
   3  14   9         91.77        114.93        12.18 o                         
 -16   0  10       1155.68       1119.13        27.65 o                         
 -15   0  10       1360.44       1318.47        28.00 o                         
 -12   0  10         78.65        100.67        19.35 o                         
 -11   0  10        438.17        471.70        20.39 o                         
 -10   0  10       3147.49       3129.54        32.86 o                         
  -9   0  10        596.64        534.45       142.19 o                         
  -8   0  10       6733.05       6780.38        46.67 o                         
  -7   0  10       5036.11       5062.88        42.73 o                         
  -6   0  10       2235.50       2208.92        34.45 o                         
  -5   0  10       1648.07       1572.63        30.66 o                         
  -4   0  10         87.05        119.30        21.15 o                         
  -3   0  10        339.90        360.77        17.24 o                         
  -2   0  10        421.86        510.39        16.61 o                         
  -1   0  10      14954.16      15660.34       211.70 o                         
   0   0  10       6809.81       6796.92       185.29 o                         
   1   0  10      18886.36      19764.19       315.61 o                         
   2   0  10      10748.66      10643.65       295.55 o                         
   3   0  10      13513.09      13918.63       275.03 o                         
   4   0  10        108.09         94.42        11.24 o                         
   5   0  10        321.66        361.39        10.50 o                         
   6   0  10       1349.52       1410.49        72.88 o                         
   7   0  10       2169.51       2053.70        47.28 o                         
   8   0  10       4098.71       4263.77        94.08 o                         
   9   0  10       2353.86       2400.68        18.58 o                         
  10   0  10       7246.77       7136.56        40.92 o                         
  11   0  10         33.02         37.56         9.17 o                         
  12   0  10       1869.84       1846.61        18.71 o                         
  13   0  10        225.68        257.19        17.96 o                         
  14   0  10        493.58        493.04        49.61 o                         
  15   0  10        667.54        691.99        20.40 o                         
 -15   1  10        889.77        906.42        29.93 o                         
 -14   1  10       2288.55       2238.97        20.59 o                         
 -13   1  10         12.20         21.03        11.36 o                         
 -12   1  10       2079.43       2056.62        38.08 o                         
 -11   1  10       1567.93       1502.08        14.86 o                         
 -10   1  10       2963.05       2860.19        42.47 o                         
  -9   1  10       1420.73       1477.99        38.62 o                         
  -8   1  10         66.31         72.73        11.45 o                         
  -7   1  10        633.04        635.85        14.65 o                         
  -6   1  10       7336.09       7519.20        36.96 o                         
  -5   1  10        950.45       1021.47        19.56 o                         
  -4   1  10       3907.56       4263.03        23.90 o                         
  -3   1  10         21.80         36.82        11.21 o                         
  -2   1  10      11226.67      12523.82        87.33 o                         
  -1   1  10       3472.82       3539.17        41.69 o                         
   0   1  10       3809.14       3590.02        46.31 o                         
   1   1  10       4056.50       3994.69        41.82 o                         
   2   1  10       6648.11       6644.26        95.01 o                         
   3   1  10       8843.38       8958.52        99.86 o                         
   4   1  10        245.55        304.93         8.29 o                         
   5   1  10         41.09         61.31         7.72 o                         
   6   1  10        358.88        369.66         8.10 o                         
   7   1  10        873.45        807.95        11.78 o                         
   8   1  10       1469.32       1430.44        19.96 o                         
   9   1  10       1288.51       1282.03        25.18 o                         
  10   1  10       1371.50       1307.22        23.05 o                         
  11   1  10       5463.33       4864.71        72.05 o                         
  12   1  10          3.28        -16.57        17.59 o                         
  13   1  10        263.55        302.95        12.04 o                         
  14   1  10        114.46        162.98        18.52 o                         
  15   1  10        248.96        242.67        11.87 o                         
 -15   2  10          8.14         32.66        19.07 o                         
 -14   2  10       2363.07       2358.06        27.03 o                         
 -13   2  10       1141.09       1094.17        19.45 o                         
 -12   2  10         37.37         54.66        16.70 o                         
 -11   2  10       1605.87       1562.86        18.34 o                         
 -10   2  10       1494.38       1471.99        25.42 o                         
  -9   2  10         54.38         73.89        11.51 o                         
  -8   2  10        250.56        263.66        12.88 o                         
  -7   2  10        252.27        256.19        13.33 o                         
  -6   2  10          7.32         15.29        11.75 o                         
  -5   2  10        948.39        909.97        19.66 o                         
  -4   2  10        198.19        171.50        12.98 o                         
  -3   2  10       4948.94       4998.29        69.46 o                         
  -2   2  10       1513.65       1503.26        23.54 o                         
  -1   2  10       5271.48       5537.36       115.10 o                         
   0   2  10        159.06        185.45         9.54 o                         
   1   2  10         24.15         41.01         9.41 o                         
   2   2  10        481.73        488.64         9.76 o                         
   3   2  10       2738.80       2514.40        44.01 o                         
   4   2  10        774.63        632.73        18.78 o                         
   5   2  10       3412.88       3222.97        52.62 o                         
   6   2  10        713.16        668.41        15.20 o                         
   7   2  10         11.63         24.40         6.81 o                         
   8   2  10        506.63        522.05        12.29 o                         
   9   2  10        108.46         99.07         9.94 o                         
  10   2  10       2357.52       2248.63        21.49 o                         
  11   2  10        911.96        924.10        16.24 o                         
  12   2  10       2580.78       2620.36        25.73 o                         
  13   2  10        519.29        504.67        15.09 o                         
  14   2  10        619.46        628.57        18.96 o                         
  15   2  10         14.65         23.60        12.43 o                         
 -15   3  10          0.50        -14.14        12.90 o                         
 -14   3  10        177.94        175.23        19.05 o                         
 -13   3  10         35.33         35.49        11.15 o                         
 -12   3  10         99.30        100.57        10.89 o                         
 -11   3  10       2232.51       2182.21        97.66 o                         
 -10   3  10        716.71        698.40        16.81 o                         
  -9   3  10        400.92        383.48        12.97 o                         
  -8   3  10        992.68        986.82        16.47 o                         
  -7   3  10       2358.87       2426.97        27.11 o                         
  -6   3  10         98.02        107.30        15.39 o                         
  -5   3  10          0.19         32.67        17.97 o                         
  -4   3  10        796.67        943.04        29.32 o                         
  -3   3  10       5408.02       5594.56        27.54 o                         
  -2   3  10        524.67        506.34        14.43 o                         
  -1   3  10         67.84         70.67         9.44 o                         
   0   3  10       1877.23       2047.36        44.66 o                         
   1   3  10       2619.05       2663.34        51.27 o                         
   2   3  10       2063.67       2037.05        53.06 o                         
   3   3  10          0.20         10.73         8.88 o                         
   4   3  10          6.92         50.61        12.74 o                         
   5   3  10       4390.18       4383.05        53.32 o                         
   6   3  10       2564.88       2573.36        33.05 o                         
   7   3  10        175.05        189.46        15.30 o                         
   8   3  10       1383.01       1349.35        19.17 o                         
   9   3  10          2.53         16.13         9.97 o                         
  10   3  10        339.10        341.01        20.78 o                         
  11   3  10        569.32        503.79        16.87 o                         
  12   3  10        647.74        640.66        23.57 o                         
  13   3  10        508.41        544.48        23.42 o                         
  14   3  10        123.01        136.72        12.88 o                         
  15   3  10        206.41        238.19        16.10 o                         
 -15   4  10        279.15        291.58        18.77 o                         
 -14   4  10          0.65          4.57        11.07 o                         
 -13   4  10          5.13         10.09        10.08 o                         
 -12   4  10        121.19        128.74        15.36 o                         
 -11   4  10       1212.70       1252.71        26.41 o                         
 -10   4  10          0.19         15.11        15.96 o                         
  -9   4  10         18.13         34.43        13.99 o                         
  -8   4  10        897.99        952.02        22.61 o                         
  -7   4  10        648.73        641.31        18.78 o                         
  -6   4  10         34.06         43.16        17.73 o                         
  -5   4  10       1297.70       1228.75        21.11 o                         
  -4   4  10         12.01         40.31        15.08 o                         
  -3   4  10         11.38         11.95        12.45 o                         
  -2   4  10        491.51        467.11        11.64 o                         
  -1   4  10        909.19        992.15        13.15 o                         
   0   4  10         34.88         15.45        15.27 o                         
   1   4  10        402.71        420.88        24.56 o                         
   2   4  10          5.29         -1.48         8.14 o                         
   3   4  10       1893.36       1930.73        60.81 o                         
   4   4  10         97.40        116.33         8.41 o                         
   5   4  10         49.27         45.15         8.48 o                         
   6   4  10          2.60          2.49         8.12 o                         
   7   4  10          0.99         10.74         7.93 o                         
   8   4  10        548.73        576.99         9.83 o                         
   9   4  10        538.51        594.32        19.78 o                         
  10   4  10        290.33        278.23         8.66 o                         
  11   4  10        530.89        558.75        20.27 o                         
  12   4  10         45.68         66.56        12.41 o                         
  13   4  10        296.33        303.69        10.95 o                         
  14   4  10        580.97        643.66        10.97 o                         
 -15   5  10         18.80         30.01        11.46 o                         
 -14   5  10        267.88        255.93        12.97 o                         
 -13   5  10          0.49          6.06        10.96 o                         
 -12   5  10       1333.71       1367.42        29.30 o                         
 -11   5  10        328.74        345.40        17.22 o                         
 -10   5  10       1773.73       1877.36        26.31 o                         
  -9   5  10        201.25        209.39        19.49 o                         
  -8   5  10        523.74        565.04        17.95 o                         
  -7   5  10        123.41        144.18        15.66 o                         
  -6   5  10          4.34          2.04        17.90 o                         
  -5   5  10       4166.59       4334.14        30.90 o                         
  -4   5  10       6029.82       6075.41        24.39 o                         
  -3   5  10       4996.58       5030.16        45.21 o                         
  -2   5  10         19.00         28.03        10.02 o                         
  -1   5  10        280.44        306.15        31.63 o                         
   0   5  10         35.71         36.83         9.35 o                         
   1   5  10        399.98        395.83         9.43 o                         
   2   5  10        664.14        684.72        12.70 o                         
   3   5  10       1899.82       1921.54        42.94 o                         
   4   5  10       6177.60       6233.20       126.14 o                         
   5   5  10       2176.67       2150.06        54.99 o                         
   6   5  10        223.89        213.06         8.67 o                         
   7   5  10        151.18        172.44        16.45 o                         
   8   5  10        687.71        676.73        11.69 o                         
   9   5  10        415.44        396.63        21.33 o                         
  10   5  10          3.44          4.85        18.35 o                         
  11   5  10        398.80        439.86        12.91 o                         
  12   5  10       1710.63       1753.28        35.73 o                         
  13   5  10       1757.80       1728.85        64.82 o                         
  14   5  10        168.83        191.19        10.95 o                         
 -14   6  10        147.77        185.35        13.15 o                         
 -13   6  10        131.99        129.56        17.46 o                         
 -12   6  10        540.78        460.69        23.35 o                         
 -11   6  10       1554.62       1593.04        20.92 o                         
 -10   6  10         82.66         93.28        15.83 o                         
  -9   6  10       5013.86       5225.31        31.52 o                         
  -8   6  10       1280.89       1194.66        22.86 o                         
  -7   6  10       4083.82       4216.14        31.61 o                         
  -6   6  10         13.09         16.83        16.11 o                         
  -5   6  10        592.93        570.38        19.36 o                         
  -4   6  10        483.47        470.95        47.92 o                         
  -3   6  10       1529.77       1493.72        14.23 o                         
  -2   6  10       1143.62       1155.31        17.47 o                         
  -1   6  10       3220.62       3133.51        50.62 o                         
   0   6  10         29.44         24.56         8.72 o                         
   1   6  10       1856.83       1772.29        30.05 o                         
   2   6  10       2900.25       2774.18        36.69 o                         
   3   6  10       5734.33       5654.29       118.42 o                         
   4   6  10       7890.62       7804.77       157.67 o                         
   5   6  10       2537.73       2611.46        60.87 o                         
   6   6  10         68.77         85.62        15.57 o                         
   7   6  10        371.81        355.72        20.94 o                         
   8   6  10         15.03         -9.35         8.67 o                         
   9   6  10         29.35         26.84         8.32 o                         
  10   6  10        245.06        257.31         9.28 o                         
  11   6  10         58.82         57.62        13.23 o                         
  12   6  10       1010.05       1030.41        24.32 o                         
  13   6  10       1280.12       1361.43        28.27 o                         
  14   6  10        639.71        621.03        24.54 o                         
 -13   7  10        383.21        352.93        24.38 o                         
 -12   7  10        308.79        315.84        18.15 o                         
 -11   7  10        496.36        432.53        20.02 o                         
 -10   7  10       1718.16       1738.66        21.79 o                         
  -9   7  10        220.92        179.96        15.32 o                         
  -8   7  10       3664.92       3591.17        28.65 o                         
  -7   7  10         51.29         46.54        15.90 o                         
  -6   7  10        205.11        202.98        16.70 o                         
  -5   7  10       1190.89       1206.67        21.03 o                         
  -4   7  10         41.19         40.86        11.46 o                         
  -3   7  10        828.21        839.87        21.01 o                         
  -2   7  10        126.44        116.81         9.12 o                         
  -1   7  10         61.82         80.86        12.42 o                         
   0   7  10       7847.27       7550.67       130.66 o                         
   1   7  10       4521.72       4422.85       101.52 o                         
   2   7  10       1216.25       1209.57        36.60 o                         
   3   7  10       2101.53       1925.33        38.22 o                         
   4   7  10        308.23        356.65         9.66 o                         
   5   7  10        127.27        149.35         8.62 o                         
   6   7  10       1703.78       1749.34        12.55 o                         
   7   7  10          6.89         28.75        39.78 o                         
   8   7  10       1647.92       1656.44        16.86 o                         
   9   7  10         52.45        136.66        45.32 o                         
  10   7  10          2.49         -3.63         9.45 o                         
  11   7  10          4.72         13.22        18.02 o                         
  12   7  10        517.82        496.85        18.19 o                         
  13   7  10         68.24         92.36        10.89 o                         
 -13   8  10       1232.28       1143.98        25.44 o                         
 -12   8  10          3.00         25.53        18.84 o                         
 -11   8  10         23.04         28.81        20.11 o                         
 -10   8  10          5.55         43.43        16.80 o                         
  -9   8  10        112.42        162.53        15.66 o                         
  -8   8  10        417.56        402.36        16.56 o                         
  -7   8  10        617.92        646.54        21.36 o                         
  -6   8  10        357.29        375.43        17.01 o                         
  -5   8  10        418.84        421.32        19.50 o                         
  -4   8  10       1552.28       1578.24        50.78 o                         
  -3   8  10        484.55        485.51        14.28 o                         
  -2   8  10        272.85        240.60         9.51 o                         
  -1   8  10        178.69        200.02        18.94 o                         
   0   8  10       2838.17       2767.98        49.13 o                         
   1   8  10        700.31        614.79         9.87 o                         
   2   8  10       1301.51       1257.51        41.18 o                         
   3   8  10        236.57        261.97        12.08 o                         
   4   8  10        400.87        456.08        10.33 o                         
   5   8  10          7.73         19.09        10.76 o                         
   6   8  10         12.55         22.85        10.01 o                         
   7   8  10       1834.34       1806.55        24.93 o                         
   8   8  10        358.82        365.35        19.49 o                         
   9   8  10       1813.73       1726.88        16.14 o                         
  10   8  10         25.88         25.99        10.34 o                         
  11   8  10         42.73         16.58        10.58 o                         
  12   8  10         77.91        114.95        14.60 o                         
 -12   9  10        752.76        716.18        24.50 o                         
 -11   9  10         12.04         59.09        19.46 o                         
 -10   9  10         23.00         55.85        17.77 o                         
  -9   9  10       1044.62       1126.94        20.40 o                         
  -8   9  10        262.42        295.86        17.53 o                         
  -7   9  10         15.35         38.43        16.14 o                         
  -6   9  10        403.02        432.38        17.18 o                         
  -5   9  10        431.16        437.02        24.71 o                         
  -4   9  10        155.01        146.23        13.38 o                         
  -3   9  10        512.53        489.56        15.92 o                         
  -2   9  10         20.15         36.64         9.56 o                         
  -1   9  10       2765.78       2721.50        67.39 o                         
   0   9  10          0.49         12.90         8.80 o                         
   1   9  10         44.68         53.16        11.96 o                         
   2   9  10          6.76          1.37         7.57 o                         
   3   9  10        531.79        523.04        14.92 o                         
   4   9  10        473.34        417.25        14.21 o                         
   5   9  10        180.82        175.10        20.29 o                         
   6   9  10        176.60        192.73         9.59 o                         
   7   9  10        214.07        208.72         9.77 o                         
   8   9  10          8.88          5.87         9.71 o                         
   9   9  10        333.36        346.14        12.20 o                         
  10   9  10        547.63        535.52        14.21 o                         
  11   9  10        355.57        358.26        24.16 o                         
 -11  10  10        218.27        232.12        18.70 o                         
 -10  10  10        329.21        322.68        18.29 o                         
  -9  10  10        223.75        209.87        17.91 o                         
  -8  10  10        157.66        176.05        17.46 o                         
  -7  10  10        411.07        468.19        18.50 o                         
  -6  10  10        260.33        283.63        15.16 o                         
  -5  10  10         22.34         45.55        13.83 o                         
  -4  10  10         31.89         58.18        12.38 o                         
  -3  10  10         51.16         42.82         9.88 o                         
  -2  10  10       1397.11       1362.86        30.50 o                         
  -1  10  10        525.37        540.64        12.51 o                         
   0  10  10        121.19        157.25        14.19 o                         
   1  10  10       1086.96       1040.55        14.61 o                         
   2  10  10       2563.67       2417.48        35.60 o                         
   3  10  10       1141.94       1143.94        31.95 o                         
   4  10  10        314.20        344.23        10.40 o                         
   5  10  10        681.59        711.47        10.79 o                         
   6  10  10        288.00        303.34        16.29 o                         
   7  10  10        875.77        885.73        11.88 o                         
   8  10  10        142.42        140.97        10.40 o                         
   9  10  10        774.62        782.73        27.26 o                         
  10  10  10        798.69        856.96        12.19 o                         
 -10  11  10        680.48        668.31        20.91 o                         
  -9  11  10         16.00         49.12        17.83 o                         
  -8  11  10        639.24        628.73        20.26 o                         
  -7  11  10        593.11        606.34        43.40 o                         
  -6  11  10       1187.43       1162.17        18.45 o                         
  -5  11  10        117.38        139.22        15.78 o                         
  -4  11  10       1501.34       1546.17        34.47 o                         
  -3  11  10       2598.75       2553.27        26.92 o                         
  -2  11  10        130.67        141.72        27.35 o                         
  -1  11  10        257.94        240.42        27.89 o                         
   0  11  10        744.15        767.85        11.16 o                         
   1  11  10       1600.98       1545.16        47.74 o                         
   2  11  10       3189.35       3113.00        83.24 o                         
   3  11  10        275.47        301.73        14.93 o                         
   4  11  10        745.48        685.68        23.95 o                         
   5  11  10       1007.37       1065.77        19.15 o                         
   6  11  10          5.80         15.62        10.20 o                         
   7  11  10       1121.14       1128.13        26.57 o                         
   8  11  10        559.78        515.17        32.25 o                         
   9  11  10        370.05        386.07        18.54 o                         
  -8  12  10        306.09        398.32        82.24 o                         
  -7  12  10        157.59        167.51        17.29 o                         
  -6  12  10         41.62         38.61        27.75 o                         
  -5  12  10       3842.30       3829.31        58.64 o                         
  -4  12  10         60.91         80.65        13.19 o                         
  -3  12  10       1334.28       1313.18        17.73 o                         
  -2  12  10       4191.38       3974.60       101.56 o                         
  -1  12  10        211.49        224.22        10.38 o                         
   0  12  10        371.14        359.59        11.25 o                         
   1  12  10        714.04        708.87        11.62 o                         
   2  12  10          7.51         26.94        12.41 o                         
   3  12  10       4572.46       4429.03        66.91 o                         
   4  12  10        274.98        277.43         9.23 o                         
   5  12  10         31.42         40.70         8.85 o                         
   6  12  10       1160.42       1120.11        17.79 o                         
   7  12  10         54.60         63.60         9.27 o                         
   8  12  10        664.77        626.54        17.79 o                         
  -6  13  10         22.85          2.73        20.01 o                         
  -5  13  10        118.39        133.35        15.87 o                         
  -4  13  10       1099.52       1026.77        17.14 o                         
  -3  13  10       1089.43       1032.27        51.94 o                         
  -2  13  10        644.15        666.37        18.19 o                         
  -1  13  10        623.25        619.36        16.31 o                         
   0  13  10       1255.95       1204.35        21.83 o                         
   1  13  10        140.69        152.04        11.37 o                         
   2  13  10        490.78        462.30        10.43 o                         
   3  13  10        445.55        411.66        20.30 o                         
   4  13  10         40.79         92.66        18.01 o                         
   5  13  10       2149.19       2048.96        24.90 o                         
   6  13  10         49.86         53.49         9.37 o                         
  -2  14  10         43.59         61.85        14.56 o                         
  -1  14  10        469.60        481.03        15.86 o                         
   0  14  10          0.21         17.93        14.24 o                         
   1  14  10        257.76        277.52        13.64 o                         
   2  14  10        874.81        772.95        38.77 o                         
 -15   1  11         55.17         52.61        10.88 o                         
 -14   1  11       1556.03       1541.67        37.89 o                         
 -13   1  11         40.17         55.35        10.50 o                         
 -12   1  11          0.64         -9.18         9.24 o                         
 -11   1  11          8.24          3.06        10.87 o                         
 -10   1  11        237.59        235.80        12.12 o                         
  -9   1  11        510.37        503.50        21.47 o                         
  -8   1  11       2417.62       2395.76        55.57 o                         
  -7   1  11        232.11        264.59        25.24 o                         
  -6   1  11       3885.80       4011.90        29.27 o                         
  -5   1  11        477.76        605.86        25.08 o                         
  -4   1  11        501.99        533.27        13.50 o                         
  -3   1  11        946.55       1016.65        13.24 o                         
  -2   1  11         43.39         50.39         9.87 o                         
  -1   1  11        778.40        895.89        16.64 o                         
   0   1  11       7964.81       7789.36       103.79 o                         
   1   1  11        759.16        841.15        16.28 o                         
   2   1  11       4718.84       4549.41        74.51 o                         
   3   1  11        394.94        397.89        10.87 o                         
   4   1  11        930.55       1009.94        16.04 o                         
   5   1  11        265.06        293.41        13.21 o                         
   6   1  11         14.69         48.59        11.30 o                         
   7   1  11         60.61         60.34         7.17 o                         
   8   1  11       2838.44       2803.42        30.47 o                         
   9   1  11        418.23        403.06        14.58 o                         
  10   1  11        981.17        984.47        15.12 o                         
  11   1  11         96.22         74.36         6.95 o                         
  12   1  11       1001.05        890.58        10.66 o                         
  13   1  11        112.31        119.99        12.24 o                         
  14   1  11         14.97          6.25        10.69 o                         
  15   1  11         41.79         65.86        10.56 o                         
 -15   2  11        897.04        893.08        17.61 o                         
 -14   2  11        116.60        150.88        10.69 o                         
 -13   2  11        868.46        863.14        12.19 o                         
 -12   2  11        764.94        820.49        20.23 o                         
 -11   2  11          4.85         16.70         9.70 o                         
 -10   2  11        192.81        200.76        12.90 o                         
  -9   2  11        671.86        675.87        16.11 o                         
  -8   2  11       4109.10       4025.03        86.23 o                         
  -7   2  11       5380.00       5333.86       125.84 o                         
  -6   2  11        594.50        580.51        16.45 o                         
  -5   2  11       3481.33       3570.38        28.58 o                         
  -4   2  11        497.42        487.86        13.84 o                         
  -3   2  11       1254.86       1324.19        20.10 o                         
  -2   2  11        762.11        758.89        12.85 o                         
  -1   2  11       1727.49       1548.88        36.20 o                         
   0   2  11        214.59        238.28        10.77 o                         
   1   2  11      11976.87      11926.99       222.65 o                         
   2   2  11        680.01        668.42        16.09 o                         
   3   2  11        163.82        218.73         8.36 o                         
   4   2  11         70.03         67.38         7.53 o                         
   5   2  11       4221.73       4120.80        60.55 o                         
   6   2  11       1854.41       1908.88        21.93 o                         
   7   2  11       5818.94       5694.93        68.21 o                         
   8   2  11        187.09        183.31         7.79 o                         
   9   2  11       4877.48       4956.34        53.20 o                         
  10   2  11         13.62         57.63        16.41 o                         
  11   2  11        244.81        278.20         7.71 o                         
  12   2  11         44.16         38.74        12.79 o                         
  13   2  11          8.34         12.11         9.67 o                         
  14   2  11        583.38        571.68        29.73 o                         
  15   2  11       1446.80       1548.41        14.48 o                         
 -15   3  11       2024.26       2052.18        47.16 o                         
 -14   3  11        578.38        629.79        35.82 o                         
 -13   3  11        371.15        363.77        11.08 o                         
 -12   3  11       2450.16       2417.35        61.89 o                         
 -11   3  11         45.65         49.65        13.25 o                         
 -10   3  11       3902.19       3961.13        51.09 o                         
  -9   3  11        100.27        105.93        14.04 o                         
  -8   3  11       3611.35       3700.24        34.08 o                         
  -7   3  11        581.04        655.77        19.67 o                         
  -6   3  11       3598.84       3664.21        31.61 o                         
  -5   3  11        261.82        238.30        18.56 o                         
  -4   3  11       1494.76       1412.94        21.70 o                         
  -3   3  11         40.61         65.59        12.72 o                         
  -2   3  11       6892.82       6863.39        71.23 o                         
  -1   3  11        491.41        589.96        13.12 o                         
   0   3  11        422.22        464.28        16.48 o                         
   1   3  11          5.63          8.43         8.65 o                         
   2   3  11        598.62        539.27        17.31 o                         
   3   3  11        309.85        289.40         8.46 o                         
   4   3  11       4816.03       4523.89        89.20 o                         
   5   3  11        107.07        104.77         9.36 o                         
   6   3  11       4794.60       4546.26        27.57 o                         
   7   3  11       1600.47       1537.81        16.86 o                         
   8   3  11         74.85        127.32        21.70 o                         
   9   3  11         79.78         69.87        10.51 o                         
  10   3  11       1035.78       1016.62        24.32 o                         
  11   3  11        477.59        457.06         9.96 o                         
  12   3  11       2155.64       2417.27        41.34 o                         
  13   3  11        110.66        148.57         9.64 o                         
  14   3  11        434.78        472.28        11.48 o                         
 -15   4  11        312.29        316.32        13.43 o                         
 -14   4  11        901.72        919.99        22.43 o                         
 -13   4  11        188.12        204.48        10.77 o                         
 -12   4  11          3.00         10.07        13.00 o                         
 -11   4  11       3368.13       3485.35        40.58 o                         
 -10   4  11        700.25        712.70        16.03 o                         
  -9   4  11        969.20       1004.08        21.82 o                         
  -8   4  11        454.24        533.84        20.67 o                         
  -7   4  11         12.42         31.05        17.94 o                         
  -6   4  11        905.38        964.20        21.54 o                         
  -5   4  11        348.69        334.25        16.67 o                         
  -4   4  11        127.45        125.09        29.79 o                         
  -3   4  11      16409.07      17111.26       112.49 o                         
  -2   4  11        419.76        456.80        11.47 o                         
  -1   4  11       1802.83       1747.45        14.24 o                         
   0   4  11        290.40        331.06        10.65 o                         
   1   4  11       2040.07       2090.20        13.97 o                         
   2   4  11          5.28         20.55         8.80 o                         
   3   4  11        101.96         84.80        15.03 o                         
   4   4  11          0.03         13.51         9.83 o                         
   5   4  11       8677.60       8588.66        79.11 o                         
   6   4  11        414.00        430.91        22.93 o                         
   7   4  11        837.29        848.40        18.12 o                         
   8   4  11         56.74         77.13         9.29 o                         
   9   4  11          7.90          5.59         7.99 o                         
  10   4  11        715.94        690.45         9.78 o                         
  11   4  11       1436.71       1578.30        19.93 o                         
  12   4  11         43.08         62.88        10.06 o                         
  13   4  11       2069.16       2200.43        44.23 o                         
  14   4  11        117.71        127.24        13.22 o                         
 -14   5  11        252.19        266.20        12.33 o                         
 -13   5  11        166.38        166.97        15.64 o                         
 -12   5  11         33.03         46.50        14.79 o                         
 -11   5  11        159.50        177.40        16.59 o                         
 -10   5  11       1636.82       1765.87        25.15 o                         
  -9   5  11        334.01        345.09        17.53 o                         
  -8   5  11        662.81        682.42        21.88 o                         
  -7   5  11       2985.92       3058.49        27.98 o                         
  -6   5  11        656.49        680.76        17.91 o                         
  -5   5  11         58.92         64.72        14.90 o                         
  -4   5  11          6.81          9.89        25.67 o                         
  -3   5  11        381.72        404.28        13.03 o                         
  -2   5  11       2481.55       2477.79        16.60 o                         
  -1   5  11         78.49         79.58         9.55 o                         
   0   5  11         19.76         42.27         8.68 o                         
   1   5  11         63.72         65.07         9.14 o                         
   2   5  11          4.64         35.15        21.04 o                         
   3   5  11        707.51        740.60        21.26 o                         
   4   5  11       3169.76       3139.29        68.51 o                         
   5   5  11        389.64        362.90        15.87 o                         
   6   5  11       4833.76       4615.27        61.54 o                         
   7   5  11        861.23        880.12        17.37 o                         
   8   5  11         12.89          6.10         8.39 o                         
   9   5  11        146.67        176.41        18.82 o                         
  10   5  11        244.34        235.37        10.09 o                         
  11   5  11        155.83        188.29        10.79 o                         
  12   5  11        178.47        203.08        32.88 o                         
  13   5  11        746.96        736.46        12.09 o                         
  14   5  11         98.08        154.58        21.95 o                         
 -14   6  11          0.35         -6.98        12.31 o                         
 -13   6  11          4.05         26.98        15.44 o                         
 -12   6  11        114.40         81.94        19.35 o                         
 -11   6  11        794.03        804.16        20.78 o                         
 -10   6  11        422.01        467.96        19.77 o                         
  -9   6  11        111.03        198.20        19.11 o                         
  -8   6  11        158.12        106.85        16.22 o                         
  -7   6  11       3476.04       3619.50        29.69 o                         
  -6   6  11          3.87          9.62        15.59 o                         
  -5   6  11          9.03        -16.28        18.32 o                         
  -4   6  11         17.16         31.03        12.49 o                         
  -3   6  11       1577.80       1586.85        15.45 o                         
  -2   6  11         62.89         86.00         9.48 o                         
  -1   6  11         30.33         26.36         9.84 o                         
   0   6  11          0.60         -8.80         9.66 o                         
   1   6  11       1713.96       1646.43        33.96 o                         
   2   6  11       1001.03        926.32        28.01 o                         
   3   6  11         36.19         72.79        36.18 o                         
   4   6  11         97.23        119.34         8.99 o                         
   5   6  11        435.00        455.42        10.06 o                         
   6   6  11        455.75        472.05        18.57 o                         
   7   6  11        677.99        607.42        18.58 o                         
   8   6  11        295.16        301.25        17.46 o                         
   9   6  11       2256.48       2215.20        14.97 o                         
  10   6  11        158.96        181.90        16.67 o                         
  11   6  11          2.03         62.10        14.91 o                         
  12   6  11         73.30         89.80        12.01 o                         
  13   6  11        429.32        421.56        12.12 o                         
 -13   7  11         30.58         51.64        16.56 o                         
 -12   7  11        539.91        547.31        19.26 o                         
 -11   7  11         77.62         89.52        20.29 o                         
 -10   7  11        598.96        604.81        18.26 o                         
  -9   7  11        106.59        143.90        15.59 o                         
  -8   7  11         86.07        138.20        15.73 o                         
  -7   7  11        686.40        721.07        18.85 o                         
  -6   7  11          0.70        -15.21        15.63 o                         
  -5   7  11       3147.82       3301.05        26.39 o                         
  -4   7  11       7987.42       8064.61        40.30 o                         
  -3   7  11         68.40         74.85        10.02 o                         
  -2   7  11       3737.85       3621.36        62.85 o                         
  -1   7  11       1846.51       1753.51        29.17 o                         
   0   7  11         91.55        113.93        11.13 o                         
   1   7  11          6.11          4.37         8.87 o                         
   2   7  11          1.15         28.11         8.75 o                         
   3   7  11         53.20         56.46         8.54 o                         
   4   7  11       2135.89       2159.62        42.76 o                         
   5   7  11        437.88        433.93        10.23 o                         
   6   7  11       3291.34       3181.53        56.84 o                         
   7   7  11         21.36         21.41         8.57 o                         
   8   7  11       1638.47       1634.26        40.14 o                         
   9   7  11       1281.07       1355.39        22.20 o                         
  10   7  11          2.25          7.83        19.64 o                         
  11   7  11         74.59         99.14         9.68 o                         
  12   7  11       1381.54       1434.13        22.88 o                         
  13   7  11         89.91         87.83        10.20 o                         
 -12   8  11        162.91        157.32        18.98 o                         
 -11   8  11        729.60        681.43        20.81 o                         
 -10   8  11        217.03        199.52        17.15 o                         
  -9   8  11       1623.07       1826.36        23.69 o                         
  -8   8  11       1975.34       2047.09        22.59 o                         
  -7   8  11        779.28        769.46        18.05 o                         
  -6   8  11        334.16        298.20        16.84 o                         
  -5   8  11       1603.03       1744.97        21.66 o                         
  -4   8  11        172.44        185.13        17.53 o                         
  -3   8  11        874.18        849.54        17.06 o                         
  -2   8  11       5909.61       6061.83       120.15 o                         
  -1   8  11       1349.38       1395.90        26.84 o                         
   0   8  11         29.32         46.60         9.15 o                         
   1   8  11        790.03        838.06        19.97 o                         
   2   8  11        879.44        937.45        13.06 o                         
   3   8  11        746.39        822.39        26.84 o                         
   4   8  11       3329.23       3256.81       104.33 o                         
   5   8  11        928.80        946.25        17.54 o                         
   6   8  11        230.12        239.28         9.94 o                         
   7   8  11      10238.19      10060.08       100.45 o                         
   8   8  11         26.63         16.56         9.67 o                         
   9   8  11       1072.01       1082.62        12.58 o                         
  10   8  11        656.65        674.56        11.84 o                         
  11   8  11        875.92        937.63        22.22 o                         
  12   8  11         37.89         80.05        15.92 o                         
 -12   9  11        145.99        161.01        19.35 o                         
 -11   9  11          9.31         66.75        17.42 o                         
 -10   9  11        357.19        355.99        20.74 o                         
  -9   9  11        239.03        280.57        18.01 o                         
  -8   9  11       2415.60       2357.61        23.98 o                         
  -7   9  11        177.47        186.72        19.46 o                         
  -6   9  11       5662.28       6093.52        31.73 o                         
  -5   9  11       1116.44       1136.20        19.27 o                         
  -4   9  11       2756.17       2691.14        81.22 o                         
  -3   9  11        304.27        322.45        12.27 o                         
  -2   9  11        534.91        522.54        19.51 o                         
  -1   9  11         89.36         83.73         8.66 o                         
   0   9  11       3568.95       3701.48        68.13 o                         
   1   9  11         66.29         77.60         7.91 o                         
   2   9  11       1050.49       1069.04        14.91 o                         
   3   9  11       1477.58       1516.70        23.26 o                         
   4   9  11          5.96         12.86         8.42 o                         
   5   9  11        101.98        115.78        12.16 o                         
   6   9  11        922.56        951.41        22.91 o                         
   7   9  11        296.04        324.88        17.29 o                         
   8   9  11       5585.66       5520.71        35.53 o                         
   9   9  11        467.56        444.82        21.44 o                         
  10   9  11       1508.17       1469.99        12.89 o                         
  11   9  11          4.68         13.64        15.61 o                         
 -11  10  11        300.35        394.75        19.49 o                         
 -10  10  11          3.74         73.93        19.42 o                         
  -9  10  11         23.82         36.12        17.11 o                         
  -8  10  11        271.89        214.64        17.15 o                         
  -7  10  11       1504.93       1495.12        21.20 o                         
  -6  10  11       1074.15       1068.98        22.72 o                         
  -5  10  11       4128.92       4185.74       140.50 o                         
  -4  10  11       2716.86       2634.49        81.10 o                         
  -3  10  11        160.98        183.59        11.74 o                         
  -2  10  11        842.05        769.42        12.03 o                         
  -1  10  11        175.03        215.80        16.69 o                         
   0  10  11        186.15        164.98         8.42 o                         
   1  10  11       1056.63       1039.27        13.40 o                         
   2  10  11        828.40        844.65        19.80 o                         
   3  10  11       2269.23       2144.49        49.14 o                         
   4  10  11        234.32        196.60         9.30 o                         
   5  10  11       1309.26       1289.27        36.15 o                         
   6  10  11        278.25        271.81        10.02 o                         
   7  10  11       4907.97       4583.23        78.32 o                         
   8  10  11        560.12        593.33        29.92 o                         
   9  10  11       2357.27       2212.70        21.45 o                         
  10  10  11        178.49        238.78        18.72 o                         
  -9  11  11        120.80         65.17        19.53 o                         
  -8  11  11          0.83        -33.70        18.66 o                         
  -7  11  11         93.29        109.88        16.70 o                         
  -6  11  11        268.99        255.22        16.56 o                         
  -5  11  11       1453.08       1361.01        34.28 o                         
  -4  11  11       3606.53       3393.25       103.47 o                         
  -3  11  11        138.73        107.47        12.03 o                         
  -2  11  11       1257.45       1160.53        44.47 o                         
  -1  11  11        231.88        213.14        13.78 o                         
   0  11  11        302.18        292.37        10.02 o                         
   1  11  11         21.23         31.85         8.54 o                         
   2  11  11        212.27        198.87         9.22 o                         
   3  11  11        501.75        502.65        17.11 o                         
   4  11  11        278.54        317.64        19.23 o                         
   5  11  11         17.76         35.93        12.70 o                         
   6  11  11        221.09        222.11        14.49 o                         
   7  11  11        602.06        569.89        11.51 o                         
   8  11  11        440.27        417.38        22.63 o                         
   9  11  11         78.95        130.84        40.47 o                         
  -8  12  11        127.48        174.05        21.04 o                         
  -7  12  11        251.49        289.75        18.91 o                         
  -6  12  11          3.63         12.77        14.82 o                         
  -5  12  11        150.28        145.22        14.84 o                         
  -4  12  11          1.19          7.04        14.97 o                         
  -3  12  11        160.49        140.06        12.39 o                         
  -2  12  11          0.09         17.71         9.06 o                         
  -1  12  11         47.23         59.22        10.02 o                         
   0  12  11        543.69        508.75        10.47 o                         
   1  12  11        210.67        207.49        11.78 o                         
   2  12  11        642.49        625.13        19.92 o                         
   3  12  11        171.19        156.20         9.96 o                         
   4  12  11        139.41        153.30        14.63 o                         
   5  12  11        195.79        203.53        15.76 o                         
   6  12  11         45.83         69.42        17.69 o                         
   7  12  11         14.44         32.66         8.82 o                         
  -5  13  11       1078.93       1002.36        20.10 o                         
  -4  13  11         74.20         83.94        14.34 o                         
  -3  13  11         35.11         53.64        15.03 o                         
  -2  13  11         53.91         35.82        12.87 o                         
  -1  13  11       1070.50       1059.28        16.86 o                         
   0  13  11         11.56          6.68         9.34 o                         
   1  13  11          8.79         22.10         9.94 o                         
   2  13  11         15.22          8.26        14.36 o                         
   3  13  11        269.63        312.47        18.91 o                         
   4  13  11        315.25        293.33        20.15 o                         
   5  13  11         82.53         95.84        19.16 o                         
 -15   0  12         95.10        134.13        24.25 o                         
 -14   0  12        681.68        582.58        92.03 o                         
 -13   0  12        300.79        290.02        15.24 o                         
 -12   0  12        513.43        477.47        34.72 o                         
 -11   0  12       1041.09       1096.00        17.71 o                         
 -10   0  12       3943.90       3975.30       168.02 o                         
  -9   0  12        298.14        326.16        14.19 o                         
  -8   0  12       7555.61       7735.82        51.20 o                         
  -7   0  12       4657.23       4616.33        42.83 o                         
  -6   0  12       8365.69       8418.50        55.60 o                         
  -5   0  12        477.95        438.75        25.09 o                         
  -4   0  12       1583.12       1444.33        21.27 o                         
  -3   0  12        392.64        392.39        14.93 o                         
  -2   0  12      10944.47      12191.27       115.10 o                         
  -1   0  12        551.81        443.34        15.24 o                         
   0   0  12       8032.84       8184.19       204.89 o                         
   1   0  12       8185.47       8123.93       241.06 o                         
   2   0  12       3148.36       2993.49        58.03 o                         
   3   0  12       1711.25       1708.99        41.58 o                         
   4   0  12       7036.23       7368.86       141.69 o                         
   5   0  12       4495.54       4645.25        96.02 o                         
   6   0  12        145.73        181.51         9.99 o                         
   7   0  12       1930.02       1873.30        49.06 o                         
   8   0  12       1498.37       1514.68        49.03 o                         
   9   0  12       6528.32       6447.65       103.84 o                         
  10   0  12       1402.55       1286.23        48.54 o                         
  11   0  12       2350.27       2394.38        53.29 o                         
  12   0  12        815.26        824.39        15.33 o                         
  13   0  12         65.58         55.07        10.94 o                         
  14   0  12        371.42        400.76        26.21 o                         
 -15   1  12       1637.99       1528.76        27.00 o                         
 -14   1  12        118.75        122.03        16.48 o                         
 -13   1  12       1251.75       1286.57        33.93 o                         
 -12   1  12        119.82        128.26        11.60 o                         
 -11   1  12        857.82        860.35        31.25 o                         
 -10   1  12        540.09        577.85        13.61 o                         
  -9   1  12       3884.61       4021.70        89.68 o                         
  -8   1  12        752.00        778.79        25.11 o                         
  -7   1  12       1914.75       1994.17        22.53 o                         
  -6   1  12       1687.94       1730.29        22.33 o                         
  -5   1  12       2203.46       2280.52        24.05 o                         
  -4   1  12        465.70        470.28        13.06 o                         
  -3   1  12       5619.63       5906.50        32.83 o                         
  -2   1  12       1557.97       1675.23        14.85 o                         
  -1   1  12        100.62         45.82        16.09 o                         
   0   1  12       3651.48       3645.24        59.85 o                         
   1   1  12       1735.19       1591.76        19.64 o                         
   2   1  12       2241.35       2161.27        38.23 o                         
   3   1  12       1540.23       1580.91        39.53 o                         
   4   1  12       7767.22       8164.82       106.11 o                         
   5   1  12       2159.39       2205.16        29.26 o                         
   6   1  12         16.26          4.47        10.36 o                         
   7   1  12       1514.65       1474.11        16.53 o                         
   8   1  12       3553.01       3422.94        58.43 o                         
   9   1  12       1727.02       1670.62        26.81 o                         
  10   1  12        792.74        687.82        14.74 o                         
  11   1  12        248.71        286.00         8.36 o                         
  12   1  12       1034.31       1130.63        21.91 o                         
  13   1  12          2.17         18.97         8.11 o                         
  14   1  12        264.88        290.44        16.03 o                         
 -15   2  12        739.77        672.69        21.58 o                         
 -14   2  12         73.47         78.77        11.17 o                         
 -13   2  12         10.75         12.15        10.62 o                         
 -12   2  12         82.66         80.42        10.85 o                         
 -11   2  12        887.36        948.80        27.16 o                         
 -10   2  12        810.02        859.89        38.41 o                         
  -9   2  12        341.49        352.29        13.41 o                         
  -8   2  12       1899.78       1880.66        40.52 o                         
  -7   2  12        329.74        326.87        14.36 o                         
  -6   2  12        207.05        210.74        15.01 o                         
  -5   2  12         43.26         34.43        14.02 o                         
  -4   2  12       3948.55       3947.79        65.01 o                         
  -3   2  12       5006.65       5058.98        74.60 o                         
  -2   2  12       8522.12       9203.76       172.76 o                         
  -1   2  12       1463.80       1476.10        23.27 o                         
   0   2  12        865.14        869.97        17.81 o                         
   1   2  12         91.72        100.36        10.67 o                         
   2   2  12        489.32        526.42         9.22 o                         
   3   2  12        617.51        627.28        12.55 o                         
   4   2  12       7610.04       7903.29       127.13 o                         
   5   2  12      15723.41      16227.38       254.79 o                         
   6   2  12        280.21        321.01        25.57 o                         
   7   2  12         88.97        111.31         8.74 o                         
   8   2  12        432.56        421.78        15.96 o                         
   9   2  12        414.86        403.94        28.38 o                         
  10   2  12         61.81         75.71         7.90 o                         
  11   2  12       1164.87       1181.91        21.97 o                         
  12   2  12        370.64        391.01        10.57 o                         
  13   2  12       2022.03       2036.41        26.47 o                         
  14   2  12          0.97          5.95        17.77 o                         
 -15   3  12         63.38         74.52        13.85 o                         
 -14   3  12       1088.51       1027.30        22.16 o                         
 -13   3  12        389.17        388.70        12.50 o                         
 -12   3  12          0.53          2.40         9.84 o                         
 -11   3  12        340.45        334.25        15.36 o                         
 -10   3  12        445.45        492.64        15.92 o                         
  -9   3  12       1378.36       1421.98        20.89 o                         
  -8   3  12       1494.69       1436.49        23.52 o                         
  -7   3  12        654.59        719.83        20.54 o                         
  -6   3  12       1294.47       1395.97        21.35 o                         
  -5   3  12        636.30        627.66        17.95 o                         
  -4   3  12       1903.91       1932.70        17.63 o                         
  -3   3  12       4676.84       4895.95        26.28 o                         
  -2   3  12       1816.29       1751.16        43.51 o                         
  -1   3  12       1574.53       1524.42        32.82 o                         
   0   3  12       1006.27       1008.24        32.97 o                         
   1   3  12        933.36        945.47        25.04 o                         
   2   3  12        880.64        884.93        28.28 o                         
   3   3  12          1.30         24.85        11.85 o                         
   4   3  12       3191.59       3190.62        48.80 o                         
   5   3  12       3595.18       3574.57        56.20 o                         
   6   3  12       2566.23       2568.26        34.61 o                         
   7   3  12          8.71         39.01        20.40 o                         
   8   3  12        754.40        777.66         9.70 o                         
   9   3  12        377.27        386.42        16.58 o                         
  10   3  12          4.33         18.43        26.48 o                         
  11   3  12          9.00         -2.40        13.03 o                         
  12   3  12        346.94        351.53        10.17 o                         
  13   3  12         35.85         68.56        20.26 o                         
  14   3  12          1.84         34.35        16.73 o                         
 -14   4  12        153.85        213.27        12.13 o                         
 -13   4  12         54.87         67.02        11.01 o                         
 -12   4  12       1740.66       1780.40        20.04 o                         
 -11   4  12         29.74         69.71        20.16 o                         
 -10   4  12        923.68        917.16        20.13 o                         
  -9   4  12         40.85        162.45        19.73 o                         
  -8   4  12       1188.08       1203.05        22.51 o                         
  -7   4  12        152.68        138.00        18.18 o                         
  -6   4  12       1252.33       1180.06        23.24 o                         
  -5   4  12        328.93        295.76        16.87 o                         
  -4   4  12          7.50          7.22        11.53 o                         
  -3   4  12        557.58        610.15        33.33 o                         
  -2   4  12        934.50       1006.03        13.58 o                         
  -1   4  12       1499.58       1479.54        19.32 o                         
   0   4  12        165.21        168.95        15.75 o                         
   1   4  12        561.86        596.26        11.24 o                         
   2   4  12       2295.92       2290.54        22.57 o                         
   3   4  12        925.58        955.67        10.90 o                         
   4   4  12        652.04        662.23        15.33 o                         
   5   4  12          1.78         19.46         9.23 o                         
   6   4  12         32.94         48.33         8.59 o                         
   7   4  12        455.58        472.32        11.65 o                         
   8   4  12         74.61         76.35         9.28 o                         
   9   4  12        585.60        564.37        15.33 o                         
  10   4  12        113.16        140.02         9.14 o                         
  11   4  12         29.92         47.91         8.89 o                         
  12   4  12         10.60         36.89        32.65 o                         
  13   4  12         11.09         63.05        32.68 o                         
  14   4  12          0.09         52.18        10.19 o                         
 -14   5  12        139.52        166.14        18.97 o                         
 -13   5  12       1657.98       1610.25        26.83 o                         
 -12   5  12        254.04        337.30        18.77 o                         
 -11   5  12       1593.71       1699.02        24.62 o                         
 -10   5  12       1467.92       1515.53        22.59 o                         
  -9   5  12       1044.97       1065.89        22.54 o                         
  -8   5  12          9.59         12.00        15.39 o                         
  -7   5  12       2681.93       2813.97        25.52 o                         
  -6   5  12        149.69        181.68        18.42 o                         
  -5   5  12       1228.42       1226.62        23.00 o                         
  -4   5  12        686.43        649.53        12.96 o                         
  -3   5  12       1737.41       1755.36        24.83 o                         
  -2   5  12       2925.42       2999.39        37.49 o                         
  -1   5  12        182.79        208.45        19.94 o                         
   0   5  12         83.24         98.93         9.69 o                         
   1   5  12       1737.99       1774.01        32.92 o                         
   2   5  12        112.46        126.16        13.86 o                         
   3   5  12       1053.56       1029.19        17.28 o                         
   4   5  12       2196.92       2073.53        52.14 o                         
   5   5  12       1305.49       1165.76        19.71 o                         
   6   5  12          5.34         16.27        17.63 o                         
   7   5  12         45.56         64.30         8.60 o                         
   8   5  12        354.95        347.98        13.01 o                         
   9   5  12        354.29        388.47        17.87 o                         
  10   5  12        217.97        240.16        26.46 o                         
  11   5  12         32.31         52.41        14.00 o                         
  12   5  12        718.91        658.18        13.98 o                         
  13   5  12        130.52        189.93        35.81 o                         
 -13   6  12        227.98        249.48        17.91 o                         
 -12   6  12        706.94        695.89        20.40 o                         
 -11   6  12        267.66        316.50        19.05 o                         
 -10   6  12       2014.79       2014.20        25.67 o                         
  -9   6  12        891.92        895.73        21.95 o                         
  -8   6  12        488.58        525.97        17.60 o                         
  -7   6  12         23.55         50.95        16.32 o                         
  -6   6  12       1486.92       1470.22        22.04 o                         
  -5   6  12        126.89        153.08        18.70 o                         
  -4   6  12         41.69         34.83        22.25 o                         
  -3   6  12       1418.13       1474.12        25.13 o                         
  -2   6  12       2840.39       2889.06        20.73 o                         
  -1   6  12       1214.67       1195.65        20.65 o                         
   0   6  12       4338.61       4320.29        50.75 o                         
   1   6  12        743.41        712.13        11.62 o                         
   2   6  12        203.38        225.20        13.17 o                         
   3   6  12       1772.75       1738.69        41.99 o                         
   4   6  12        107.42        105.93         9.47 o                         
   5   6  12        148.76        139.63         8.88 o                         
   6   6  12       1329.70       1373.27        21.79 o                         
   7   6  12        462.07        486.94        25.20 o                         
   8   6  12       1083.58       1031.54        21.35 o                         
   9   6  12       1187.38       1185.84        11.56 o                         
  10   6  12         38.50         88.46        14.91 o                         
  11   6  12       3435.01       3447.29        21.83 o                         
  12   6  12         59.85         94.36        20.49 o                         
  13   6  12        732.69        751.41        26.60 o                         
 -13   7  12          5.83         16.97        15.14 o                         
 -12   7  12        154.91        139.00        16.94 o                         
 -11   7  12        209.94        235.64        17.25 o                         
 -10   7  12          8.92         -8.04        16.21 o                         
  -9   7  12       1507.67       1524.27        20.79 o                         
  -8   7  12        555.06        636.39        17.39 o                         
  -7   7  12        589.36        651.08        18.33 o                         
  -6   7  12       5020.88       5106.14        31.14 o                         
  -5   7  12        116.41        114.64        16.04 o                         
  -4   7  12        896.60        886.19        28.33 o                         
  -3   7  12         15.14         11.83        13.34 o                         
  -2   7  12        598.45        581.27        17.97 o                         
  -1   7  12       4140.73       4000.24        50.81 o                         
   0   7  12         28.87         71.07        37.50 o                         
   1   7  12       1801.69       1889.61        52.55 o                         
   2   7  12       2894.79       3049.71        72.30 o                         
   3   7  12        110.38        126.56         9.35 o                         
   4   7  12         12.78         17.53        10.72 o                         
   5   7  12        843.67        825.97        10.87 o                         
   6   7  12         56.07         68.17         8.76 o                         
   7   7  12        390.83        411.70         9.08 o                         
   8   7  12        136.54        155.03        11.10 o                         
   9   7  12        298.47        333.30        16.98 o                         
  10   7  12       1493.87       1548.37        14.07 o                         
  11   7  12        271.50        317.00        16.74 o                         
  12   7  12        182.39        225.33        25.08 o                         
 -12   8  12        102.44         51.33        19.97 o                         
 -11   8  12        402.28        395.33        18.50 o                         
 -10   8  12         29.60         63.58        19.53 o                         
  -9   8  12         32.34        -10.97        15.77 o                         
  -8   8  12       1017.89        992.38        21.40 o                         
  -7   8  12        717.49        822.05        18.02 o                         
  -6   8  12       1075.70       1075.78        20.82 o                         
  -5   8  12         36.41         70.10        18.08 o                         
  -4   8  12         57.48         76.68        29.86 o                         
  -3   8  12         55.77         68.03        11.00 o                         
  -2   8  12        303.75        302.19        10.92 o                         
  -1   8  12         54.83         85.53        14.15 o                         
   0   8  12       1512.51       1601.22        22.11 o                         
   1   8  12        833.69        882.27        12.40 o                         
   2   8  12       2587.06       2571.55        47.94 o                         
   3   8  12          6.42         28.01         8.16 o                         
   4   8  12         99.10        108.00        16.31 o                         
   5   8  12          0.71         30.01        19.20 o                         
   6   8  12       2294.92       2230.17        36.05 o                         
   7   8  12        204.27        205.81         9.87 o                         
   8   8  12        158.44        172.84        15.29 o                         
   9   8  12        423.76        407.74        12.46 o                         
  10   8  12        150.93        121.32        31.48 o                         
  11   8  12          6.74         21.75        10.33 o                         
 -11   9  12         10.26         68.51        22.22 o                         
 -10   9  12         12.43         54.82        18.28 o                         
  -9   9  12       1166.84       1193.12        22.13 o                         
  -8   9  12         13.99          1.93        17.66 o                         
  -7   9  12        252.95        285.37        17.73 o                         
  -6   9  12         55.22         75.76        19.70 o                         
  -5   9  12         26.26         64.85        18.01 o                         
  -4   9  12          1.92         50.30        17.52 o                         
  -3   9  12        541.11        523.08        15.30 o                         
  -2   9  12        561.50        527.33        18.23 o                         
  -1   9  12        946.74        959.05        17.48 o                         
   0   9  12        345.31        334.29         9.34 o                         
   1   9  12         56.12         57.54         8.02 o                         
   2   9  12        189.22        158.82         8.73 o                         
   3   9  12       1236.62       1181.89        31.16 o                         
   4   9  12        330.24        308.86         9.48 o                         
   5   9  12        701.27        674.79        14.59 o                         
   6   9  12        173.86        182.26        10.25 o                         
   7   9  12         48.17        109.06        12.99 o                         
   8   9  12          0.17         10.03        10.80 o                         
   9   9  12          0.88         29.08        12.97 o                         
  10   9  12       1064.04       1063.81        15.53 o                         
  11   9  12        148.41        153.56        32.92 o                         
 -10  10  12         77.37        140.34        20.84 o                         
  -9  10  12         81.09         57.47        16.77 o                         
  -8  10  12        711.34        708.80        19.78 o                         
  -7  10  12        718.30        695.00        21.40 o                         
  -6  10  12        784.29        774.33        19.36 o                         
  -5  10  12        129.51        123.58        19.42 o                         
  -4  10  12        380.45        342.03        14.50 o                         
  -3  10  12         37.04         60.92         9.85 o                         
  -2  10  12        742.00        758.09        12.49 o                         
  -1  10  12         92.86         87.13         8.53 o                         
   0  10  12       1387.99       1356.65        26.65 o                         
   1  10  12        729.09        723.60        20.32 o                         
   2  10  12         68.86         84.75        12.46 o                         
   3  10  12        529.64        470.81         9.72 o                         
   4  10  12        664.02        638.83        14.33 o                         
   5  10  12        839.56        785.23        17.78 o                         
   6  10  12        178.55        189.39         9.60 o                         
   7  10  12         90.88         82.16        10.61 o                         
   8  10  12        547.21        551.90        26.43 o                         
   9  10  12       1682.23       1692.63        14.73 o                         
  -9  11  12         52.63         43.09        18.49 o                         
  -8  11  12       1016.48       1040.55        22.54 o                         
  -7  11  12         29.13         36.74        16.56 o                         
  -6  11  12        619.61        560.56        18.60 o                         
  -5  11  12       1820.38       1889.26        24.45 o                         
  -4  11  12         77.60         59.89        13.15 o                         
  -3  11  12        375.52        356.91        13.96 o                         
  -2  11  12        993.81        926.81        35.01 o                         
  -1  11  12        145.92        129.61         9.14 o                         
   0  11  12       1454.36       1381.29        30.37 o                         
   1  11  12       1949.30       1755.48        51.80 o                         
   2  11  12        273.44        238.46        14.29 o                         
   3  11  12       2016.47       1962.60        59.06 o                         
   4  11  12         58.45         43.67         8.88 o                         
   5  11  12        210.51        247.95        19.78 o                         
   6  11  12       1630.84       1561.23        22.34 o                         
   7  11  12         54.48         89.41        20.94 o                         
   8  11  12       1494.44       1517.49        16.57 o                         
  -7  12  12         45.40         53.95        19.04 o                         
  -6  12  12       2066.14       2026.77        26.18 o                         
  -5  12  12         32.81         42.88        14.82 o                         
  -4  12  12       2711.17       2673.57       145.02 o                         
  -3  12  12        462.47        420.29        22.83 o                         
  -2  12  12         17.02         27.11         8.83 o                         
  -1  12  12       3095.83       3001.73        82.97 o                         
   0  12  12        159.28        159.37        10.91 o                         
   1  12  12        772.27        706.69        30.31 o                         
   2  12  12       4565.60       4325.14        65.30 o                         
   3  12  12         31.39         67.55        16.26 o                         
   4  12  12       1031.87       1036.93        11.12 o                         
   5  12  12        379.88        359.67        10.35 o                         
   6  12  12        187.71        210.98        17.49 o                         
  -4  13  12        272.70        291.61        14.46 o                         
  -3  13  12       1034.53        946.97        15.76 o                         
  -2  13  12        780.16        686.16        24.29 o                         
  -1  13  12        269.24        279.80        24.00 o                         
   0  13  12        219.99        209.26        12.60 o                         
   1  13  12        411.70        342.05        10.65 o                         
   2  13  12         95.55         87.69        13.62 o                         
   3  13  12        242.60        270.10        24.13 o                         
   4  13  12        820.02        792.30        17.45 o                         
 -15   1  13        687.41        716.67        19.30 o                         
 -14   1  13          0.06          9.43        16.87 o                         
 -13   1  13        980.14       1010.18        28.00 o                         
 -12   1  13         19.95         14.03        12.06 o                         
 -11   1  13         59.30         60.24        12.82 o                         
 -10   1  13          5.89         20.33        18.35 o                         
  -9   1  13        271.38        261.56        13.40 o                         
  -8   1  13         95.67        106.41        13.02 o                         
  -7   1  13       6214.40       6431.03        34.47 o                         
  -6   1  13        895.35        889.07        19.29 o                         
  -5   1  13        199.61        157.34        15.49 o                         
  -4   1  13        520.14        556.50        12.04 o                         
  -3   1  13        283.86        247.07        10.67 o                         
  -2   1  13        268.93        240.53        12.58 o                         
  -1   1  13       1176.33       1167.04        12.56 o                         
   0   1  13        184.69        204.89         9.03 o                         
   1   1  13       6458.97       6398.92        64.54 o                         
   2   1  13         61.96         62.19        10.93 o                         
   3   1  13        388.00        396.21        18.43 o                         
   4   1  13        903.86        935.35        15.89 o                         
   5   1  13       4613.52       4653.20        34.32 o                         
   6   1  13         14.00         29.39         7.30 o                         
   7   1  13       1287.05       1257.23        20.39 o                         
   8   1  13         42.00         56.83         7.49 o                         
   9   1  13       5384.40       5195.36        89.09 o                         
  10   1  13        135.62        150.79        14.00 o                         
  11   1  13        370.78        395.94        15.21 o                         
  12   1  13          7.57        -11.68         7.30 o                         
  13   1  13         32.91         41.23         7.59 o                         
  14   1  13         76.33         89.35        12.84 o                         
 -14   2  13        587.94        606.24        13.21 o                         
 -13   2  13         33.04         55.11        11.64 o                         
 -12   2  13        399.04        418.44        12.36 o                         
 -11   2  13        612.06        600.04        15.76 o                         
 -10   2  13         69.80         87.11        12.78 o                         
  -9   2  13         41.91         35.38        13.96 o                         
  -8   2  13       1671.75       1711.54        28.03 o                         
  -7   2  13          6.86         31.59        13.51 o                         
  -6   2  13       7101.48       7324.52       191.44 o                         
  -5   2  13        591.84        595.79        18.65 o                         
  -4   2  13       2669.45       2847.18        64.05 o                         
  -3   2  13       1290.38       1359.19        16.46 o                         
  -2   2  13         54.30         95.04         9.95 o                         
  -1   2  13         76.60         84.11         9.69 o                         
   0   2  13       5966.35       5997.61       121.90 o                         
   1   2  13        356.54        381.98         9.34 o                         
   2   2  13       1612.87       1634.39        36.76 o                         
   3   2  13         32.90         30.26         8.03 o                         
   4   2  13         19.52         62.11        21.11 o                         
   5   2  13         17.84         12.56         7.43 o                         
   6   2  13       1097.74       1105.73        12.28 o                         
   7   2  13        384.37        382.07         8.10 o                         
   8   2  13       1497.72       1488.35        31.67 o                         
   9   2  13        709.82        648.01        21.73 o                         
  10   2  13       2243.59       2243.65        14.82 o                         
  11   2  13         32.94         40.01         8.10 o                         
  12   2  13          1.85         28.78         8.27 o                         
  13   2  13        494.11        521.65        17.54 o                         
  14   2  13        449.10        482.62        10.89 o                         
 -14   3  13        799.52        797.38        17.39 o                         
 -13   3  13       1009.52        999.96        20.42 o                         
 -12   3  13         27.13         14.37        20.00 o                         
 -11   3  13       2601.26       2577.96        38.36 o                         
 -10   3  13          1.74        -13.62        15.61 o                         
  -9   3  13        451.75        477.09        20.36 o                         
  -8   3  13         38.58         49.50        18.80 o                         
  -7   3  13        979.82       1047.68        19.75 o                         
  -6   3  13       1025.09       1135.85        22.31 o                         
  -5   3  13         20.72         18.28        17.25 o                         
  -4   3  13        647.37        670.22        15.08 o                         
  -3   3  13       7833.77       8121.04        89.68 o                         
  -2   3  13        812.43        887.69        20.66 o                         
  -1   3  13       6833.68       6718.97       152.63 o                         
   0   3  13        148.23        177.50        10.64 o                         
   1   3  13        218.50        207.61         8.85 o                         
   2   3  13         28.13         61.90        10.21 o                         
   3   3  13       8068.33       7931.01       134.19 o                         
   4   3  13        278.45        301.68         8.49 o                         
   5   3  13       1052.33       1043.72        18.56 o                         
   6   3  13       2332.43       2311.02        36.60 o                         
   7   3  13       1130.45       1137.17        23.81 o                         
   8   3  13        581.92        608.12        12.30 o                         
   9   3  13        487.88        495.93        15.04 o                         
  10   3  13          2.77         10.76        11.74 o                         
  11   3  13        566.09        642.67        10.40 o                         
  12   3  13          1.30         10.53        12.55 o                         
  13   3  13       1187.72       1217.01        30.79 o                         
  14   3  13         42.69         48.95        22.32 o                         
 -14   4  13         36.93         48.05        13.58 o                         
 -13   4  13        236.21        250.51        13.31 o                         
 -12   4  13        881.06        970.01        22.44 o                         
 -11   4  13         47.68         50.19        19.63 o                         
 -10   4  13       2669.67       2862.75        28.34 o                         
  -9   4  13        417.75        421.72        19.77 o                         
  -8   4  13         17.56         36.01        17.52 o                         
  -7   4  13       1069.06       1115.13        22.93 o                         
  -6   4  13         70.81         89.25        18.87 o                         
  -5   4  13        193.19        198.15        18.63 o                         
  -4   4  13       6209.42       6564.91       133.97 o                         
  -3   4  13         28.79         57.01        12.94 o                         
  -2   4  13       8192.41       8133.47        64.74 o                         
  -1   4  13       1170.92       1219.75        14.15 o                         
   0   4  13        835.26        798.29        12.31 o                         
   1   4  13          4.94          0.03         8.74 o                         
   2   4  13        314.07        355.16        10.30 o                         
   3   4  13        348.92        346.27        10.36 o                         
   4   4  13       8613.21       8662.05       107.77 o                         
   5   4  13        224.45        213.00         9.83 o                         
   6   4  13       4048.88       3883.41        15.79 o                         
   7   4  13         24.29         48.18        15.49 o                         
   8   4  13        184.74        203.45         8.52 o                         
   9   4  13        139.28        134.94         8.36 o                         
  10   4  13        330.04        355.30        16.29 o                         
  11   4  13        201.13        214.76        19.46 o                         
  12   4  13       4257.36       4307.60        70.05 o                         
  13   4  13        911.94       1021.48        39.02 o                         
 -14   5  13        133.33        195.00        16.13 o                         
 -13   5  13        352.28        422.92        21.25 o                         
 -12   5  13        275.26        259.46        17.11 o                         
 -11   5  13        331.81        270.34        19.01 o                         
 -10   5  13        335.71        272.56        20.43 o                         
  -9   5  13        616.40        687.77        18.78 o                         
  -8   5  13         22.19         76.07        19.35 o                         
  -7   5  13         60.99         93.42        19.28 o                         
  -6   5  13       3083.74       3222.92        26.91 o                         
  -5   5  13        245.60        242.74        16.22 o                         
  -4   5  13       2890.33       2926.26        18.98 o                         
  -3   5  13        256.92        281.42        20.51 o                         
  -2   5  13        886.45        837.93        12.14 o                         
  -1   5  13        956.42        948.25        13.36 o                         
   0   5  13        131.49        141.68         9.17 o                         
   1   5  13         36.20         99.54        25.57 o                         
   2   5  13         48.21         72.35        13.14 o                         
   3   5  13       1563.96       1556.34        17.94 o                         
   4   5  13        547.61        514.66        20.57 o                         
   5   5  13         30.85         37.60        12.96 o                         
   6   5  13       1473.70       1436.13        11.65 o                         
   7   5  13        721.67        751.03        16.03 o                         
   8   5  13        263.73        261.30        17.81 o                         
   9   5  13          1.41         27.88        15.66 o                         
  10   5  13        110.02        134.44        11.19 o                         
  11   5  13        746.88        807.87        19.42 o                         
  12   5  13        408.54        458.02        33.01 o                         
  13   5  13         67.28         79.44        34.60 o                         
 -13   6  13          2.70         10.11        19.80 o                         
 -12   6  13        277.45        304.04        19.49 o                         
 -11   6  13          5.03         26.63        16.21 o                         
 -10   6  13        521.35        570.68        21.81 o                         
  -9   6  13          0.13        -14.63        18.15 o                         
  -8   6  13         53.30         55.61        15.87 o                         
  -7   6  13       1241.27       1138.07        19.92 o                         
  -6   6  13        115.60        149.35        16.56 o                         
  -5   6  13        915.32        922.96        22.89 o                         
  -4   6  13         66.24         68.06        20.22 o                         
  -3   6  13        499.94        522.52        23.16 o                         
  -2   6  13        408.23        424.59        11.64 o                         
  -1   6  13        113.18        111.00        10.44 o                         
   0   6  13        150.09        119.94         9.82 o                         
   1   6  13       1004.82        978.11        17.65 o                         
   2   6  13        108.27        104.57         9.21 o                         
   3   6  13         32.50         11.84         9.32 o                         
   4   6  13       1959.82       1931.59        34.49 o                         
   5   6  13       1716.00       1634.42        15.58 o                         
   6   6  13       2388.34       2460.27        13.86 o                         
   7   6  13        914.57        941.82        26.02 o
[truncated: 172,533 more chars]
