# Supplementary material for: Synthesis and structural characterization of four di­chlorido­bis­(cyclo­propyl­alkynyl­amidine)­metal complexes
Source: Acta Crystallogr E Crystallogr Commun. 2018 Oct 26;74(Pt 11):1658–64. doi: 10.1107/S2056989018014895 (PMC6218897; doi:10.1107/S2056989018014895)
Supplement: Supplementary file 5 [file e-74-01658-6sup5.hkl]

data_6                                                                 
_shelx_title '        COMPOUND_6'                                               
_shelx_refln_list_code          4                                               
_shelx_F_calc_maximum      228.69                                               
_exptl_crystal_F_000      1444.00                                               
_reflns_d_resolution_high  0.8107                                               
                                                                                
loop_                                                                           
 _space_group_symop_operation_xyz                                               
 'x, y, z'                                                                      
 '-x, y+1/2, -z+1/2'                                                            
 '-x, -y, -z'                                                                   
 'x, -y-1/2, z-1/2'                                                             
                                                                                
_cell_length_a    13.8898                                                       
_cell_length_b    12.5574                                                       
_cell_length_c    20.8394                                                       
_cell_angle_alpha  90.000                                                       
_cell_angle_beta   91.717                                                       
_cell_angle_gamma  90.000                                                       
                                                                                
_shelx_F_squared_multiplier     1.000                                           
                                                                                
loop_                                                                           
 _refln_index_h                                                                 
 _refln_index_k                                                                 
 _refln_index_l                                                                 
 _refln_F_squared_calc                                                          
 _refln_F_squared_meas                                                          
 _refln_F_squared_sigma                                                         
 _refln_observed_status                                                         
   2   0   0      17656.08      18295.77       230.32 o                         
   3   0   0       1723.42       1753.54        79.60 o                         
   4   0   0         71.91         54.54        43.10 o                         
   5   0   0         78.58        109.18        48.34 o                         
   6   0   0       2517.53       2023.42        47.04 o                         
   7   0   0        233.28        260.79        47.42 o                         
   8   0   0      15063.58      15333.89        92.01 o                         
   9   0   0       1004.78        911.11        34.92 o                         
  10   0   0       1828.49       2027.65        50.69 o                         
  11   0   0       1595.94       1709.53        50.55 o                         
  12   0   0        185.21        223.08        32.03 o                         
  13   0   0       9957.68       9270.61       604.47 o                         
  14   0   0        295.91        391.07        29.51 o                         
  15   0   0        278.08        266.37        29.65 o                         
  16   0   0       2725.73       2830.81        37.56 o                         
  17   0   0          8.54         57.09        29.71 o                         
   1   1   0      50654.39      48097.52       252.08 o                         
   2   1   0        164.04        153.56        30.97 o                         
   3   1   0        221.93        259.44        35.03 o                         
   4   1   0          6.97         29.51        28.05 o                         
   5   1   0        359.91        412.20        35.81 o                         
   6   1   0        692.79        727.80        81.89 o                         
   7   1   0      14755.03      15342.96        68.13 o                         
   8   1   0          1.42         13.44        30.36 o                         
   9   1   0       2538.78       2290.59        69.11 o                         
  10   1   0        675.50        667.13        47.13 o                         
  11   1   0        387.57        375.33        31.75 o                         
  12   1   0       3904.44       3662.83       197.38 o                         
  13   1   0       1968.81       1998.26        54.80 o                         
  14   1   0       1012.96        964.22        25.88 o                         
  15   1   0       1007.64       1032.53        22.25 o                         
  16   1   0         32.81         31.22        18.04 o                         
  17   1   0        606.80        545.61        19.07 o                         
   0   2   0      50961.32      47494.61       227.45 o                         
   1   2   0        206.70        207.78        35.31 o                         
   2   2   0          6.59         20.87        30.16 o                         
   3   2   0       4391.23       4103.67        63.41 o                         
   4   2   0       8215.60       8271.60        61.90 o                         
   5   2   0        293.90        278.88        22.70 o                         
   6   2   0       2093.06       2165.81        54.67 o                         
   7   2   0       1859.18       2018.79        50.08 o                         
   8   2   0          8.14         22.99        21.29 o                         
   9   2   0          2.86         10.78        21.46 o                         
  10   2   0        270.80        275.80        25.15 o                         
  11   2   0         26.48         30.34        21.48 o                         
  12   2   0       6171.59       5954.45       234.50 o                         
  13   2   0       1287.59       1179.66        24.83 o                         
  14   2   0        235.27        204.42        23.68 o                         
  15   2   0        743.87        712.30        25.80 o                         
  16   2   0         18.21         26.14        20.40 o                         
   1   3   0        215.59        204.55        32.12 o                         
   2   3   0       1133.00       1025.68        29.43 o                         
   3   3   0       2538.60       2622.54        33.71 o                         
   4   3   0        356.91        385.20        25.29 o                         
   5   3   0       8374.76       8543.99       257.84 o                         
   6   3   0       1547.40       1666.06        61.24 o                         
   7   3   0         54.24        107.41        18.29 o                         
   8   3   0        964.51       1017.56        26.88 o                         
   9   3   0         21.28         43.56        25.09 o                         
  10   3   0         85.20         78.46        26.76 o                         
  11   3   0       4266.04       4245.26       191.51 o                         
  12   3   0        347.35        326.31        25.40 o                         
  13   3   0       1016.95        933.29        46.60 o                         
  14   3   0         42.10         17.81        20.82 o                         
  15   3   0        481.21        532.42        61.46 o                         
  16   3   0        212.05        187.78        22.66 o                         
   0   4   0        331.59        297.99        34.28 o                         
   1   4   0       6352.63       6273.12        43.23 o                         
   2   4   0       1134.27       1167.07        27.22 o                         
   3   4   0       1627.82       1601.68        26.58 o                         
   4   4   0         23.35        125.69        21.56 o                         
   5   4   0          2.69         -3.30        19.69 o                         
   6   4   0          1.99         -7.06        21.21 o                         
   7   4   0          0.51         18.27        20.56 o                         
   8   4   0          3.54         12.22        18.41 o                         
   9   4   0        148.47        193.20        24.03 o                         
  10   4   0       1864.23       1862.55        71.36 o                         
  11   4   0        367.64        335.40        30.11 o                         
  12   4   0         27.49         25.98        27.59 o                         
  13   4   0        271.88        284.96        27.77 o                         
  14   4   0        174.14        214.53        27.36 o                         
  15   4   0         12.97         34.05        24.12 o                         
  16   4   0        133.47         96.95        25.61 o                         
   1   5   0       1659.37       1699.58        28.84 o                         
   2   5   0        216.24        212.58        21.94 o                         
   3   5   0      19201.46      19072.47       167.76 o                         
   4   5   0       1478.38       1550.25        26.17 o                         
   5   5   0       3223.43       2857.06        45.33 o                         
   6   5   0         26.51         22.12        20.56 o                         
   7   5   0         39.78         19.54        20.38 o                         
   8   5   0        270.84        283.26        25.27 o                         
   9   5   0         57.82         80.16        25.35 o                         
  10   5   0          6.72         25.07        25.63 o                         
  11   5   0       2001.88       2142.12        47.28 o                         
  12   5   0          4.19         34.63        29.44 o                         
  13   5   0       1989.48       2083.97        36.99 o                         
  14   5   0        339.51        342.70        30.54 o                         
  15   5   0          8.41        -10.68        41.65 o                         
  16   5   0         51.46        125.10        42.57 o                         
   0   6   0         20.14         41.14        22.36 o                         
   1   6   0        116.86         90.59        22.48 o                         
   2   6   0       4122.92       4032.22        59.29 o                         
   3   6   0        792.80        707.65        19.46 o                         
   4   6   0       3856.37       3415.87        32.27 o                         
   5   6   0         20.29         16.72        20.58 o                         
   6   6   0       1775.01       1729.07        26.38 o                         
   7   6   0        165.22        139.81        21.37 o                         
   8   6   0        212.14        198.76        26.04 o                         
   9   6   0       2169.03       2217.90       132.46 o                         
  10   6   0       3582.13       3646.01       473.02 o                         
  11   6   0          0.85         30.16        41.65 o                         
  12   6   0        661.73        679.04        31.41 o                         
  13   6   0          2.96         -2.84        29.39 o                         
  14   6   0        152.68        182.82        30.83 o                         
  15   6   0         67.91         49.35        31.17 o                         
   1   7   0       4238.06       4146.79        27.62 o                         
   2   7   0       2777.49       2814.66        27.99 o                         
   3   7   0       1228.30       1217.82        19.35 o                         
   4   7   0          8.67         11.07        16.52 o                         
   5   7   0        527.17        471.19        20.85 o                         
   6   7   0       1339.79       1339.65        27.31 o                         
   7   7   0        996.63       1094.64        32.55 o                         
   8   7   0         90.32         84.25        21.11 o                         
   9   7   0       1005.07       1105.56        77.97 o                         
  10   7   0        454.05        484.05        23.19 o                         
  11   7   0        164.07        225.67        41.27 o                         
  12   7   0        211.34        251.55        30.06 o                         
  13   7   0         30.65         23.33        28.09 o                         
  14   7   0          0.49        -33.76        29.44 o                         
  15   7   0        332.05        296.76        32.32 o                         
   0   8   0       5166.11       4895.54        55.58 o                         
   1   8   0        351.51        363.09        19.80 o                         
   2   8   0       1346.86       1433.63        22.73 o                         
   3   8   0          0.30         40.21        24.72 o                         
   4   8   0         12.02         31.25        19.60 o                         
   5   8   0        124.28        101.82        16.66 o                         
   6   8   0       2090.37       1972.89        83.88 o                         
   7   8   0          9.01         27.97        20.24 o                         
   8   8   0       1722.18       1843.53        47.99 o                         
   9   8   0         59.31         96.49        24.27 o                         
  10   8   0        600.37        575.62        23.93 o                         
  11   8   0          5.20        -72.63        44.15 o                         
  12   8   0         28.47         57.38        29.77 o                         
  13   8   0        123.38        174.98        30.21 o                         
  14   8   0        499.49        496.22        31.94 o                         
   1   9   0        634.94        722.29        19.65 o                         
   2   9   0       3123.83       3149.73        24.19 o                         
   3   9   0        648.53        646.54        23.05 o                         
   4   9   0         85.42        101.32        19.68 o                         
   5   9   0         27.51         63.09        18.99 o                         
   6   9   0        318.58        392.29        18.34 o                         
   7   9   0        246.45        259.01        18.39 o                         
   8   9   0        640.19        714.21        21.67 o                         
   9   9   0         92.77         84.78        60.36 o                         
  10   9   0        683.47        705.19        25.97 o                         
  11   9   0          8.86         43.34        29.44 o                         
  12   9   0          0.18         -1.15        41.27 o                         
  13   9   0          0.35         -8.42        29.20 o                         
   0  10   0       1066.45       1085.69        33.75 o                         
   1  10   0        836.72        816.13        18.37 o                         
   2  10   0        498.64        566.97        19.00 o                         
   3  10   0        226.15        244.70        23.39 o                         
   4  10   0         26.47         29.21        17.44 o                         
   5  10   0       2082.61       1969.74        39.38 o                         
   6  10   0        508.98        577.55        19.61 o                         
   7  10   0         81.77         85.62        20.55 o                         
   8  10   0        493.78        550.12        21.82 o                         
   9  10   0       1296.66       1346.05        31.91 o                         
  10  10   0        336.49        305.75        21.83 o                         
  11  10   0         73.90        100.72        30.01 o                         
  12  10   0        481.13        503.92        44.06 o                         
  13  10   0        172.29        167.14        31.26 o                         
   1  11   0       1996.42       1990.78        29.81 o                         
   2  11   0        100.85        124.70        17.44 o                         
   3  11   0         23.87          2.68        26.34 o                         
   4  11   0         20.99        -10.87        18.69 o                         
   5  11   0        167.44        157.87        16.99 o                         
   6  11   0          0.53          8.09        16.42 o                         
   7  11   0        785.85        849.55        24.62 o                         
   8  11   0         58.45         71.84        18.86 o                         
   9  11   0        409.30        465.75        34.27 o                         
  10  11   0         18.98         74.52        23.86 o                         
  11  11   0          1.91          5.48        40.26 o                         
  12  11   0        158.51        122.26        30.83 o                         
   0  12   0       1691.06       1716.19        62.24 o                         
   1  12   0        695.50        702.61        20.03 o                         
   2  12   0       2274.47       2361.08        20.24 o                         
   3  12   0          1.10          4.13        31.53 o                         
   4  12   0       1875.73       1909.36        52.04 o                         
   5  12   0         62.15         64.29        15.11 o                         
   6  12   0       1238.25       1283.48        25.34 o                         
   7  12   0        510.85        578.06        21.91 o                         
   8  12   0        541.14        549.89        20.79 o                         
   9  12   0          1.61        -17.59        19.43 o                         
  10  12   0        704.88        709.94        26.31 o                         
   1  13   0        954.90       1031.04        17.81 o                         
   2  13   0         30.57         30.82        24.12 o                         
   3  13   0       3429.92       3490.09        26.94 o                         
   4  13   0          4.71         32.06        18.44 o                         
   5  13   0       1659.77       1653.09        53.34 o                         
   6  13   0         48.76         76.07        18.75 o                         
   7  13   0        406.41        381.25        19.87 o                         
   8  13   0         46.18         49.85        21.09 o                         
   9  13   0        130.09        163.25        28.60 o                         
   0  14   0         98.85        103.17        24.84 o                         
   1  14   0        140.70        161.40        19.53 o                         
   2  14   0        952.00        964.12        19.83 o                         
   3  14   0         76.09         86.61        16.16 o                         
   4  14   0       1246.74       1311.77        20.87 o                         
   5  14   0        678.68        713.37        20.89 o                         
   6  14   0         74.91         91.72        17.98 o                         
   7  14   0          0.60         20.31        24.62 o                         
   1  15   0         83.25        115.19        15.53 o                         
   2  15   0        236.70        218.69        17.89 o                         
   3  15   0        248.94        262.81        20.19 o                         
   4  15   0          0.29         -8.47        19.69 o                         
 -17   1   1        335.23        328.10        19.79 o                         
 -16   1   1        168.22        174.31        18.72 o                         
 -15   1   1       1229.27       1173.15        48.37 o                         
 -14   1   1         18.18         15.94        19.41 o                         
 -13   1   1        678.83        624.38        31.47 o                         
 -12   1   1         74.79         74.39        19.06 o                         
 -11   1   1       2025.42       1973.29        26.38 o                         
 -10   1   1        501.52        517.05        20.07 o                         
  -9   1   1          1.67         13.56        19.95 o                         
  -8   1   1       5030.11       4868.55       284.63 o                         
  -7   1   1       3860.83       3650.83       177.49 o                         
  -6   1   1       5984.12       5967.00       123.70 o                         
  -5   1   1        216.91        177.93        32.79 o                         
  -4   1   1       6797.44       7028.59        58.90 o                         
  -3   1   1       3831.89       3865.83       153.77 o                         
  -2   1   1         68.74         46.34        32.79 o                         
  -1   1   1       2359.84       2165.75        94.70 o                         
   1   1   1       1972.88       1822.23        47.21 o                         
   2   1   1       8390.94       7569.33        67.63 o                         
   3   1   1      15729.72      14661.63       814.81 o                         
   4   1   1        929.67        864.72        32.84 o                         
   5   1   1       1344.83       1391.46        30.17 o                         
   6   1   1       2013.74       1900.72       120.16 o                         
   7   1   1       4826.67       4452.59       153.36 o                         
   8   1   1       2642.09       2425.14        56.44 o                         
   9   1   1        198.01        161.89        24.94 o                         
  10   1   1        408.79        388.83        26.12 o                         
  11   1   1          0.99        -16.11        31.21 o                         
  12   1   1        243.14        262.12        24.67 o                         
  13   1   1         92.21         96.58        20.14 o                         
  14   1   1        257.37        251.01        23.93 o                         
  15   1   1        482.34        438.66        21.97 o                         
  16   1   1          4.67         17.42        18.16 o                         
  17   1   1        278.04        257.34        22.01 o                         
 -16   2   1        467.74        460.60        19.49 o                         
 -15   2   1        766.67        763.69        25.81 o                         
 -14   2   1        837.95        785.21        22.30 o                         
 -13   2   1        346.32        368.37        21.42 o                         
 -12   2   1        161.32        168.91        18.86 o                         
 -11   2   1       1547.75       1362.86       117.65 o                         
 -10   2   1        278.55        252.97        19.38 o                         
  -9   2   1       4055.52       3832.76       218.67 o                         
  -8   2   1       3014.84       2771.15        64.81 o                         
  -7   2   1      12944.13      12864.14       381.93 o                         
  -6   2   1       2641.64       2549.19        35.93 o                         
  -5   2   1       9100.66       9265.99       194.84 o                         
  -4   2   1         40.94         51.67        25.97 o                         
  -3   2   1       5145.63       5299.53       146.48 o                         
  -2   2   1       5149.78       4890.19       115.31 o                         
  -1   2   1      14642.50      13573.85       299.56 o                         
   0   2   1        627.18        645.96        36.84 o                         
   1   2   1        157.22        127.57        27.20 o                         
   2   2   1      15807.27      13986.72       318.76 o                         
   3   2   1        840.04        792.79        51.67 o                         
   4   2   1       3380.88       3306.86        62.43 o                         
   5   2   1          8.27         26.47        23.50 o                         
   6   2   1      10595.45      10696.58       319.75 o                         
   7   2   1       4313.00       4401.47        83.36 o                         
   8   2   1        887.45        773.54        28.35 o                         
   9   2   1       4958.96       4661.15       138.53 o                         
  10   2   1         34.28         62.34        24.79 o                         
  11   2   1        452.52        436.03        34.91 o                         
  12   2   1       1000.83        819.97        60.41 o                         
  13   2   1         60.50         59.64        21.07 o                         
  14   2   1        155.08        149.06        23.88 o                         
  15   2   1        336.58        304.13        21.55 o                         
  16   2   1        584.50        559.98        41.48 o                         
 -16   3   1         93.50         76.58        24.12 o                         
 -15   3   1         34.94         32.22        20.75 o                         
 -14   3   1        279.23        270.63        24.33 o                         
 -13   3   1       2860.07       2730.60       110.60 o                         
 -12   3   1       1211.94       1145.15        27.51 o                         
 -11   3   1       2823.17       2854.55        50.50 o                         
 -10   3   1        324.22        302.01        25.71 o                         
  -9   3   1         57.58         42.31        24.73 o                         
  -8   3   1       1371.78       1419.65        29.53 o                         
  -7   3   1         56.19         40.98        29.23 o                         
  -6   3   1       7306.90       7564.36       120.52 o                         
  -5   3   1       3233.10       3059.33        70.52 o                         
  -4   3   1       3473.79       3220.54        82.81 o                         
  -3   3   1        765.92        640.64        21.76 o                         
  -2   3   1       2600.62       2250.13        72.85 o                         
  -1   3   1       4138.72       3758.28        87.00 o                         
   0   3   1       4725.05       4555.46        58.63 o                         
   1   3   1       9309.27       8906.16       137.92 o                         
   2   3   1       1882.98       1687.36        33.82 o                         
   3   3   1       2998.07       2601.15        87.63 o                         
   4   3   1       4296.32       3691.02       211.73 o                         
   5   3   1      16813.98      15595.13      1222.21 o                         
   6   3   1       2739.26       2763.08       125.96 o                         
   7   3   1       2568.89       2585.85        98.45 o                         
   8   3   1          2.72         14.25        18.79 o                         
   9   3   1         58.66         65.60        21.71 o                         
  10   3   1       2049.76       2097.57        79.50 o                         
  11   3   1       2443.79       2288.98        31.25 o                         
  12   3   1       1395.12       1357.24        26.73 o                         
  13   3   1        742.74        713.01        26.34 o                         
  14   3   1        428.63        442.48        28.60 o                         
  15   3   1        509.82        496.39        23.27 o                         
  16   3   1         45.61         36.66        22.07 o                         
 -16   4   1         92.33         84.56        23.40 o                         
 -15   4   1         51.52         51.73        22.48 o                         
 -14   4   1         12.33         35.09        26.62 o                         
 -13   4   1        231.26        262.42        22.32 o                         
 -12   4   1       1671.79       1594.26        27.96 o                         
 -11   4   1        610.05        580.75        24.86 o                         
 -10   4   1       1573.92       1444.23        62.96 o                         
  -9   4   1        924.75        874.20        28.03 o                         
  -8   4   1         14.71         36.24        24.52 o                         
  -7   4   1         22.74         49.00        24.04 o                         
  -6   4   1       1763.02       1762.78        46.74 o                         
  -5   4   1      16952.12      17435.43       472.81 o                         
  -4   4   1      24734.51      23991.25       348.61 o                         
  -3   4   1       2536.06       2400.64        26.30 o                         
  -2   4   1       1595.37       1389.33        41.76 o                         
  -1   4   1         45.70         53.21        24.99 o                         
   0   4   1       5898.14       5806.41        60.16 o                         
   1   4   1         16.41         18.89        27.65 o                         
   2   4   1         22.65         32.26        21.35 o                         
   3   4   1       8135.85       7885.99        93.99 o                         
   4   4   1      31089.84      29199.41      1377.22 o                         
   5   4   1      10934.45      10786.53       214.80 o                         
   6   4   1       6537.95       6354.69       486.80 o                         
   7   4   1         52.73         53.49        21.58 o                         
   8   4   1       1731.73       1714.43        75.71 o                         
   9   4   1        761.22        810.02        29.08 o                         
  10   4   1       1771.28       1736.44        96.07 o                         
  11   4   1        277.72        262.86        26.83 o                         
  12   4   1       4174.99       3708.20       111.63 o                         
  13   4   1        416.42        346.63        25.76 o                         
  14   4   1        227.54        237.40        26.46 o                         
  15   4   1          0.53        -12.75        29.77 o                         
  16   4   1        281.39        353.04        43.00 o                         
 -16   5   1         49.57         54.88        30.59 o                         
 -15   5   1          8.41         42.09        41.46 o                         
 -14   5   1          8.79         30.32        25.06 o                         
 -13   5   1        232.67        252.06        28.02 o                         
 -12   5   1        212.90        279.81        26.20 o                         
 -11   5   1       2029.85       2028.34        44.10 o                         
 -10   5   1         65.83         54.04        24.60 o                         
  -9   5   1        143.09        141.18        26.26 o                         
  -8   5   1       2178.66       2267.11       152.71 o                         
  -7   5   1        114.68        107.53        17.51 o                         
  -6   5   1        220.31        235.80        20.65 o                         
  -5   5   1        963.35        964.33        37.54 o                         
  -4   5   1         18.99         48.34        19.20 o                         
  -3   5   1        111.38        141.07        18.55 o                         
  -2   5   1      10390.57      10398.22       210.70 o                         
  -1   5   1       1045.91       1008.32        22.11 o                         
   0   5   1       1178.77       1154.76        24.55 o                         
   1   5   1        918.93        786.02        26.75 o                         
   2   5   1       1744.66       1823.98        26.20 o                         
   3   5   1        176.61        126.00        19.87 o                         
   4   5   1        448.86        420.27        23.31 o                         
   5   5   1       1457.95       1493.36        28.91 o                         
   6   5   1        455.47        506.13        55.65 o                         
   7   5   1        235.67        281.31        25.52 o                         
   8   5   1        172.24        158.77        21.77 o                         
   9   5   1          3.50         20.03        26.36 o                         
  10   5   1        721.56        741.86        24.23 o                         
  11   5   1       2495.60       2520.19       130.46 o                         
  12   5   1        829.99        880.57        44.35 o                         
  13   5   1         50.05         65.65        41.12 o                         
  14   5   1        201.33        220.53        41.65 o                         
  15   5   1         62.73        110.72        41.60 o                         
  16   5   1          1.49        -47.66        43.38 o                         
 -15   6   1          7.43         12.99        29.77 o                         
 -14   6   1          0.16        -28.38        29.48 o                         
 -13   6   1          8.24        -50.45        28.81 o                         
 -12   6   1        436.25        408.40        30.45 o                         
 -11   6   1         14.42         43.00        30.11 o                         
 -10   6   1        898.90        889.53        71.92 o                         
  -9   6   1        681.45        671.55        29.18 o                         
  -8   6   1       1466.67       1507.23        62.85 o                         
  -7   6   1        767.08        794.94        20.50 o                         
  -6   6   1        362.31        338.06        18.74 o                         
  -5   6   1          9.07          0.92        19.27 o                         
  -4   6   1        137.28        215.95        18.75 o                         
  -3   6   1       1578.10       1658.55        25.24 o                         
  -2   6   1        210.00        227.81        23.04 o                         
  -1   6   1       1891.62       1809.09        23.99 o                         
   0   6   1       2749.26       2564.68        24.12 o                         
   1   6   1        174.67        187.34        18.70 o                         
   2   6   1        105.54        131.18        19.27 o                         
   3   6   1        131.53         71.58        20.75 o                         
   4   6   1          0.16         22.10        19.56 o                         
   5   6   1        335.44        369.09        20.45 o                         
   6   6   1        438.48        395.46        24.83 o                         
   7   6   1       2666.81       2592.92        65.53 o                         
   8   6   1       1010.26       1079.35        38.84 o                         
   9   6   1        320.16        347.42        41.15 o                         
  10   6   1          2.17         13.47        25.25 o                         
  11   6   1        558.14        528.76        24.39 o                         
  12   6   1        329.80        310.47        30.83 o                         
  13   6   1          1.90         30.40        28.91 o                         
  14   6   1        174.09        131.93        29.77 o                         
  15   6   1        457.03        405.56        30.83 o                         
 -15   7   1        240.46        290.99        31.60 o                         
 -14   7   1         23.42         79.94        29.48 o                         
 -13   7   1          0.25         25.73        27.80 o                         
 -12   7   1        700.34        680.39        43.43 o                         
 -11   7   1        144.89        139.15        41.60 o                         
 -10   7   1       3103.27       2848.24        40.50 o                         
  -9   7   1          5.36         39.89        27.28 o                         
  -8   7   1         94.70         89.34        18.40 o                         
  -7   7   1         22.72         37.78        17.95 o                         
  -6   7   1         17.73         24.14        19.54 o                         
  -5   7   1       1557.92       1501.60        26.17 o                         
  -4   7   1       7952.04       8009.15        92.31 o                         
  -3   7   1       3450.90       3295.16        35.75 o                         
  -2   7   1       1099.12       1066.72        22.22 o                         
  -1   7   1       1286.55       1328.95        30.59 o                         
   0   7   1         74.60         79.09        17.35 o                         
   1   7   1         81.92         75.31        17.67 o                         
   2   7   1        607.79        646.71        26.66 o                         
   3   7   1       4644.44       4515.08        45.74 o                         
   4   7   1       2962.89       2859.55        33.69 o                         
   5   7   1       1081.63       1009.40        20.05 o                         
   6   7   1        128.16        142.47        19.24 o                         
   7   7   1       2073.25       2142.92        39.26 o                         
   8   7   1        373.65        380.16        25.47 o                         
   9   7   1       2132.11       1992.94       237.19 o                         
  10   7   1          0.26         -5.04        24.77 o                         
  11   7   1        453.64        509.40        25.45 o                         
  12   7   1        435.35        444.08        30.83 o                         
  13   7   1        164.85         95.81        30.73 o                         
  14   7   1        149.87        159.35        43.05 o                         
  15   7   1        136.80         95.04        43.96 o                         
 -14   8   1        101.38        126.35        29.68 o                         
 -13   8   1         79.69         83.74        29.44 o                         
 -12   8   1         12.87         12.12        42.28 o                         
 -11   8   1       1241.03       1146.74        31.22 o                         
 -10   8   1         11.35         31.17        28.47 o                         
  -9   8   1       4169.70       4103.70       262.65 o                         
  -8   8   1        476.55        480.15        21.70 o                         
  -7   8   1        164.77        143.97        19.50 o                         
  -6   8   1        625.94        590.02        20.84 o                         
  -5   8   1        779.57        783.12        26.43 o                         
  -4   8   1        497.43        492.32        20.62 o                         
  -3   8   1       7274.34       7320.54        74.46 o                         
  -2   8   1       1134.24       1104.84        33.14 o                         
  -1   8   1        919.58        864.87        18.22 o                         
   0   8   1        896.55        865.19        18.18 o                         
   1   8   1         13.52         45.41        21.44 o                         
   2   8   1       9977.27      10056.00        73.72 o                         
   3   8   1         50.73         35.71        17.70 o                         
   4   8   1       1311.42       1276.81        21.90 o                         
   5   8   1        915.91        859.23        21.11 o                         
   6   8   1         23.66         18.06        18.26 o                         
   7   8   1         44.61         58.79        22.90 o                         
   8   8   1       2661.39       2622.96        91.14 o                         
   9   8   1        325.20        332.59        50.62 o                         
  10   8   1       1317.00       1347.56        43.55 o                         
  11   8   1         54.98         12.64        48.99 o                         
  12   8   1        253.66        299.41        30.78 o                         
  13   8   1        221.39        242.60        30.64 o                         
  14   8   1          3.94         14.28        43.53 o                         
 -13   9   1         28.30         75.85        42.18 o                         
 -12   9   1        214.98        199.85        29.72 o                         
 -11   9   1        120.14        115.92        28.38 o                         
 -10   9   1       1533.51       1353.71        33.96 o                         
  -9   9   1       1395.64       1388.69        74.86 o                         
  -8   9   1       1416.68       1489.21        20.58 o                         
  -7   9   1       3248.88       3303.63        82.49 o                         
  -6   9   1        465.36        490.84        18.59 o                         
  -5   9   1          5.93         14.05        19.13 o                         
  -4   9   1        620.15        653.77        17.78 o                         
  -3   9   1       1675.63       1657.59        39.43 o                         
  -2   9   1       3120.46       3099.85        24.51 o                         
  -1   9   1       3605.34       3592.52        26.04 o                         
   0   9   1       2382.26       2379.99        21.54 o                         
   1   9   1       7240.04       7012.70        56.36 o                         
   2   9   1        798.38        766.84        21.14 o                         
   3   9   1         91.12        114.74        20.24 o                         
   4   9   1        168.32        158.34        19.32 o                         
   5   9   1        112.07        117.23        17.67 o                         
   6   9   1         91.06        103.11        20.13 o                         
   7   9   1       1990.42       1943.93        25.16 o                         
   8   9   1       3260.28       3214.42       160.45 o                         
   9   9   1       6115.76       5943.28       185.70 o                         
  10   9   1          1.30         13.65        23.03 o                         
  11   9   1        497.60        581.87        25.60 o                         
  12   9   1          0.45         28.38        29.24 o                         
  13   9   1         27.87         28.86        42.23 o                         
 -13  10   1        654.63        645.08        44.44 o                         
 -12  10   1         26.72         46.99        29.53 o                         
 -11  10   1        410.42        397.67        41.70 o                         
 -10  10   1        414.77        399.79        31.26 o                         
  -9  10   1        316.12        304.45        18.26 o                         
  -8  10   1       2374.16       2290.72        70.33 o                         
  -7  10   1       2241.99       2356.55        59.15 o                         
  -6  10   1        432.94        405.18        19.28 o                         
  -5  10   1       4529.04       4350.74        38.67 o                         
  -4  10   1         44.31         84.17        18.06 o                         
  -3  10   1       1230.33       1249.58        22.74 o                         
  -2  10   1       2948.84       2815.94        49.55 o                         
  -1  10   1        119.47        118.43        18.54 o                         
   0  10   1       2379.45       2378.78        21.37 o                         
   1  10   1       2986.79       2953.64        23.83 o                         
   2  10   1       1176.48       1178.85        28.61 o                         
   3  10   1        726.26        777.16        30.29 o                         
   4  10   1        523.65        508.01        18.24 o                         
   5  10   1          4.16         45.72        18.72 o                         
   6  10   1       2623.05       2550.75        86.97 o                         
   7  10   1          7.53         37.46        19.80 o                         
   8  10   1       2688.48       2718.18        25.76 o                         
   9  10   1        884.96        842.95        61.95 o                         
  10  10   1        426.93        486.36        30.58 o                         
  11  10   1         69.43         61.41        20.62 o                         
  12  10   1        318.79        269.88        30.97 o                         
  13  10   1        131.96        102.26        42.66 o                         
 -12  11   1         59.38         20.35        29.63 o                         
 -11  11   1        111.15         94.99        30.73 o                         
 -10  11   1          1.07        -23.62        39.49 o                         
  -9  11   1        356.38        402.46        24.23 o                         
  -8  11   1        242.96        235.13        17.55 o                         
  -7  11   1          0.86          0.53        16.43 o                         
  -6  11   1       1646.06       1647.65        52.23 o                         
  -5  11   1         32.61         40.11        15.53 o                         
  -4  11   1       1427.70       1460.45        26.83 o                         
  -3  11   1       2125.43       2181.89        25.15 o                         
  -2  11   1         27.34         12.72        18.78 o                         
  -1  11   1       1130.99       1138.16        26.67 o                         
   0  11   1        417.90        408.03        16.93 o                         
   1  11   1         25.44         60.93        15.91 o                         
   2  11   1       6651.89       6515.65        89.78 o                         
   3  11   1         38.78         35.38        21.20 o                         
   4  11   1        329.90        330.90        22.66 o                         
   5  11   1       1663.49       1651.49        31.16 o                         
   6  11   1        278.32        314.89        19.03 o                         
   7  11   1       1611.86       1603.62        70.82 o                         
   8  11   1        117.75        121.94        24.99 o                         
   9  11   1        283.02        290.31        27.51 o                         
  10  11   1        475.21        529.25        25.43 o                         
  11  11   1        108.88        138.04        32.99 o                         
  12  11   1         71.61         80.56        31.26 o                         
 -10  12   1        131.54        106.82        29.96 o                         
  -9  12   1          8.50         31.94        24.57 o                         
  -8  12   1        134.99        117.46        18.87 o                         
  -7  12   1          0.29         28.70        18.24 o                         
  -6  12   1         75.96        106.13        15.73 o                         
  -5  12   1        819.79        737.06        20.78 o                         
  -4  12   1        250.32        272.08        21.18 o                         
  -3  12   1       1243.95       1297.45        20.68 o                         
  -2  12   1        682.42        696.89        18.09 o                         
  -1  12   1         23.31         32.96        18.50 o                         
   0  12   1        772.88        744.12        20.00 o                         
   1  12   1         24.69         -4.08        20.67 o                         
   2  12   1        638.79        634.21        15.75 o                         
   3  12   1         15.63         -3.51        20.47 o                         
   4  12   1        598.08        604.27        19.49 o                         
   5  12   1        357.74        347.59        19.25 o                         
   6  12   1        218.35        225.01        19.32 o                         
   7  12   1          4.85         -4.67        18.74 o                         
   8  12   1          0.98         31.94        21.07 o                         
   9  12   1          9.18         -1.41        24.14 o                         
  10  12   1        785.46        830.02        54.59 o                         
  -9  13   1        130.70        118.15        26.40 o                         
  -8  13   1         26.48         54.49        17.60 o                         
  -7  13   1         47.46         55.92        18.59 o                         
  -6  13   1       1038.77        995.52        26.41 o                         
  -5  13   1        165.71        165.83        15.74 o                         
  -4  13   1         13.99         24.15        17.67 o                         
  -3  13   1         11.67         19.75        19.41 o                         
  -2  13   1       1125.62       1185.15        22.85 o                         
  -1  13   1        136.44        125.53        17.37 o                         
   0  13   1        315.58        339.78        17.76 o                         
   1  13   1        740.83        741.89        16.36 o                         
   2  13   1        916.60        961.12        22.66 o                         
   3  13   1          3.98          9.09        16.97 o                         
   4  13   1         12.15         49.75        17.43 o                         
   5  13   1       1080.16       1091.64        35.34 o                         
   6  13   1        856.16        869.32        20.78 o                         
   7  13   1        277.00        320.44        21.23 o                         
   8  13   1        145.58        167.78        27.38 o                         
   9  13   1        184.90        169.93        29.65 o                         
  -7  14   1        313.52        259.35        17.22 o                         
  -6  14   1        127.14        166.12        26.05 o                         
  -5  14   1        950.88        964.23        19.64 o                         
  -4  14   1         22.13         23.60        19.40 o                         
  -3  14   1         14.50         40.07        18.80 o                         
  -2  14   1         64.75         79.00        19.14 o                         
  -1  14   1         79.23        106.74        16.08 o                         
   0  14   1          5.19         32.93        17.14 o                         
   1  14   1        328.34        369.06        19.65 o                         
   2  14   1          2.50         -5.23        15.21 o                         
   3  14   1         98.90        160.89        21.56 o                         
   4  14   1        876.90        885.88        20.92 o                         
   5  14   1         32.00         -2.93        25.52 o                         
   6  14   1        406.89        381.88        34.69 o                         
   7  14   1        149.54        148.18        19.72 o                         
  -4  15   1        178.69        200.44        30.72 o                         
  -3  15   1        132.97        149.25        17.93 o                         
  -2  15   1          3.23          3.39        17.89 o                         
  -1  15   1          3.11          8.76        21.66 o                         
   0  15   1          2.00          3.36        21.44 o                         
   1  15   1         66.34         54.88        17.83 o                         
   2  15   1        179.38        165.53        18.21 o                         
   3  15   1        923.34        900.66        22.70 o                         
   4  15   1          7.92         68.19        24.79 o                         
 -17   0   2         80.34         83.78        20.93 o                         
 -16   0   2        272.21        287.57        24.79 o                         
 -15   0   2       1654.46       1665.27        33.13 o                         
 -14   0   2        938.24        920.78        70.32 o                         
 -13   0   2       3003.06       3130.91        58.10 o                         
 -12   0   2        227.46        194.82        24.41 o                         
 -11   0   2        315.12        272.98        21.84 o                         
 -10   0   2        755.39        800.72        65.05 o                         
  -9   0   2       3365.37       3247.63       170.48 o                         
  -8   0   2         26.42         32.37        29.15 o                         
  -7   0   2      30694.68      30927.89       118.13 o                         
  -6   0   2        918.42       1112.30        50.94 o                         
  -4   0   2       1193.93       1187.10        46.32 o                         
  -3   0   2       1502.21       1480.54        56.42 o                         
  -2   0   2       3012.49       2745.07        47.76 o                         
   1   0   2       6801.23       6493.96       267.69 o                         
   2   0   2         50.48         45.35        34.16 o                         
   3   0   2      22642.21      20519.21      1453.41 o                         
   4   0   2          2.62         22.22        38.91 o                         
   5   0   2        211.58        247.28        33.75 o                         
   6   0   2       6561.61       7001.12       199.77 o                         
   7   0   2      10325.50       9772.72      1186.18 o                         
   8   0   2        441.87        480.21        44.97 o                         
   9   0   2      12692.77      12901.59        87.39 o                         
  10   0   2        701.92        739.31        46.32 o                         
  11   0   2        569.32        587.42        45.69 o                         
  12   0   2        130.88        163.05        43.19 o                         
  13   0   2         68.65         60.60        29.63 o                         
  14   0   2        186.54        161.70        43.10 o                         
  15   0   2       1942.05       1802.46       158.77 o                         
  16   0   2        125.81        134.75        29.78 o                         
  17   0   2        411.72        405.26        31.67 o                         
 -17   1   2         65.61         57.43        19.00 o                         
 -16   1   2        468.57        455.92        18.09 o                         
 -15   1   2         14.26         15.51        16.34 o                         
 -14   1   2       2108.14       2108.35        43.29 o                         
 -13   1   2       4947.78       4856.73       118.91 o                         
 -12   1   2        951.49        945.53        23.00 o                         
 -11   1   2          2.08         40.99        23.81 o                         
 -10   1   2        559.97        561.71        51.43 o                         
  -9   1   2        318.22        344.63        18.81 o                         
  -8   1   2       9981.80       9782.61       424.28 o                         
  -7   1   2       1877.17       2042.14        64.12 o                         
  -6   1   2      20630.07      22130.92      1115.29 o                         
  -5   1   2       1270.36       1294.90        32.32 o                         
  -4   1   2       5076.29       5150.78        50.20 o                         
  -3   1   2       1577.18       1565.48        71.57 o                         
  -2   1   2        327.34        364.39        62.82 o                         
  -1   1   2        186.60        174.93        40.45 o                         
   0   1   2      10048.82       9829.78        64.63 o                         
   1   1   2       1176.24       1058.56        28.47 o                         
   2   1   2      29887.94      27879.43       106.75 o                         
   3   1   2        202.83        188.75        32.06 o                         
   4   1   2       2569.17       2352.80        44.04 o                         
   5   1   2        457.71        415.26        25.28 o                         
   6   1   2      19327.18      18679.07      1545.35 o                         
   7   1   2        981.38        943.36        26.51 o                         
   8   1   2       5671.62       5540.13       324.20 o                         
   9   1   2       1851.63       2020.33        93.79 o                         
  10   1   2       2498.74       2429.00       109.40 o                         
  11   1   2        555.49        571.29        30.73 o                         
  12   1   2        651.85        600.64        27.07 o                         
  13   1   2       1609.99       1557.59        31.13 o                         
  14   1   2        746.88        774.05        25.25 o                         
  15   1   2        311.03        277.15        19.60 o                         
  16   1   2        592.09        593.27        25.72 o                         
 -16   2   2        366.32        352.90        19.24 o                         
 -15   2   2         18.34         34.44        16.69 o                         
 -14   2   2        936.74        964.42        39.41 o                         
 -13   2   2       1687.53       1701.07        32.17 o                         
 -12   2   2        238.39        228.83        24.25 o                         
 -11   2   2       1636.07       1630.43        44.31 o                         
 -10   2   2         11.26         37.99        18.69 o                         
  -9   2   2        149.77        154.99        24.78 o                         
  -8   2   2         99.15        101.37        21.39 o                         
  -7   2   2       2416.91       2798.45        43.50 o                         
  -6   2   2        660.20        699.07        28.29 o                         
  -5   2   2      17611.46      18090.05       618.84 o                         
  -4   2   2         10.19         18.05        29.62 o                         
  -3   2   2      40982.32      38573.67       145.45 o                         
  -2   2   2        139.43        163.39        49.12 o                         
   0   2   2       4769.69       4331.81        52.73 o                         
   1   2   2       3886.60       3674.17       108.48 o                         
   2   2   2       4732.22       4445.94        46.80 o                         
   3   2   2      21402.01      20005.77       903.22 o                         
   4   2   2        111.37        111.06        31.24 o                         
   5   2   2       2214.34       1950.62       133.56 o                         
   6   2   2       2441.08       2507.81        85.68 o                         
   7   2   2        106.54        140.67        22.27 o                         
   8   2   2        547.90        521.06        30.75 o                         
   9   2   2          3.98         26.42        19.51 o                         
  10   2   2        970.93       1024.77        40.63 o                         
  11   2   2       3144.64       3002.56        75.31 o                         
  12   2   2        201.54        208.39        21.21 o                         
  13   2   2        336.04        354.41        21.73 o                         
  14   2   2        113.63        122.58        20.37 o                         
  15   2   2         85.01        113.04        26.87 o                         
  16   2   2         48.88         50.96        21.13 o                         
 -16   3   2         44.92         65.56        20.31 o                         
 -15   3   2        304.70        288.05        21.46 o                         
 -14   3   2        176.87        206.51        24.01 o                         
 -13   3   2        516.59        508.98        21.94 o                         
 -12   3   2       2080.23       2161.27        29.54 o                         
 -11   3   2         15.13         33.91        21.48 o                         
 -10   3   2        313.24        341.23        30.20 o                         
  -9   3   2          4.11          2.66        24.59 o                         
  -8   3   2       6285.73       6641.97        69.57 o                         
  -7   3   2         21.11         12.54        23.98 o                         
  -6   3   2         45.95        143.62        22.88 o                         
  -5   3   2       2042.16       2079.33        29.66 o                         
  -4   3   2         34.21         67.04        23.56 o                         
  -3   3   2        138.77        141.50        27.17 o                         
  -2   3   2       9704.34      10182.40       282.67 o                         
  -1   3   2       2765.07       2749.63        58.78 o                         
   0   3   2       8636.24       8635.04       307.59 o                         
   1   3   2        498.18        470.95        35.34 o                         
   2   3   2         87.20        103.94        27.78 o                         
   3   3   2       3872.39       3605.78       115.30 o                         
   4   3   2       5254.50       5129.72        42.36 o                         
   5   3   2        633.24        642.58        25.24 o                         
   6   3   2        163.69        203.78        26.50 o                         
   7   3   2        646.52        720.83        31.72 o                         
   8   3   2       2886.97       2896.39       104.84 o                         
   9   3   2         31.88         44.68        21.33 o                         
  10   3   2       1251.98       1267.70        25.21 o                         
  11   3   2       1482.21       1523.79        27.87 o                         
  12   3   2        176.67        201.82        24.26 o                         
  13   3   2        146.04        150.36        22.24 o                         
  14   3   2         10.51         23.07        22.84 o                         
  15   3   2          0.39          0.14        22.58 o                         
  16   3   2        673.74        665.70        34.08 o                         
 -16   4   2          9.49         -5.96        22.65 o                         
 -15   4   2          2.28          7.96        22.17 o                         
 -14   4   2         15.94         20.81        26.82 o                         
 -13   4   2         71.09         72.66        19.91 o                         
 -12   4   2        118.22        132.81        23.77 o                         
 -11   4   2       1199.70       1266.91        29.86 o                         
 -10   4   2        157.26        163.89        25.70 o                         
  -9   4   2         29.51         72.64        27.44 o                         
  -8   4   2         32.86         46.12        24.66 o                         
  -7   4   2       1058.46       1118.67        33.89 o                         
  -6   4   2       1878.95       1925.10        30.55 o                         
  -5   4   2       2718.75       3311.09        67.32 o                         
  -4   4   2        333.02        362.12        24.99 o                         
  -3   4   2        222.19        256.21        26.01 o                         
  -2   4   2       1245.45       1301.51        32.88 o                         
  -1   4   2        544.73        559.08        21.84 o                         
   0   4   2       1134.83       1155.00        25.47 o                         
   1   4   2       3588.05       3390.39       115.58 o                         
   2   4   2         94.86         96.81        20.60 o                         
   3   4   2        590.88        713.16        26.98 o                         
   4   4   2        968.41        861.53        24.82 o                         
   5   4   2       1907.87       2037.51        30.18 o                         
   6   4   2       2262.67       2250.98        35.62 o                         
   7   4   2       1583.53       1553.11        26.35 o                         
   8   4   2        814.32        726.15        41.00 o                         
   9   4   2       1477.93       1560.86        85.64 o                         
  10   4   2       1024.78       1091.69        62.48 o                         
  11   4   2        260.98        221.81        26.03 o                         
  12   4   2         84.27         67.72        43.48 o                         
  13   4   2         54.94         33.28        29.53 o                         
  14   4   2        499.08        540.47        31.84 o                         
  15   4   2         30.27         67.38        30.49 o                         
  16   4   2          9.72         34.58        42.28 o                         
 -16   5   2          3.37         30.28        25.21 o                         
 -15   5   2        110.67         98.36        28.49 o                         
 -14   5   2         16.85          9.81        27.44 o                         
 -13   5   2          8.20         19.50        21.89 o                         
 -12   5   2        992.33       1040.00        26.11 o                         
 -11   5   2        333.03        307.23        23.63 o                         
 -10   5   2        154.72        213.69        22.69 o                         
  -9   5   2        657.21        691.27        28.18 o                         
  -8   5   2          4.10        -10.19        24.81 o                         
  -7   5   2        420.56        390.83        25.91 o                         
  -6   5   2         76.94         69.84        19.35 o                         
  -5   5   2        254.49        274.29        20.87 o                         
  -4   5   2       7444.81       7627.42       136.79 o                         
  -3   5   2        383.21        443.20        21.07 o                         
  -2   5   2         97.84         83.52        24.33 o                         
  -1   5   2         17.25         12.65        20.77 o                         
   0   5   2        418.32        466.35        21.00 o                         
   1   5   2        604.69        625.42        26.22 o                         
   2   5   2       5010.78       4763.98        85.56 o                         
   3   5   2       2700.91       2940.75        41.57 o                         
   4   5   2       7479.15       6662.70       171.96 o                         
   5   5   2        578.50        510.37        23.03 o                         
   6   5   2       1463.99       1412.17        28.83 o                         
   7   5   2        182.21        173.03        25.30 o                         
   8   5   2        350.83        393.31        25.56 o                         
   9   5   2        219.70        213.75        22.57 o                         
  10   5   2         53.96         60.53        25.63 o                         
  11   5   2         82.19         86.59        30.11 o                         
  12   5   2       3472.85       3656.47       281.78 o                         
  13   5   2        435.11        494.11        42.85 o                         
  14   5   2        175.02        213.89        42.04 o                         
  15   5   2        795.82        925.54        45.07 o                         
  16   5   2          3.24        -34.05        43.67 o                         
 -15   6   2         75.24        138.47        41.60 o                         
 -14   6   2         19.37         40.59        41.17 o                         
 -13   6   2        862.70        852.78        59.88 o                         
 -12   6   2        522.10        477.44        36.27 o                         
 -11   6   2       4103.84       3912.84       178.24 o                         
 -10   6   2       2510.43       2445.20       195.37 o                         
  -9   6   2       1703.16       1769.51        67.96 o                         
  -8   6   2        318.63        340.05        23.55 o                         
  -7   6   2       1350.87       1458.25        33.56 o                         
  -6   6   2        110.64        108.76        19.50 o                         
  -5   6   2       1750.44       1605.73        60.07 o                         
  -4   6   2       3374.64       3605.25        70.44 o                         
  -3   6   2       8671.61       8630.63       209.32 o                         
  -2   6   2        229.96        244.07        21.11 o                         
  -1   6   2       1519.72       1415.61        20.36 o                         
   0   6   2        229.40        278.45        20.54 o                         
   1   6   2       2814.79       2881.60        39.78 o                         
   2   6   2       2669.78       2564.30        34.47 o                         
   3   6   2      10428.02      10425.60       117.55 o                         
   4   6   2       1063.74       1094.34        26.83 o                         
   5   6   2       9667.41       9335.35       303.09 o                         
   6   6   2          0.43         13.45        21.15 o                         
   7   6   2       1917.69       1961.93        52.52 o                         
   8   6   2       1681.49       1650.80        25.68 o                         
   9   6   2        193.20        233.02        26.18 o                         
  10   6   2        105.51        131.13        30.28 o                         
  11   6   2       1888.95       2019.90       221.63 o                         
  12   6   2         96.72        105.87        23.83 o                         
  13   6   2       1317.34       1336.15        34.15 o                         
  14   6   2        264.21        254.58        31.36 o                         
  15   6   2          6.88         42.33        30.06 o                         
 -15   7   2         13.91        -28.23        42.57 o                         
 -14   7   2         37.62         98.46        41.36 o                         
 -13   7   2         62.68         64.11        41.03 o                         
 -12   7   2        442.66        414.02        41.80 o                         
 -11   7   2        194.58        138.29        30.42 o                         
 -10   7   2       1673.09       1606.30       123.20 o                         
  -9   7   2         36.69         23.16        33.46 o                         
  -8   7   2       4011.93       3847.64        88.70 o                         
  -7   7   2          1.54         -5.40        22.60 o                         
  -6   7   2       1334.64       1328.66        20.78 o                         
  -5   7   2       4130.05       4326.25        63.41 o                         
  -4   7   2          8.69        149.48        17.78 o                         
  -3   7   2       3287.11       3501.46        40.74 o                         
  -2   7   2       1040.60        974.57        19.80 o                         
  -1   7   2        458.85        403.82        18.67 o                         
   0   7   2       4882.06       4751.76        61.23 o                         
   1   7   2       2005.33       2122.96        30.01 o                         
   2   7   2       1448.71       1465.82        42.98 o                         
   3   7   2        860.23        756.85        22.20 o                         
   4   7   2        774.12        746.24        23.46 o                         
   5   7   2        162.62        173.81        20.08 o                         
   6   7   2       3951.87       3981.67        65.89 o                         
   7   7   2       1529.59       1525.41        48.24 o                         
   8   7   2        736.12        800.72        69.24 o                         
   9   7   2        313.95        361.51        36.22 o                         
  10   7   2       2216.55       2280.05        67.29 o                         
  11   7   2        793.44        835.62        26.00 o                         
  12   7   2        138.27         93.27        20.99 o                         
  13   7   2         52.21         60.27        30.45 o                         
  14   7   2       1353.81       1590.39        48.10 o                         
  15   7   2        228.31        274.73        44.39 o                         
 -14   8   2         16.45         14.62        41.80 o                         
 -13   8   2        150.89        178.63        40.83 o                         
 -12   8   2         31.20         17.07        29.44 o                         
 -11   8   2         75.31        102.30        29.15 o                         
 -10   8   2        624.52        539.42        35.06 o                         
  -9   8   2       1900.60       1842.66        27.91 o                         
  -8   8   2          0.06          0.18        20.54 o                         
  -7   8   2       2214.97       2266.97        47.49 o                         
  -6   8   2        584.74        567.25        18.90 o                         
  -5   8   2        166.97        222.04        19.76 o                         
  -4   8   2         23.41         21.17        29.94 o                         
  -3   8   2        152.90        217.03        25.25 o                         
  -2   8   2          6.55         35.08        21.36 o                         
  -1   8   2       2880.65       2694.39        33.08 o                         
   0   8   2       2143.02       2077.31        21.41 o                         
   1   8   2       4915.85       4821.11        41.38 o                         
   2   8   2        791.92        869.94        21.48 o                         
   3   8   2         48.82         72.14        19.21 o                         
   4   8   2        876.55        894.87        20.01 o                         
   5   8   2        116.94        130.63        19.54 o                         
   6   8   2        156.55        168.06        21.67 o                         
   7   8   2        955.25       1012.35        27.19 o                         
   8   8   2        214.37        221.40        21.59 o                         
   9   8   2        468.36        539.86        32.61 o                         
  10   8   2         12.52        -20.97        24.29 o                         
  11   8   2          2.39         25.52        25.52 o                         
  12   8   2        225.74        215.96        21.07 o                         
  13   8   2         12.34         47.66        41.36 o                         
  14   8   2        123.38        120.68        29.63 o                         
 -13   9   2          2.01         16.06        30.01 o                         
 -12   9   2          2.13         32.37        29.29 o                         
 -11   9   2          0.03        -49.73        42.09 o                         
 -10   9   2        103.07        132.81        25.72 o                         
  -9   9   2        216.76        272.00        31.53 o                         
  -8   9   2        354.47        384.91        20.53 o                         
  -7   9   2          0.27          9.80        17.33 o                         
  -6   9   2        376.88        458.42        18.60 o                         
  -5   9   2        419.91        425.88        20.15 o                         
  -4   9   2         38.87         40.84        21.89 o                         
  -3   9   2        738.97        687.96        23.93 o                         
  -2   9   2          0.50         39.12        18.15 o                         
  -1   9   2        178.15        211.90        17.49 o                         
   0   9   2        760.77        785.11        21.66 o                         
   1   9   2       2611.85       2514.21        25.15 o                         
   2   9   2        469.55        461.08        25.94 o                         
   3   9   2        143.82        152.06        17.74 o                         
   4   9   2       1021.83       1058.20        19.69 o                         
   5   9   2        980.65       1048.81        21.53 o                         
   6   9   2        322.29        364.17        24.28 o                         
   7   9   2        913.63        871.67        21.25 o                         
   8   9   2         13.46        131.92        29.84 o                         
   9   9   2        187.62        167.49        31.55 o                         
  10   9   2         23.23         75.17        22.04 o                         
  11   9   2         43.31         56.34        40.19 o                         
  12   9   2         54.84         76.24        21.19 o                         
  13   9   2        874.51        943.82        44.01 o                         
 -13  10   2         20.87         25.78        30.64 o                         
 -12  10   2         40.71         32.18        41.12 o                         
 -11  10   2         22.54         15.73        28.86 o                         
 -10  10   2        618.63        716.96        52.28 o                         
  -9  10   2        838.42        868.07        24.93 o                         
  -8  10   2         58.66         94.95        22.30 o                         
  -7  10   2          2.83         62.28        18.10 o                         
  -6  10   2         36.23         12.55        18.52 o                         
  -5  10   2        221.81        235.72        19.68 o                         
  -4  10   2          6.86         37.13        19.35 o                         
  -3  10   2         49.49         37.87        19.95 o                         
  -2  10   2         65.97         50.83        18.27 o                         
  -1  10   2        503.04        555.72        17.97 o                         
   0  10   2        874.82        896.49        20.18 o                         
   1  10   2        854.56        925.61        18.88 o                         
   2  10   2       1529.62       1482.96        25.37 o                         
   3  10   2         10.87         53.65        19.28 o                         
   4  10   2          0.05         19.90        17.56 o                         
   5  10   2        457.98        467.05        19.67 o                         
   6  10   2       1116.75       1154.79        25.94 o                         
   7  10   2       3027.81       2992.02        39.03 o                         
   8  10   2        711.33        758.07        36.96 o                         
   9  10   2        143.15        151.21        36.58 o                         
  10  10   2        542.61        556.58        43.34 o                         
  11  10   2        226.51        281.50        29.81 o                         
  12  10   2        209.87        180.58        51.44 o                         
 -12  11   2        178.72        205.76        31.22 o                         
 -11  11   2          1.55        -10.68        40.21 o                         
 -10  11   2         33.60         62.30        26.17 o                         
  -9  11   2         48.87          9.83        22.13 o                         
  -8  11   2        341.61        369.53        24.31 o                         
  -7  11   2       1158.67       1043.13        20.84 o                         
  -6  11   2       1179.50       1197.27        32.84 o                         
  -5  11   2        102.80        132.31        17.08 o                         
  -4  11   2       1320.33       1409.81        38.54 o                         
  -3  11   2        161.20        188.26        18.90 o                         
  -2  11   2       1752.00       1835.05        33.91 o                         
  -1  11   2        311.58        300.34        16.84 o                         
   0  11   2       4814.64       4808.47        51.97 o                         
   1  11   2        255.52        293.13        19.67 o                         
   2  11   2       1914.00       1946.51        38.09 o                         
   3  11   2        300.68        283.63        25.08 o                         
   4  11   2         81.22        119.20        24.10 o                         
   5  11   2        362.39        387.85        23.83 o                         
   6  11   2       2036.52       2100.10        48.85 o                         
   7  11   2          1.06          4.97        20.19 o                         
   8  11   2       1441.00       1522.11        24.47 o                         
   9  11   2        160.69        172.69        62.60 o                         
  10  11   2        126.76        131.74        24.56 o                         
  11  11   2          2.65         45.61        24.77 o                         
 -10  12   2        169.34        179.77        35.72 o                         
  -9  12   2          6.95         -5.95        25.00 o                         
  -8  12   2         19.81         27.57        20.39 o                         
  -7  12   2        154.21        180.50        27.17 o                         
  -6  12   2        809.93        883.75        29.98 o                         
  -5  12   2       3285.32       3415.88        85.52 o                         
  -4  12   2          0.72        -15.06        20.64 o                         
  -3  12   2       1087.28       1168.50        20.75 o                         
  -2  12   2       2431.18       2421.87        43.32 o                         
  -1  12   2        331.79        357.69        17.62 o                         
   0  12   2        620.04        638.06        21.69 o                         
   1  12   2       1164.38       1153.19        34.18 o                         
   2  12   2        797.13        791.30        16.41 o                         
   3  12   2       1946.94       2014.88        51.42 o                         
   4  12   2        157.28        140.64        21.02 o                         
   5  12   2        650.42        722.90        21.76 o                         
   6  12   2        866.66        998.31        35.99 o                         
   7  12   2       2222.44       2150.25        24.78 o                         
   8  12   2        298.60        308.34        22.68 o                         
   9  12   2        171.67        155.43        24.19 o                         
  10  12   2        134.83        134.03        45.24 o                         
  -9  13   2         24.11         43.49        23.02 o                         
  -8  13   2         47.37         56.64        21.50 o                         
  -7  13   2         68.21         45.91        19.11 o                         
  -6  13   2       1024.46       1038.11        21.60 o                         
  -5  13   2        203.54        288.26        36.87 o                         
  -4  13   2       2411.19       2496.70        63.97 o                         
  -3  13   2        318.35        344.76        23.03 o                         
  -2  13   2        379.64        413.14        27.07 o                         
  -1  13   2         29.45         21.34        17.38 o                         
   0  13   2        113.56        116.86        18.83 o                         
   1  13   2         60.40         85.85        19.76 o                         
   2  13   2        534.86        557.33        18.22 o                         
   3  13   2          1.40         21.73        22.43 o                         
   4  13   2       1748.52       1748.67        27.31 o                         
   5  13   2        378.31        367.81        19.64 o                         
   6  13   2        535.20        550.74        24.98 o                         
   7  13   2         34.66         43.33        18.78 o                         
   8  13   2        364.05        385.85        21.04 o                         
   9  13   2          4.80         12.22        24.54 o                         
  -7  14   2        456.52        487.37        26.49 o                         
  -6  14   2        326.50        306.01        20.83 o                         
  -5  14   2        672.87        664.22        21.43 o                         
  -4  14   2         17.68         27.33        19.13 o                         
  -3  14   2        900.38        909.39        25.98 o                         
  -2  14   2        715.13        669.47        24.85 o                         
  -1  14   2        429.22        442.31        27.90 o                         
   0  14   2        144.46        156.88        19.30 o                         
   1  14   2       1127.25       1107.90        18.65 o                         
   2  14   2       1403.31       1408.26        34.15 o                         
   3  14   2        659.34        675.59        26.26 o                         
   4  14   2        220.75        224.90        22.76 o                         
   5  14   2        171.26        154.12        21.74 o                         
   6  14   2          9.57         45.10        18.75 o                         
   7  14   2        549.64        530.07        23.01 o                         
  -4  15   2         15.83         32.25        25.96 o                         
  -3  15   2        367.63        308.50        18.59 o                         
  -2  15   2         13.40        -12.34        17.71 o                         
  -1  15   2       1092.37       1044.21        22.26 o                         
   0  15   2        409.99        395.71        18.88 o                         
   1  15   2         67.38         46.39        19.11 o                         
   2  15   2        162.41        171.97        21.26 o                         
   3  15   2        642.68        664.53        27.06 o                         
   4  15   2         73.70         76.01        25.17 o                         
 -17   1   3        122.42        125.35        19.50 o                         
 -16   1   3        382.61        355.82        16.39 o                         
 -15   1   3        512.44        533.03        26.11 o                         
 -14   1   3        165.10        156.85        16.60 o                         
 -13   1   3        106.03        117.28        17.49 o                         
 -12   1   3        521.13        592.36        21.13 o                         
 -11   1   3        340.45        317.14        19.18 o                         
 -10   1   3          7.12          9.98        18.40 o                         
  -9   1   3        270.06        251.75        18.99 o                         
  -8   1   3      10019.77      10047.20        59.76 o                         
  -7   1   3         41.02        118.47        25.23 o                         
  -6   1   3       2060.77       2022.75        56.71 o                         
  -5   1   3         13.00         11.11        30.01 o                         
  -4   1   3       1548.10       1495.79        45.02 o                         
  -3   1   3          4.62         13.67        34.83 o                         
  -2   1   3       2374.67       2247.03        36.17 o                         
  -1   1   3      12203.85      11144.89       255.47 o                         
   0   1   3       4483.00       4462.36        47.00 o                         
   1   1   3        906.59        898.04        27.80 o                         
   2   1   3       4277.33       3804.11       113.96 o                         
   3   1   3        670.53        594.37        28.43 o                         
   4   1   3      13057.02      12780.30       293.74 o                         
   5   1   3         27.15         31.93        19.21 o                         
   6   1   3        201.95        251.42        23.82 o                         
   7   1   3        713.01        581.94        26.09 o                         
   8   1   3       4679.65       4398.10        83.10 o                         
   9   1   3        995.76        909.81        24.75 o                         
  10   1   3       1353.60       1289.34        53.63 o                         
  11   1   3        278.96        283.17        34.51 o                         
  12   1   3          5.12         18.25        30.44 o                         
  13   1   3        289.94        242.74        39.66 o                         
  14   1   3        396.65        399.18        24.55 o                         
  15   1   3       1759.77       1566.37        30.01 o                         
  16   1   3        583.35        620.32        26.49 o                         
 -16   2   3        144.43        133.81        18.76 o                         
 -15   2   3         64.81         60.04        16.62 o                         
 -14   2   3       1745.01       1694.12        38.02 o                         
 -13   2   3          2.24         -6.25        17.52 o                         
 -12   2   3        253.23        304.04        24.49 o                         
 -11   2   3         13.64          3.85        20.83 o                         
 -10   2   3        383.57        376.92        21.86 o                         
  -9   2   3       4474.50       4419.01       138.34 o                         
  -8   2   3         69.53         78.59        28.61 o                         
  -7   2   3       5157.74       4851.60        75.80 o                         
  -6   2   3        221.55        353.95        26.81 o                         
  -5   2   3       1260.22       1220.13        79.41 o                         
  -4   2   3       2882.20       2771.61       171.18 o                         
  -3   2   3         30.14          6.83        54.88 o                         
  -2   2   3      21148.74      20410.12       122.24 o                         
  -1   2   3      52300.08      47352.92       179.55 o                         
   0   2   3      10808.10      10007.96        75.68 o                         
   1   2   3        340.20        352.97        30.99 o                         
   2   2   3       1852.07       1705.20        38.69 o                         
   3   2   3       1783.67       1474.95        36.71 o                         
   4   2   3       1231.23       1143.79        45.67 o                         
   5   2   3          5.81         29.56        22.65 o                         
   6   2   3        812.28        774.31        35.17 o                         
   7   2   3       2897.13       2423.25       126.39 o                         
   8   2   3       3376.85       3142.81        33.46 o                         
   9   2   3       5842.94       5303.80       218.74 o                         
  10   2   3        602.98        646.19        43.82 o                         
  11   2   3       3275.36       3077.58       114.08 o                         
  12   2   3       1451.75       1336.14        60.70 o                         
  13   2   3       1356.46       1253.15        28.17 o                         
  14   2   3        257.00        204.24        21.38 o                         
  15   2   3        908.51        900.05        24.92 o                         
  16   2   3        967.15        909.17        38.03 o                         
 -16   3   3        156.68        139.76        18.79 o                         
 -15   3   3        323.28        314.18        18.65 o                         
 -14   3   3         98.41         84.74        23.66 o                         
 -13   3   3       1109.38       1073.52        84.55 o                         
 -12   3   3         31.25         28.08        20.80 o                         
 -11   3   3        674.47        761.15        26.78 o                         
 -10   3   3         68.15         75.24        21.43 o                         
  -9   3   3       2028.74       2092.21        35.67 o                         
  -8   3   3         48.72         36.29        23.96 o                         
  -7   3   3        123.83         71.73        24.25 o                         
  -6   3   3         63.99         89.17        25.18 o                         
  -5   3   3       3205.76       3018.99        36.46 o                         
  -4   3   3       9714.08       9655.35       496.66 o                         
  -3   3   3      13816.47      14106.76       240.34 o                         
  -2   3   3      22226.44      21787.97       619.84 o                         
  -1   3   3      11535.92      11436.87       315.63 o                         
   0   3   3      16768.81      16014.14       836.48 o                         
   1   3   3       9450.06       9201.10        63.79 o                         
   2   3   3        618.61        562.99        30.44 o                         
   3   3   3       5604.16       5071.98        39.26 o                         
   4   3   3      16573.45      15850.25       149.42 o                         
   5   3   3        963.98        945.47        29.42 o                         
   6   3   3       2040.46       1589.32        27.03 o                         
   7   3   3        392.04        385.18        23.34 o                         
   8   3   3         35.88          7.55        20.05 o                         
   9   3   3       1503.21       1491.58        72.21 o                         
  10   3   3       6345.24       6427.37       252.93 o                         
  11   3   3        567.93        544.37        23.09 o                         
  12   3   3       3101.48       3039.39       105.00 o                         
  13   3   3        442.27        450.59        28.93 o                         
  14   3   3       1656.83       1599.54        72.98 o                         
  15   3   3         52.70         38.71        30.08 o                         
  16   3   3        476.20        427.92        26.96 o                         
 -16   4   3        345.82        287.19        23.58 o                         
 -15   4   3        135.07        135.89        20.47 o                         
 -14   4   3       1518.53       1480.43        60.91 o                         
 -13   4   3         55.74         67.54        20.24 o                         
 -12   4   3       1091.18       1157.89        64.67 o                         
 -11   4   3       2223.26       2246.90        30.31 o                         
 -10   4   3       2463.03       2397.02        34.61 o                         
  -9   4   3        545.66        553.91        46.29 o                         
  -8   4   3       2181.95       2160.21       106.25 o                         
  -7   4   3        103.84        130.07        24.48 o                         
  -6   4   3          4.35         18.84        24.26 o                         
  -5   4   3       3353.34       3347.28        78.81 o                         
  -4   4   3       5167.98       4859.19        45.67 o                         
  -3   4   3      22596.45      22588.38       662.95 o                         
  -2   4   3       1216.21       1061.19        29.39 o                         
  -1   4   3        455.33        412.37        26.73 o                         
   0   4   3        133.71        130.53        23.62 o                         
   1   4   3        433.64        402.47        37.43 o                         
   2   4   3       6381.78       6418.06        84.67 o                         
   3   4   3      17157.38      15959.36       297.70 o                         
   4   4   3       6624.55       6108.01       154.94 o                         
   5   4   3      10101.13       9145.60       740.68 o                         
   6   4   3        241.02        218.77        26.19 o                         
   7   4   3        608.71        680.39        26.46 o                         
   8   4   3        904.94        892.54        53.70 o                         
   9   4   3        222.09        239.90        26.17 o                         
  10   4   3        132.82        112.52        32.72 o                         
  11   4   3       2716.66       2814.59       158.84 o                         
  12   4   3       1137.86       1171.74       106.68 o                         
  13   4   3       1592.48       1648.40        47.57 o                         
  14   4   3         70.23         97.83        41.94 o                         
  15   4   3          6.49         67.34        42.52 o                         
  16   4   3          0.18         13.18        42.71 o                         
 -16   5   3         42.43         43.50        22.53 o                         
 -15   5   3         30.93         11.71        21.80 o                         
 -14   5   3         96.36         48.98        26.16 o                         
 -13   5   3        251.92        230.02        26.37 o                         
 -12   5   3       1082.62       1012.78        26.68 o                         
 -11   5   3         12.86          8.55        20.87 o                         
 -10   5   3        539.76        537.15        32.64 o                         
  -9   5   3       2350.36       2395.43        65.41 o                         
  -8   5   3         89.74         94.14        21.42 o                         
  -7   5   3         40.08         48.03        21.35 o                         
  -6   5   3        614.23        766.29        23.88 o                         
  -5   5   3        949.71       1073.89        28.22 o                         
  -4   5   3        350.19        262.00        28.25 o                         
  -3   5   3       4582.67       4630.09       106.64 o                         
  -2   5   3       6817.85       7171.42       149.46 o                         
  -1   5   3       1452.57       1349.52        38.28 o                         
   0   5   3       1054.51       1047.65        25.62 o                         
   1   5   3       1293.26       1232.78        30.11 o                         
   2   5   3        297.18        370.79        24.34 o                         
   3   5   3       1277.02       1253.88        24.54 o                         
   4   5   3       6165.51       5854.44       200.49 o                         
   5   5   3       3491.77       3237.35       236.83 o                         
   6   5   3         15.63         12.90        24.52 o                         
   7   5   3       1199.93       1207.61        24.61 o                         
   8   5   3          4.57         30.63        24.90 o                         
   9   5   3       2319.45       2334.84       193.21 o                         
  10   5   3       6707.75       6794.22       132.87 o                         
  11   5   3         14.11         -3.61        28.79 o                         
  12   5   3        707.42        805.47        33.96 o                         
  13   5   3         32.42         58.15        20.99 o                         
  14   5   3         78.78         74.55        42.61 o                         
  15   5   3         74.01        187.20        43.48 o                         
  16   5   3        776.68        772.40        45.60 o                         
 -15   6   3        121.98        119.01        26.04 o                         
 -14   6   3          0.05        -22.81        31.48 o                         
 -13   6   3         12.52          2.00        27.01 o                         
 -12   6   3        258.74        249.67        36.45 o                         
 -11   6   3          4.50         13.82        25.34 o                         
 -10   6   3         62.54        128.53        41.10 o                         
  -9   6   3       1583.88       1539.68        35.28 o                         
  -8   6   3        646.79        575.08        31.02 o                         
  -7   6   3       3516.69       3493.10        70.50 o                         
  -6   6   3        431.87        477.63        23.98 o                         
  -5   6   3       1611.45       1621.27        43.53 o                         
  -4   6   3       4041.87       4179.08       117.43 o                         
  -3   6   3        566.71        562.90        24.89 o                         
  -2   6   3        184.58        152.19        17.23 o                         
  -1   6   3        212.19        269.19        18.69 o                         
   0   6   3        847.10        767.51        25.35 o                         
   1   6   3       1334.81       1254.05        23.94 o                         
   2   6   3          0.23         21.92        21.44 o                         
   3   6   3        273.85        314.17        20.87 o                         
   4   6   3          1.73         26.22        19.38 o                         
   5   6   3        875.15        867.39        30.76 o                         
   6   6   3          0.38         -4.03        24.87 o                         
   7   6   3        575.86        574.76        55.99 o                         
   8   6   3        207.73        236.72        30.39 o                         
   9   6   3       3659.13       3768.68        90.66 o                         
  10   6   3        181.54        194.37        30.57 o                         
  11   6   3         57.92         73.18        24.43 o                         
  12   6   3          0.33         15.10        28.94 o                         
  13   6   3         54.01         73.11        32.23 o                         
  14   6   3          6.46         -2.26        29.72 o                         
  15   6   3         71.11         74.12        29.72 o                         
 -15   7   3          3.15         17.65        30.69 o                         
 -14   7   3         18.76         40.31        29.72 o                         
 -13   7   3         32.03          3.13        31.64 o                         
 -12   7   3        469.83        455.67        24.49 o                         
 -11   7   3       1264.73       1131.24        29.37 o                         
 -10   7   3        873.76        842.24        67.84 o                         
  -9   7   3        206.03        234.34        28.50 o                         
  -8   7   3        185.03        168.68        22.02 o                         
  -7   7   3        574.77        587.42        23.01 o                         
  -6   7   3       1491.41       1524.97        38.45 o                         
  -5   7   3        127.47        143.19        17.28 o                         
  -4   7   3       6070.97       6223.88       147.71 o                         
  -3   7   3       1978.80       1924.07        87.80 o                         
  -2   7   3         11.47         11.07        16.45 o                         
  -1   7   3          3.74          3.82        17.68 o                         
   0   7   3        196.91        216.67        21.93 o                         
   1   7   3         87.86         76.33        18.04 o                         
   2   7   3          3.33         20.33        22.16 o                         
   3   7   3         21.52         23.90        19.43 o                         
   4   7   3       1287.00       1176.86        24.20 o                         
   5   7   3       2035.58       1943.48        26.92 o                         
   6   7   3         27.76         35.41        19.99 o                         
   7   7   3        277.58        284.36        26.20 o                         
   8   7   3         60.48         59.99        21.49 o                         
   9   7   3       1341.45       1413.84        65.65 o                         
  10   7   3        501.23        557.20        30.21 o                         
  11   7   3        273.48        287.64        30.25 o                         
  12   7   3        711.65        767.11        74.91 o                         
  13   7   3         99.37        126.25        24.65 o                         
  14   7   3         78.57        162.23        43.34 o                         
  15   7   3         22.98         85.23        30.21 o                         
 -14   8   3          3.55         18.18        29.68 o                         
 -13   8   3        138.07        164.73        29.87 o                         
 -12   8   3         58.39         65.00        25.44 o                         
 -11   8   3         49.13         64.75        32.07 o                         
 -10   8   3       2266.19       2283.99       122.36 o                         
  -9   8   3         28.21         20.88        19.78 o                         
  -8   8   3        785.77        718.63        26.26 o                         
  -7   8   3       2868.83       2784.92        61.99 o                         
  -6   8   3        321.28        320.61        19.76 o                         
  -5   8   3       2765.56       2899.45        81.91 o                         
  -4   8   3       1808.03       1902.16        26.14 o                         
  -3   8   3       2076.90       2037.47        35.59 o                         
  -2   8   3        991.06        964.49        21.33 o                         
  -1   8   3         15.30         16.69        19.60 o                         
   0   8   3        567.42        513.21        20.43 o                         
   1   8   3       3549.14       3331.39        24.45 o                         
   2   8   3        541.55        531.33        21.52 o                         
   3   8   3       1057.13        954.26        18.76 o                         
   4   8   3        148.70        118.52        22.06 o                         
   5   8   3        102.90        121.64        21.64 o                         
   6   8   3        894.81        809.51        24.21 o                         
   7   8   3        229.38        215.14        25.91 o                         
   8   8   3         22.95         40.77        22.05 o                         
   9   8   3        814.36        866.59        22.52 o                         
  10   8   3         56.09         69.37        20.84 o                         
  11   8   3       1165.31       1212.71        31.80 o                         
  12   8   3        131.71         79.65        21.37 o                         
  13   8   3        357.55        330.18        21.95 o                         
  14   8   3        172.38        175.60        31.22 o                         
 -13   9   3         92.26        105.86        41.60 o                         
 -12   9   3         26.19         98.89        40.40 o                         
 -11   9   3        790.70        690.21        45.43 o                         
 -10   9   3        219.58        200.06        25.19 o                         
  -9   9   3        819.64        843.62        24.00 o                         
  -8   9   3       1108.80       1083.87        32.36 o                         
  -7   9   3       1140.11       1099.40        23.61 o                         
  -6   9   3       3391.55       3220.46       136.70 o                         
  -5   9   3        543.42        604.14        20.36 o                         
  -4   9   3         87.49         72.53        26.32 o                         
  -3   9   3       2027.80       1986.62        41.96 o                         
  -2   9   3        205.52        217.26        15.83 o                         
  -1   9   3       5381.58       5276.06        88.52 o                         
   0   9   3       5722.11       5548.68        44.23 o                         
   1   9   3       1686.40       1624.58        24.38 o                         
   2   9   3        829.39        813.91        21.34 o                         
   3   9   3        168.12        199.34        17.86 o                         
   4   9   3         37.68         38.47        17.23 o                         
   5   9   3         86.98         96.47        20.29 o                         
   6   9   3        390.32        442.06        22.05 o                         
   7   9   3         84.28        113.95        22.20 o                         
   8   9   3       4857.78       4844.33        31.05 o                         
   9   9   3        458.53        419.78        44.56 o                         
  10   9   3       1240.75       1316.81        74.67 o                         
  11   9   3        125.33        131.37        21.13 o                         
  12   9   3        223.51        239.94        29.63 o                         
  13   9   3          0.35          2.78        21.21 o                         
 -12  10   3        808.78        723.63        33.14 o                         
 -11  10   3          1.95         38.26        34.20 o                         
 -10  10   3          4.17         37.44        21.92 o                         
  -9  10   3        476.84        477.20        28.53 o                         
  -8  10   3        211.39        167.78        20.81 o                         
  -7  10   3       2830.37       2730.11        71.76 o                         
  -6  10   3       3588.07       3488.20       108.11 o                         
  -5  10   3         12.92         45.93        17.30 o                         
  -4  10   3       2043.43       2051.01        24.13 o                         
  -3  10   3       1439.64       1441.80        22.73 o                         
  -2  10   3         13.54         37.74        19.93 o                         
  -1  10   3       5434.65       5367.88        75.43 o                         
   0  10   3        177.45        206.39        20.66 o                         
   1  10   3       5668.99       5704.92        78.71 o                         
   2  10   3       1300.23       1341.93        24.37 o                         
   3  10   3        325.95        310.34        22.09 o                         
   4  10   3        378.35        409.54        19.61 o                         
   5  10   3        323.50        309.83        21.07 o                         
   6  10   3         51.45         67.25        20.74 o                         
   7  10   3       4121.13       4025.84        27.70 o                         
   8  10   3        159.43        151.60        48.51 o                         
   9  10   3       1075.44       1158.29        61.88 o                         
  10  10   3         99.19        145.34        51.13 o                         
  11  10   3         68.28         93.11        32.23 o                         
  12  10   3          9.58          1.31        24.58 o                         
 -11  11   3        206.95        185.99        28.62 o                         
 -10  11   3        495.04        449.23        25.54 o                         
  -9  11   3        267.80        233.53        21.52 o                         
  -8  11   3         19.94         25.93        20.46 o                         
  -7  11   3        189.36        194.56        17.26 o                         
  -6  11   3        156.41        168.80        19.10 o                         
  -5  11   3       2814.23       2879.68        22.46 o                         
  -4  11   3       2431.27       2374.56        83.96 o                         
  -3  11   3        425.23        391.10        19.43 o                         
  -2  11   3       1636.54       1736.17        30.13 o                         
  -1  11   3        284.63        263.93        19.62 o                         
   0  11   3       1166.62       1163.97        21.42 o                         
   1  11   3        577.76        612.40        22.36 o                         
   2  11   3        297.04        286.53        22.04 o                         
   3  11   3        694.08        726.75        25.31 o                         
   4  11   3        112.43        116.33        20.61 o                         
   5  11   3         19.44         51.81        23.06 o                         
   6  11   3       2801.03       2691.56        24.39 o                         
   7  11   3         22.19         22.68        19.14 o                         
   8  11   3        687.72        657.97        39.32 o                         
   9  11   3         29.10         43.79        20.08 o                         
  10  11   3         59.80         62.56        44.08 o                         
  11  11   3        262.60        238.13        31.36 o                         
 -10  12   3         99.02         90.34        23.77 o                         
  -9  12   3          6.24         -8.47        22.23 o                         
  -8  12   3         32.21         39.77        20.96 o                         
  -7  12   3         14.63         -1.11        18.49 o                         
  -6  12   3        197.20        170.29        20.90 o                         
  -5  12   3        717.76        706.03        20.83 o                         
  -4  12   3        578.07        558.74        24.96 o                         
  -3  12   3        386.19        411.78        16.71 o                         
  -2  12   3         41.80         42.00        18.70 o                         
  -1  12   3        170.52        203.02        17.27 o                         
   0  12   3        545.80        495.83        17.97 o                         
   1  12   3          4.95          5.99        16.43 o                         
   2  12   3         57.82         73.08        16.35 o                         
   3  12   3         18.88         50.90        23.29 o                         
   4  12   3        200.63        248.83        21.63 o                         
   5  12   3          2.19         21.30        26.60 o                         
   6  12   3         95.89         84.63        18.82 o                         
   7  12   3         39.51         82.59        21.77 o                         
   8  12   3         63.40        125.76        74.50 o                         
   9  12   3          7.11          6.87        23.67 o                         
  10  12   3          5.41         68.25        40.76 o                         
  -9  13   3         26.26         39.29        26.29 o                         
  -8  13   3         28.22          9.08        24.07 o                         
  -7  13   3         33.30         39.95        23.99 o                         
  -6  13   3        137.11        142.44        20.75 o                         
  -5  13   3        106.04         92.74        18.69 o                         
  -4  13   3        184.59        158.56        23.95 o                         
  -3  13   3        687.88        689.47        31.27 o                         
  -2  13   3        768.69        765.14        31.77 o                         
  -1  13   3        451.16        439.07        27.57 o                         
   0  13   3        397.17        365.98        21.78 o                         
   1  13   3        529.26        488.92        21.63 o                         
   2  13   3          1.21         14.96        18.26 o                         
   3  13   3        365.85        409.49        29.85 o                         
   4  13   3         49.68         51.85        20.75 o                         
   5  13   3         91.58        103.25        18.72 o                         
   6  13   3         45.06         40.22        18.38 o                         
   7  13   3        109.14        128.18        21.92 o                         
   8  13   3         43.22         98.29        24.71 o                         
   9  13   3        273.85        295.81        48.46 o                         
  -7  14   3         15.90          8.07        21.28 o                         
  -6  14   3        218.92        233.22        29.03 o                         
  -5  14   3        168.39        198.96        21.55 o                         
  -4  14   3        299.33        289.37        39.51 o                         
  -3  14   3        176.11        166.85        24.38 o                         
  -2  14   3          0.29         23.34        23.93 o                         
  -1  14   3        664.09        656.15        20.51 o                         
   0  14   3          0.66         20.70        18.61 o                         
   1  14   3          9.73         30.20        24.18 o                         
   2  14   3       2108.74       2039.65        42.10 o                         
   3  14   3         12.54        -20.52        21.02 o                         
   4  14   3        302.74        299.23        21.36 o                         
   5  14   3        180.80        184.65        21.52 o                         
   6  14   3        105.10        104.24        21.30 o                         
  -3  15   3         68.37         47.54        21.84 o                         
  -2  15   3         46.98         80.08        21.77 o                         
  -1  15   3        597.96        615.73        23.09 o                         
   0  15   3         84.97        138.02        29.15 o                         
   1  15   3       1241.89       1103.95        67.45 o                         
   2  15   3        680.90        657.38        41.49 o                         
   3  15   3        135.21        149.88        25.62 o                         
 -16   0   4       1610.92       1586.26       102.81 o                         
 -15   0   4        412.03        383.17        28.91 o                         
 -14   0   4       3120.22       3138.01        92.28 o                         
 -13   0   4        242.92        223.75        27.78 o                         
 -12   0   4        119.32        126.55        26.67 o                         
 -11   0   4       1253.13       1326.71        31.87 o                         
 -10   0   4       2212.61       2194.04        29.03 o                         
  -9   0   4        775.07        811.72        31.60 o                         
  -8   0   4      22388.82      23241.37        97.11 o                         
  -7   0   4        673.89        574.09        43.19 o                         
  -6   0   4      15623.47      15309.41        81.00 o                         
  -5   0   4        203.26        187.72        31.98 o                         
  -4   0   4        204.68        257.71        51.56 o                         
  -3   0   4         22.59         43.57        35.57 o                         
  -1   0   4        410.04        423.92        35.71 o                         
   0   0   4       6412.16       5717.55       319.80 o                         
   1   0   4       8950.14       8284.30       241.83 o                         
   2   0   4      28264.34      27534.82       339.02 o                         
   3   0   4       2229.58       2121.87        48.53 o                         
   4   0   4        433.15        469.99        29.85 o                         
   5   0   4       7163.81       6797.02       452.91 o                         
   6   0   4        471.72        336.32        28.96 o                         
   7   0   4       1018.16       1129.96        54.90 o                         
   8   0   4      17366.66      17643.51       862.63 o                         
   9   0   4        204.25        161.06        25.57 o                         
  10   0   4       1360.91       1354.66        53.15 o                         
  11   0   4        431.28        354.53        45.60 o                         
  12   0   4       1184.28       1191.67        47.66 o                         
  13   0   4         19.94         -3.56        39.44 o                         
  14   0   4        448.93        478.57        43.91 o                         
  15   0   4        481.94        430.62        32.56 o                         
  16   0   4        939.99       1001.63        47.57 o                         
 -16   1   4          2.42          6.22        20.21 o                         
 -15   1   4       1904.30       1854.59        31.36 o                         
 -14   1   4         32.16         50.37        13.86 o                         
 -13   1   4         19.18         26.65        15.68 o                         
 -12   1   4          0.24         16.29        16.01 o                         
 -11   1   4        249.45        253.40        20.96 o                         
 -10   1   4        251.81        287.02        18.56 o                         
  -9   1   4       4944.54       5166.12        78.96 o                         
  -8   1   4         75.80        103.47        18.11 o                         
  -7   1   4       5813.62       6013.91       235.57 o                         
  -6   1   4         36.24         44.31        21.09 o                         
  -5   1   4       2279.42       2324.87        26.85 o                         
  -4   1   4        279.91        273.55        28.33 o                         
  -3   1   4       5014.30       5310.93        53.77 o                         
  -2   1   4       1146.13       1118.97        32.76 o                         
  -1   1   4       2367.98       2491.74        30.63 o                         
   0   1   4        782.01        751.93        25.33 o                         
   1   1   4      28665.78      28465.51       364.68 o                         
   2   1   4        561.29        547.62        31.16 o                         
   3   1   4      11706.84      10807.50       451.81 o                         
   4   1   4        146.34        122.48        19.98 o                         
   5   1   4      16843.29      16800.01       414.07 o                         
   6   1   4        176.91        155.62        20.95 o                         
   7   1   4        524.32        327.73        17.36 o                         
   8   1   4       1189.81       1093.71        44.17 o                         
   9   1   4       1787.69       1633.00        72.76 o                         
  10   1   4         41.95         38.60        17.72 o                         
  11   1   4        153.92        142.47        22.51 o                         
  12   1   4        320.50        255.81        25.00 o                         
  13   1   4         78.46         98.20        23.62 o                         
  14   1   4        200.95        206.72        24.35 o                         
  15   1   4        345.93        345.24        21.34 o                         
  16   1   4        659.47        640.16        26.58 o                         
 -16   2   4          1.30         20.16        18.19 o                         
 -15   2   4        181.48        201.42        16.87 o                         
 -14   2   4        200.28        205.47        15.58 o                         
 -13   2   4       1315.26       1258.30        20.45 o                         
 -12   2   4        619.33        684.49        21.60 o                         
 -11   2   4        182.85        230.99        24.27 o                         
 -10   2   4       2478.10       2654.37        73.54 o                         
  -9   2   4        412.14        449.77        30.31 o                         
  -8   2   4          4.35         18.00        23.89 o                         
  -7   2   4       2300.26       2341.12        88.91 o                         
  -6   2   4       2660.21       2952.14        35.09 o                         
  -5   2   4         83.98         88.43        22.38 o                         
  -4   2   4       9141.65       9057.63        53.86 o                         
  -3   2   4       3417.25       3323.29        70.08 o                         
  -2   2   4       6246.48       5851.84        50.98 o                         
  -1   2   4        485.74        475.88        31.61 o                         
   1   2   4       4451.73       4317.80        35.26 o                         
   2   2   4        696.51        740.27        26.31 o                         
   3   2   4       1743.20       1635.12        26.79 o                         
   4   2   4      13843.00      13337.96       332.15 o                         
   5   2   4       5838.06       5761.32       105.60 o                         
   6   2   4        477.85        468.31        25.29 o                         
   7   2   4        140.84        123.10        22.33 o                         
   8   2   4        626.45        610.97        21.73 o                         
   9   2   4        101.38        105.34        20.14 o                         
  10   2   4        752.53        749.97        21.76 o                         
  11   2   4        509.14        515.17        32.46 o                         
  12   2   4       1020.31       1051.83        52.71 o                         
  13   2   4        240.44        221.30        22.21 o                         
  14   2   4        354.66        376.46        26.69 o                         
  15   2   4         17.88         33.33        22.80 o                         
  16   2   4        103.63        102.72        23.14 o                         
 -16   3   4        321.46        292.63        21.18 o                         
 -15   3   4        303.95        314.81        16.19 o                         
 -14   3   4        696.09        692.39        19.60 o                         
 -13   3   4        103.53        153.86        23.49 o                         
 -12   3   4       2079.43       2010.29        65.50 o                         
 -11   3   4       1840.76       1903.26        46.36 o                         
 -10   3   4        106.23        100.89        29.50 o                         
  -9   3   4          2.79         46.64        29.41 o                         
  -8   3   4        515.88        509.87        30.26 o                         
  -7   3   4       2027.11       2103.67        30.62 o                         
  -6   3   4       1198.34       1258.97        33.81 o                         
  -5   3   4       3633.43       3950.88       157.35 o                         
  -4   3   4       1024.66       1028.58        31.90 o                         
  -3   3   4      36739.70      39070.89       788.82 o                         
  -2   3   4       1159.70       1201.73        40.54 o                         
  -1   3   4        418.63        400.10        35.13 o                         
   0   3   4        538.17        522.25        35.86 o                         
   1   3   4      45633.95      45836.94       565.89 o                         
   2   3   4          7.18         10.35        23.13 o                         
   3   3   4      10828.43      10615.55        69.77 o                         
   4   3   4       1184.16       1235.52        60.08 o                         
   5   3   4       7655.63       7348.44       423.81 o                         
   6   3   4        138.93        172.51        35.78 o                         
   7   3   4        197.68        189.22        22.17 o                         
   8   3   4        168.23        127.43        26.81 o                         
   9   3   4       1262.00       1225.22        26.11 o                         
  10   3   4          2.86         18.25        22.04 o                         
  11   3   4        278.01        327.44        35.33 o                         
  12   3   4        663.15        637.63        22.65 o                         
  13   3   4        195.15        213.73        29.31 o                         
  14   3   4        695.78        614.75        26.95 o                         
  15   3   4         72.64        111.91        26.34 o                         
  16   3   4         37.03         46.32        43.05 o                         
 -16   4   4         39.91         41.05        20.94 o                         
 -15   4   4         39.41         33.69        16.54 o                         
 -14   4   4        372.55        348.55        24.75 o                         
 -13   4   4        336.66        332.07        21.23 o                         
 -12   4   4       2890.52       2683.14       169.94 o                         
 -11   4   4         15.43         13.78        20.64 o                         
 -10   4   4        466.98        412.81        31.57 o                         
  -9   4   4        107.77        131.29        30.51 o                         
  -8   4   4        395.55        414.19        25.25 o                         
  -7   4   4        165.42        171.31        20.80 o                         
  -6   4   4       3228.81       3391.16        76.16 o                         
  -5   4   4       1091.55       1076.57        49.56 o                         
  -4   4   4        509.40        617.78        29.86 o                         
  -3   4   4       4965.08       5112.67        62.12 o                         
  -2   4   4        170.89        120.75        23.98 o                         
  -1   4   4        188.86        177.42        22.63 o                         
   0   4   4       7753.08       8197.20       206.99 o                         
   1   4   4       2564.99       2655.66        36.43 o                         
   2   4   4      12013.25      12476.45       274.04 o                         
   3   4   4          0.66          5.41        19.80 o                         
   4   4   4       4142.58       4095.24       144.08 o                         
   5   4   4        857.13        783.87        34.93 o                         
   6   4   4        131.38        166.36        30.86 o                         
   7   4   4        693.33        655.89        26.17 o                         
   8   4   4       3184.36       3327.15        41.80 o                         
   9   4   4        389.38        352.55        32.66 o                         
  10   4   4        211.57        220.69        26.21 o                         
  11   4   4         14.40         16.26        25.04 o                         
  12   4   4        324.27        398.08        26.29 o                         
  13   4   4        759.37        785.48        84.70 o                         
  14   4   4         52.32         88.45        29.15 o                         
  15   4   4       1261.48       1122.21        35.69 o                         
  16   4   4         30.65         21.36        30.69 o                         
 -16   5   4          0.95         11.52        20.21 o                         
 -15   5   4         69.79         65.98        21.11 o                         
 -14   5   4        117.87        125.46        24.00 o                         
 -13   5   4       1028.51        989.08        23.42 o                         
 -12   5   4         54.06         61.60        20.91 o                         
 -11   5   4       4416.71       4091.46       187.92 o                         
 -10   5   4        102.66        117.57        31.01 o                         
  -9   5   4       1640.32       1671.02        34.76 o                         
  -8   5   4       2157.94       2312.73        29.93 o                         
  -7   5   4       2057.45       2193.22        29.53 o                         
  -6   5   4       2878.66       3056.15        74.28 o                         
  -5   5   4      18844.07      19639.85        74.21 o                         
  -4   5   4        395.21        488.55        24.32 o                         
  -3   5   4         12.59        104.39        21.57 o                         
  -2   5   4       4907.08       5040.76        82.50 o                         
  -1   5   4       1834.26       1798.66        47.25 o                         
   0   5   4         83.15         89.94        20.51 o                         
   1   5   4       4846.16       5370.54       141.33 o                         
   2   5   4       1849.49       1967.99        28.19 o                         
   3   5   4      15227.40      15203.04        64.43 o                         
   4   5   4       1001.87        979.64        23.23 o                         
   5   5   4      10872.08      11304.36        49.73 o                         
   6   5   4        837.42        878.49        26.59 o                         
   7   5   4        730.92        750.76        36.72 o                         
   8   5   4       2012.26       2040.94        30.65 o                         
   9   5   4        644.76        656.45        45.43 o                         
  10   5   4         57.98         53.15        38.53 o                         
  11   5   4       3407.70       3593.90       147.15 o                         
  12   5   4        355.89        384.79        25.32 o                         
  13   5   4       2188.02       2389.41       167.74 o                         
  14   5   4        532.57        528.35        31.89 o                         
  15   5   4         24.15         90.18        43.29 o                         
 -15   6   4         16.33         34.84        23.00 o                         
 -14   6   4         89.74         78.09        22.21 o                         
 -13   6   4        281.61        234.40        24.88 o                         
 -12   6   4       4148.44       3624.83       165.57 o                         
 -11   6   4         19.85         -8.42        44.32 o                         
 -10   6   4       2331.59       2436.52        77.12 o                         
  -9   6   4        118.73        139.30        24.30 o                         
  -8   6   4        989.69       1022.25        26.84 o                         
  -7   6   4         99.03        128.73        19.43 o                         
  -6   6   4       1520.95       1636.51        36.27 o                         
  -5   6   4       3479.02       3257.10        31.23 o                         
  -4   6   4       3306.94       3197.62        97.40 o                         
  -3   6   4       1716.41       1726.85        69.10 o                         
  -2   6   4       3206.25       3051.70        51.39 o                         
  -1   6   4        125.78        130.33        17.90 o                         
   0   6   4        507.58        528.67        23.29 o                         
   1   6   4       1958.42       2022.33        48.03 o                         
   2   6   4       2568.99       2550.12        28.94 o                         
   3   6   4       7285.12       7576.46        79.12 o                         
   4   6   4       9605.06       9291.59       257.19 o                         
   5   6   4        191.75        152.16        23.19 o                         
   6   6   4       2570.79       2479.58        27.91 o                         
   7   6   4        850.98        808.53        24.27 o                         
   8   6   4       1995.51       2066.34        53.72 o                         
   9   6   4         52.74         59.31        24.98 o                         
  10   6   4          5.90         67.77        35.06 o                         
  11   6   4        730.93        768.19        51.56 o                         
  12   6   4       2068.16       2180.78       113.99 o                         
  13   6   4         25.52         -3.17        21.15 o                         
  14   6   4        148.52        163.53        21.21 o                         
  15   6   4        908.42        826.46        34.34 o                         
 -15   7   4        153.07        208.79        43.34 o                         
 -14   7   4         12.39         11.24        24.33 o                         
 -13   7   4        238.75        278.02        58.56 o                         
 -12   7   4        388.45        313.92        27.68 o                         
 -11   7   4        448.56        390.99        41.10 o                         
 -10   7   4         17.20         30.05        23.02 o                         
  -9   7   4       3637.19       3902.81        46.55 o                         
  -8   7   4        167.09        191.05        21.50 o                         
  -7   7   4       1846.34       1978.26        33.09 o                         
  -6   7   4        453.53        449.43        20.47 o                         
  -5   7   4       2613.22       2719.51       170.60 o                         
  -4   7   4         19.72         70.74        30.48 o                         
  -3   7   4        546.82        505.72        25.55 o                         
  -2   7   4       1787.44       1785.57        25.56 o                         
  -1   7   4       9776.34       9510.71       117.03 o                         
   0   7   4          4.87         21.00        21.23 o                         
   1   7   4       5624.48       5435.94        70.54 o                         
   2   7   4       3186.91       3073.55        33.40 o                         
   3   7   4       3269.19       3033.26        73.79 o                         
   4   7   4        864.04        887.63        21.34 o                         
   5   7   4       2020.89       2041.13        23.13 o                         
   6   7   4         65.94        117.35        24.96 o                         
   7   7   4       6579.76       6401.68       279.01 o                         
   8   7   4       2198.76       2210.62        36.29 o                         
   9   7   4        926.20       1030.72        33.48 o                         
  10   7   4       3724.86       3971.63        32.97 o                         
  11   7   4        512.20        511.64        22.00 o                         
  12   7   4        591.33        645.83        33.38 o                         
  13   7   4        360.65        405.57        32.68 o                         
  14   7   4         77.33         98.57        25.37 o                         
 -14   8   4        890.16        947.38        44.20 o                         
 -13   8   4         10.88         28.85        29.45 o                         
 -12   8   4          2.40        -25.60        31.94 o                         
 -11   8   4        332.01        326.15        32.15 o                         
 -10   8   4        195.10        173.43        21.85 o                         
  -9   8   4          0.87        -16.15        22.56 o                         
  -8   8   4       4501.55       4203.69       128.21 o                         
  -7   8   4          2.20         37.75        24.74 o                         
  -6   8   4       2068.55       2109.69        26.01 o                         
  -5   8   4       1160.43       1143.46        25.68 o                         
  -4   8   4        780.13        794.21        24.16 o                         
  -3   8   4         71.83         74.61        21.71 o                         
  -2   8   4       1035.18        978.13        20.94 o                         
  -1   8   4       1407.55       1354.33        22.81 o                         
   0   8   4       9579.42       9548.31       118.29 o                         
   1   8   4         16.30         23.29        18.81 o                         
   2   8   4       3582.34       3535.80       120.15 o                         
   3   8   4        514.40        540.52        20.98 o                         
   4   8   4         75.49        102.60        22.08 o                         
   5   8   4        459.47        464.77        20.78 o                         
   6   8   4       1416.31       1493.22        22.15 o                         
   7   8   4        397.78        439.12        31.30 o                         
   8   8   4       3530.23       3656.34        98.70 o                         
   9   8   4        185.27        168.10        23.69 o                         
  10   8   4        240.26        221.59        21.15 o                         
  11   8   4        142.49        152.28        25.08 o                         
  12   8   4         15.33        -22.25        24.85 o                         
  13   8   4         18.27         -0.47        25.09 o                         
  14   8   4        232.83        280.03        37.23 o                         
 -13   9   4        404.10        408.78        31.17 o                         
 -12   9   4        222.86        183.46        27.04 o                         
 -11   9   4          6.79        -19.17        28.64 o                         
 -10   9   4         12.65         27.60        19.54 o                         
  -9   9   4         24.85         26.95        20.73 o                         
  -8   9   4         15.00         22.98        19.93 o                         
  -7   9   4        520.40        530.48        30.40 o                         
  -6   9   4         39.70         22.66        21.21 o                         
  -5   9   4        136.49        168.90        22.46 o                         
  -4   9   4        142.10        149.39        33.09 o                         
  -3   9   4        118.16        101.18        18.89 o                         
  -2   9   4        305.26        269.39        22.32 o                         
  -1   9   4          1.07         37.85        22.48 o                         
   0   9   4         49.73         77.28        19.89 o                         
   1   9   4        660.70        709.54        19.29 o                         
   2   9   4         48.62         68.85        21.19 o                         
   3   9   4        277.98        277.35        19.90 o                         
   4   9   4          0.31         32.42        25.15 o                         
   5   9   4         56.04         52.76        24.70 o                         
   6   9   4       1540.30       1437.69        38.83 o                         
   7   9   4        167.43        145.35        24.24 o                         
   8   9   4         24.27         56.79        20.51 o                         
   9   9   4          1.21         45.28        21.72 o                         
  10   9   4        222.50        208.47        25.29 o                         
  11   9   4          9.55         30.60        22.65 o                         
  12   9   4        105.17         79.17        24.90 o                         
  13   9   4        390.39        364.29        22.50 o                         
 -12  10   4          4.46        -43.85        44.66 o                         
 -11  10   4         35.66         35.18        24.15 o                         
 -10  10   4         14.87         -6.10        23.90 o                         
  -9  10   4          2.67         19.84        20.01 o                         
  -8  10   4        833.06        916.91        44.47 o                         
  -7  10   4          1.36        -26.89        19.93 o                         
  -6  10   4        259.66        344.60        24.68 o                         
  -5  10   4         35.67         66.47        25.04 o                         
  -4  10   4        177.74        168.82        21.86 o                         
  -3  10   4        105.93        103.03        22.08 o                         
  -2  10   4         53.65         32.88        25.79 o                         
  -1  10   4       4439.97       4364.14        69.64 o                         
   0  10   4        842.89        972.51        20.43 o                         
   1  10   4        377.10        360.87        22.70 o                         
   2  10   4        264.34        297.39        26.04 o                         
   3  10   4         32.85         21.43        21.08 o                         
   4  10   4         94.36        106.04        19.26 o                         
   5  10   4         94.54        101.67        23.07 o                         
   6  10   4        749.89        714.78        21.55 o                         
   7  10   4         38.85         70.78        21.07 o                         
   8  10   4        492.63        508.41        21.47 o                         
   9  10   4         30.97          5.27        28.64 o                         
  10  10   4          3.41          2.64        32.13 o                         
  11  10   4         23.64         26.80        20.69 o                         
  12  10   4         31.91         16.21        24.98 o                         
 -11  11   4         23.84         21.44        32.45 o                         
 -10  11   4          6.46         26.45        20.91 o                         
  -9  11   4        366.46        367.25        21.94 o                         
  -8  11   4          0.67         23.24        23.28 o                         
  -7  11   4       1703.50       1683.61        29.82 o                         
  -6  11   4        455.22        462.18        30.91 o                         
  -5  11   4        726.51        784.64        31.70 o                         
  -4  11   4        249.99        273.84        20.76 o                         
  -3  11   4        186.43        234.20        21.02 o                         
  -2  11   4        208.45        217.66        24.66 o                         
  -1  11   4        203.55        229.29        24.35 o                         
   0  11   4        709.25        717.08        22.10 o                         
   1  11   4        760.52        777.90        25.63 o                         
   2  11   4         21.72         17.81        53.94 o                         
   3  11   4          7.08          7.39        18.32 o                         
   4  11   4        339.80        325.36        26.95 o                         
   5  11   4         26.25         43.48        18.06 o                         
   6  11   4         63.74         74.37        20.29 o                         
   7  11   4       1072.11       1092.50        31.71 o                         
   8  11   4         17.76         59.78        20.23 o                         
   9  11   4        906.21        891.48        30.85 o                         
  10  11   4        115.24        119.20        53.80 o                         
  11  11   4        284.69        320.62        43.05 o                         
 -10  12   4        230.96        166.89        22.33 o                         
  -9  12   4         98.68         92.25        23.70 o                         
  -8  12   4        914.65        937.94        31.51 o                         
  -7  12   4        160.99        130.65        19.02 o                         
  -6  12   4       2018.17       2071.39        38.94 o                         
  -5  12   4       1278.09       1220.13        32.71 o                         
  -4  12   4        550.98        578.18        21.51 o                         
  -3  12   4        293.45        294.84        18.94 o                         
  -2  12   4         33.39         23.85        18.56 o                         
  -1  12   4        139.14        173.57        21.03 o                         
   0  12   4       1459.46       1511.75        23.66 o                         
   1  12   4        205.84        193.18        21.16 o                         
   2  12   4       1319.87       1359.08        26.43 o                         
   3  12   4          0.46         14.39        16.31 o                         
   4  12   4        315.20        387.52        22.70 o                         
   5  12   4       2316.74       2199.93        95.60 o                         
   6  12   4       1027.78       1071.25        27.25 o                         
   7  12   4        723.81        711.89        21.34 o                         
   8  12   4        927.60        897.73        26.31 o                         
   9  12   4        281.77        306.62        81.38 o                         
  10  12   4        250.35        315.76        42.85 o                         
  -9  13   4        184.08        170.79        21.99 o                         
  -8  13   4          3.71          6.62        18.81 o                         
  -7  13   4        440.05        442.16        22.12 o                         
  -6  13   4        418.53        465.67        25.05 o                         
  -5  13   4       1266.17       1260.54        51.13 o                         
  -4  13   4         20.68         22.14        22.19 o                         
  -3  13   4        550.65        542.06        19.95 o                         
  -2  13   4        146.23        140.79        20.94 o                         
  -1  13   4        258.29        268.07        17.69 o                         
   0  13   4         20.97         21.21        20.86 o                         
   1  13   4       1113.92       1153.09        35.90 o                         
   2  13   4         49.51         73.53        18.57 o                         
   3  13   4       1576.69       1562.87        21.19 o                         
   4  13   4         72.08         48.04        21.20 o                         
   5  13   4       2052.87       2120.04        28.27 o                         
   6  13   4        234.32        239.16        36.67 o                         
   7  13   4        569.49        630.13        23.10 o                         
   8  13   4          4.26         -3.11        28.45 o                         
  -6  14   4          3.67         34.93        21.16 o                         
  -5  14   4         45.89         55.06        24.80 o                         
  -4  14   4        126.98        158.00        18.92 o                         
  -3  14   4          6.43         55.82        19.03 o                         
  -2  14   4        392.58        368.47        19.67 o                         
  -1  14   4        107.75        105.12        22.63 o                         
   0  14   4        717.90        758.55        22.70 o                         
   1  14   4        206.87        220.86        19.12 o                         
   2  14   4        117.41        142.74        21.52 o                         
   3  14   4          1.24        -27.51        21.08 o                         
   4  14   4        268.70        309.95        21.48 o                         
   5  14   4          1.09        -28.38        18.62 o                         
   6  14   4        613.19        539.16        20.80 o                         
  -3  15   4        246.72        252.29        20.83 o                         
  -2  15   4        328.96        338.18        18.82 o                         
  -1  15   4        507.06        493.13        19.16 o                         
   0  15   4         33.55         44.15        18.78 o                         
   1  15   4        305.70        321.48        19.99 o                         
   2  15   4        190.38        165.52        20.09 o                         
   3  15   4          0.45          5.11        19.71 o                         
 -16   1   5         64.63         51.78        15.77 o                         
 -15   1   5       1161.55       1123.73        37.55 o                         
 -14   1   5         59.27         58.03        17.47 o                         
 -13   1   5          1.35         14.27        19.12 o                         
 -12   1   5         15.84         14.14        17.69 o                         
 -11   1   5       1481.04       1523.31        28.48 o                         
 -10   1   5       1162.48       1132.71        17.14 o                         
  -9   1   5        448.50        466.51        29.48 o                         
  -8   1   5        616.43        606.56        34.61 o                         
  -7   1   5       4442.93       4130.34        39.03 o                         
  -6   1   5       1439.36       1390.07        32.71 o                         
  -5   1   5          4.84         11.12        19.80 o                         
  -4   1   5         19.84         41.86        19.03 o                         
  -3   1   5          0.98         13.88        26.22 o                         
  -2   1   5       2281.40       2267.75        26.35 o                         
  -1   1   5      11997.16      11736.90        46.57 o                         
   0   1   5      18508.41      16764.88       389.19 o                         
   1   1   5      21311.20      20678.03        98.87 o                         
   2   1   5       1985.78       1835.16        36.69 o                         
   3   1   5       8715.95       8544.61       137.58 o                         
   4   1   5          1.33          2.11        20.90 o                         
   5   1   5        412.37        454.56        24.36 o                         
   6   1   5        842.61        909.64        31.16 o                         
   7   1   5       9381.62       8300.50       436.33 o                         
   8   1   5       1730.34       1642.50        32.26 o                         
   9   1   5       1856.61       1671.87       103.43 o                         
  10   1   5        191.86        175.56        17.68 o                         
  11   1   5          1.20         36.06        21.63 o                         
  12   1   5        870.70        888.05        46.90 o                         
  13   1   5         36.98         37.73        29.52 o                         
  14   1   5         96.58         99.96        24.39 o                         
  15   1   5        835.37        774.89        23.84 o                         
  16   1   5         47.01         51.92        24.14 o                         
 -16   2   5        113.72        123.98        16.83 o                         
 -15   2   5       1098.91       1027.45        22.37 o                         
 -14   2   5        756.71        774.99        18.31 o                         
 -13   2   5        733.31        749.95        20.67 o                         
 -12   2   5        508.39        549.04        16.68 o                         
 -11   2   5        581.56        609.99        20.06 o                         
 -10   2   5         38.71         70.06        21.14 o                         
  -9   2   5        434.10        424.28        18.31 o                         
  -8   2   5       4594.10       4672.76        98.26 o                         
  -7   2   5       1772.98       1649.82        74.67 o                         
  -6   2   5       1281.99       1115.55        28.02 o                         
  -5   2   5        142.78        133.09        25.24 o                         
  -4   2   5          7.39         22.30        23.17 o                         
  -3   2   5      11245.20      11153.07        53.99 o                         
  -2   2   5       3990.84       3703.36        80.44 o                         
  -1   2   5        914.96       1000.87        32.71 o                         
   0   2   5      24688.89      23359.39       263.42 o                         
   1   2   5         22.93         17.60        23.13 o                         
   2   2   5        775.44        583.82        20.49 o                         
   3   2   5        679.51        636.91        21.81 o                         
   4   2   5       2813.25       2604.52        49.46 o                         
   5   2   5          0.43          6.02        22.30 o                         
   6   2   5       1699.03       1372.75        35.07 o                         
   7   2   5        972.06        916.33        35.82 o                         
   8   2   5       3412.77       3218.02       146.00 o                         
   9   2   5         50.89         42.20        21.87 o                         
  10   2   5       1561.89       1555.15        30.93 o                         
  11   2   5         10.93         38.68        25.04 o                         
  12   2   5          8.14         19.21        23.75 o                         
  13   2   5         67.58         87.53        17.04 o                         
  14   2   5        557.61        537.99        26.08 o                         
  15   2   5        211.26        208.56        28.13 o                         
  16   2   5        393.32        367.62        29.54 o                         
 -16   3   5        409.76        361.36        18.09 o                         
 -15   3   5          1.40          1.57        16.53 o                         
 -14   3   5       1240.94       1200.94        46.52 o                         
 -13   3   5        495.80        416.34        17.53 o                         
 -12   3   5        929.61        961.93        18.33 o                         
 -11   3   5        967.29        983.15        24.32 o                         
 -10   3   5       1104.96       1107.70        32.84 o                         
  -9   3   5       2557.64       2620.95        90.95 o                         
  -8   3   5         77.32         71.06        23.24 o                         
  -7   3   5        372.38        378.12        25.35 o                         
  -6   3   5        278.24        217.50        25.75 o                         
  -5   3   5        729.71        641.25        20.03 o                         
  -4   3   5      15709.30      15032.19        74.02 o                         
  -3   3   5      36562.51      36383.82      1286.42 o                         
  -2   3   5       3960.97       3648.62        74.67 o                         
  -1   3   5       1034.95        825.80        32.39 o                         
   0   3   5        182.25        185.38        24.21 o                         
   1   3   5        115.64        170.29        25.70 o                         
   2   3   5       3010.00       2840.14        35.12 o                         
   3   3   5       2521.02       2064.64        40.21 o                         
   4   3   5       3785.94       3161.47       107.66 o                         
   5   3   5       4162.41       3419.42        88.17 o                         
   6   3   5          1.24         32.25        20.53 o                         
   7   3   5       5937.56       5371.93       248.62 o                         
   8   3   5        993.15        969.67        38.41 o                         
   9   3   5       2548.98       2560.10        56.67 o                         
  10   3   5        316.36        284.58        27.56 o                         
  11   3   5       2833.00       2747.30        26.58 o                         
  12   3   5         65.16         76.03        21.53 o                         
  13   3   5       2481.49       2507.04       147.75 o                         
  14   3   5        137.26        212.40        43.10 o                         
  15   3   5        772.39        759.46        44.73 o                         
  16   3   5         27.64         36.27        43.72 o                         
 -16   4   5        242.75        238.19        17.81 o                         
 -15   4   5        539.52        516.56        19.82 o                         
 -14   4   5          6.57         11.77        17.82 o                         
 -13   4   5        477.34        393.17        21.88 o                         
 -12   4   5       1793.20       1778.32        68.01 o                         
 -11   4   5       1576.61       1512.29        35.33 o                         
 -10   4   5       6358.18       6472.79        44.95 o                         
  -9   4   5         49.28         71.76        24.73 o                         
  -8   4   5        209.63        201.80        19.07 o                         
  -7   4   5        190.28        175.83        24.41 o                         
  -6   4   5       1028.26       1053.46        28.25 o                         
  -5   4   5        147.58        190.33        23.41 o                         
  -4   4   5       7442.77       7094.40       118.72 o                         
  -3   4   5      23008.29      23285.06       774.61 o                         
  -2   4   5       5577.49       5334.11       146.47 o                         
  -1   4   5        226.41        191.07        27.87 o                         
   0   4   5        101.26        109.74        21.63 o                         
   1   4   5         42.68         43.93        20.73 o                         
   2   4   5       4656.84       4429.34       109.13 o                         
   3   4   5       3347.91       3108.53       129.89 o                         
   4   4   5       7381.73       5995.26       201.27 o                         
   5   4   5       1024.67        883.21        28.74 o                         
   6   4   5       4678.45       4294.05       271.70 o                         
   7   4   5       1068.55       1023.79        27.63 o                         
   8   4   5        168.83        124.01        32.65 o                         
   9   4   5        468.45        562.44        68.13 o                         
  10   4   5       8138.96       8499.43        97.45 o                         
  11   4   5       1209.56       1189.80        32.63 o                         
  12   4   5       3928.03       3901.61       198.93 o                         
  13   4   5        514.52        558.01        31.32 o                         
  14   4   5        688.25        704.88        23.28 o                         
  15   4   5         40.23         60.75        30.73 o                         
  16   4   5         41.40         -2.02        31.41 o                         
 -15   5   5         11.00         22.02        17.94 o                         
 -14   5   5         92.49        115.22        20.42 o                         
 -13   5   5         32.01         42.50        23.30 o                         
 -12   5   5        270.69        237.31        24.33 o                         
 -11   5   5         10.12         19.56        23.56 o                         
 -10   5   5       2418.96       2614.68        87.54 o                         
  -9   5   5          9.22         14.71        23.81 o                         
  -8   5   5        438.91        406.28        20.22 o                         
  -7   5   5        751.07        806.86        23.02 o                         
  -6   5   5       1735.45       1793.37        66.18 o                         
  -5   5   5         10.22         18.62        25.14 o                         
  -4   5   5      12072.29      12881.59       253.07 o                         
  -3   5   5      17148.49      17347.52       275.23 o                         
  -2   5   5       7328.05       7455.99       130.36 o                         
  -1   5   5       1223.12       1170.73        26.48 o                         
   0   5   5       1677.29       1623.70        50.80 o                         
   1   5   5       7347.47       7419.24       199.85 o                         
   2   5   5         25.29         29.14        21.00 o                         
   3   5   5       6401.52       5849.97       193.19 o                         
   4   5   5        196.23        204.86        19.48 o                         
   5   5   5        205.36        152.97        22.21 o                         
   6   5   5        950.80        827.14        34.87 o                         
   7   5   5       1375.92       1226.71        24.42 o                         
   8   5   5        101.82        123.99        51.54 o                         
   9   5   5       8469.76       8699.17       191.72 o                         
  10   5   5        696.52        785.03        24.22 o                         
  11   5   5       1747.04       1744.64        51.03 o                         
  12   5   5         59.66         34.12        49.88 o                         
  13   5   5        645.02        599.79        36.67 o                         
  14   5   5        206.07        195.61        21.85 o                         
  15   5   5          7.60        -13.80        29.77 o                         
 -15   6   5        520.15        476.01        29.51 o                         
 -14   6   5         36.27         29.33        22.78 o                         
 -13   6   5         40.11         60.82        21.14 o                         
 -12   6   5       1058.91        979.33        26.91 o                         
 -11   6   5        281.17        221.92        30.09 o                         
 -10   6   5         84.56        109.26        29.89 o                         
  -9   6   5        213.24        220.93        21.04 o                         
  -8   6   5        508.68        525.69        25.25 o                         
  -7   6   5         21.41         29.95        21.34 o                         
  -6   6   5       1156.53       1251.17        68.66 o                         
  -5   6   5       1231.39       1279.17        42.69 o                         
  -4   6   5       6937.65       7133.58        85.69 o                         
  -3   6   5        429.13        451.29        22.90 o                         
  -2   6   5         48.39         62.52        21.33 o                         
  -1   6   5       3491.18       3506.96       109.49 o                         
   0   6   5       4011.10       4105.13        89.87 o                         
   1   6   5       1010.72       1008.74        28.11 o                         
   2   6   5      10055.66      10471.56       192.32 o                         
   3   6   5         41.16         61.37        25.37 o                         
   4   6   5       2219.64       2278.27        32.64 o                         
   5   6   5          0.18         20.92        22.44 o                         
   6   6   5       1113.25       1151.60        27.78 o                         
   7   6   5        345.55        354.17        22.65 o                         
   8   6   5       1412.03       1489.26        33.04 o                         
   9   6   5        180.19        146.36        31.42 o                         
  10   6   5        753.78        870.77        26.26 o                         
  11   6   5        103.05        118.23        34.65 o                         
  12   6   5        237.54        227.61        21.20 o                         
  13   6   5         39.65         51.39        30.71 o                         
  14   6   5         42.75         46.46        43.72 o                         
  15   6   5          4.13          2.31        44.11 o                         
 -15   7   5        256.32        215.22        44.36 o                         
 -14   7   5          6.49          6.96        24.50 o                         
 -13   7   5        375.85        338.89        30.74 o                         
 -12   7   5         43.48         93.29        31.48 o                         
 -11   7   5       1126.53       1124.56        57.33 o                         
 -10   7   5         40.85         61.61        27.28 o                         
  -9   7   5         32.67         26.07        23.94 o                         
  -8   7   5        661.11        623.94        22.85 o                         
  -7   7   5        789.11        788.68        23.19 o                         
  -6   7   5        103.17        101.85        31.56 o                         
  -5   7   5       1140.66       1094.67        25.46 o                         
  -4   7   5        173.51        236.53        21.72 o                         
  -3   7   5       1200.32       1100.25        26.64 o                         
  -2   7   5       2083.44       2052.61        47.32 o                         
  -1   7   5         37.77         60.22        19.73 o                         
   0   7   5        101.80        111.96        17.64 o                         
   1   7   5       1848.07       1892.59        45.19 o                         
   2   7   5        345.73        399.71        25.64 o                         
   3   7   5        509.11        468.75        25.48 o                         
   4   7   5        121.13        153.28        19.61 o                         
   5   7   5       2494.10       2391.69        71.23 o                         
   6   7   5         60.23         81.66        31.79 o                         
   7   7   5        446.92        469.65        22.72 o                         
   8   7   5        519.63        568.91        23.16 o                         
   9   7   5       3122.51       3164.45        47.14 o                         
  10   7   5         52.10         87.69        23.77 o                         
  11   7   5        470.46        410.32        22.58 o                         
  12   7   5        153.39        150.83        21.32 o                         
  13   7   5          5.81        -20.16        24.23 o                         
  14   7   5        218.13        197.19        22.12 o                         
 -14   8   5          0.66         -5.71        22.84 o                         
 -13   8   5         10.54         17.75        21.69 o                         
 -12   8   5          1.07         -1.59        23.79 o                         
 -11   8   5        234.72        211.75        23.95 o                         
 -10   8   5         71.51         68.89        23.16 o                         
  -9   8   5       1231.04       1169.33        38.71 o                         
  -8   8   5        262.63        238.12        19.20 o                         
  -7   8   5        110.59        144.63        24.91 o                         
  -6   8   5       1001.61       1063.94        43.14 o                         
  -5   8   5        217.38        207.03        26.04 o                         
  -4   8   5       1973.66       1999.86        35.59 o                         
  -3   8   5         78.98         65.88        17.93 o                         
  -2   8   5        735.82        719.89        23.93 o                         
  -1   8   5       4338.76       4306.93        64.68 o                         
   0   8   5       2785.39       2621.61        35.76 o                         
   1   8   5         25.62         19.40        19.26 o                         
   2   8   5        710.45        642.38        43.82 o                         
   3   8   5          8.69         23.66        36.36 o                         
   4   8   5       1082.09       1052.30        28.27 o                         
   5   8   5       1009.88        958.79        25.41 o                         
   6   8   5       1065.42       1072.57        27.13 o                         
   7   8   5        976.25        887.60        76.88 o                         
   8   8   5        121.92        116.48        26.69 o                         
   9   8   5        464.29        515.91        24.96 o                         
  10   8   5       1757.40       1834.48        65.89 o                         
  11   8   5        237.92        256.87        24.58 o                         
  12   8   5        186.26        212.49        37.08 o                         
  13   8   5         55.23         52.95        54.04 o                         
  14   8   5         32.10         12.47        25.67 o                         
 -13   9   5        419.90        297.80        29.99 o                         
 -12   9   5         53.88         55.42        31.72 o                         
 -11   9   5         27.12         77.95        31.43 o                         
 -10   9   5         84.12        156.98        23.73 o                         
  -9   9   5        443.37        452.35        21.44 o                         
  -8   9   5        458.08        444.55        20.94 o                         
  -7   9   5       3096.56       3023.49        96.71 o                         
  -6   9   5        185.10        207.31        21.76 o                         
  -5   9   5        482.45        524.78        31.91 o                         
  -4   9   5         23.04         38.51        34.23 o                         
  -3   9   5        371.07        355.49        19.73 o                         
  -2   9   5       1164.57       1063.79        38.21 o                         
  -1   9   5       4791.69       4451.64       117.72 o                         
   0   9   5       1460.97       1359.02        29.80 o                         
   1   9   5       1428.08       1347.70        24.55 o                         
   2   9   5          2.26         48.63        30.42 o                         
   3   9   5        526.92        469.84        20.24 o                         
   4   9   5         32.11         59.47        21.01 o                         
   5   9   5        339.30        383.99        29.66 o                         
   6   9   5       1152.76       1089.49        19.98 o                         
   7   9   5       3442.92       3380.07        76.91 o                         
   8   9   5        134.04        116.29        58.22 o                         
   9   9   5       1584.12       1539.38        44.63 o                         
  10   9   5          0.12        -16.08        20.29 o                         
  11   9   5        189.75        186.41        21.46 o                         
  12   9   5        143.30        189.31        31.31 o                         
  13   9   5        317.84        301.07        31.11 o                         
 -12  10   5         56.72         52.33        24.16 o                         
 -11  10   5         28.65         54.82        24.90 o                         
 -10  10   5        528.70        501.76        21.65 o                         
  -9  10   5          7.27         41.80        22.89 o                         
  -8  10   5       2080.56       2054.97        67.77 o                         
  -7  10   5       1670.36       1677.30        64.39 o                         
  -6  10   5       1944.63       2001.53        82.80 o                         
  -5  10   5       1585.52       1494.58        28.43 o                         
  -4  10   5        353.58        304.40        19.72 o                         
  -3  10   5       1231.18       1216.98        26.82 o                         
  -2  10   5       1182.76       1242.52        24.41 o                         
  -1  10   5        136.07        133.46        19.87 o                         
   0  10   5       2779.78       2766.50        24.81 o                         
   1  10   5        729.05        695.67        23.27 o                         
   2  10   5         15.11         17.37        36.60 o                         
   3  10   5       1289.37       1363.24        48.48 o                         
   4  10   5         21.42         27.13        23.53 o                         
   5  10   5        230.95        241.59        20.40 o                         
   6  10   5       1116.10       1162.94        23.15 o                         
   7  10   5         58.23         80.23        20.66 o                         
   8  10   5        396.70        447.03        29.06 o                         
   9  10   5        434.86        445.22        24.46 o                         
  10  10   5         22.19         67.50        23.90 o                         
  11  10   5        118.27        129.01        30.03 o                         
  12  10   5        111.39        137.95        21.41 o                         
 -11  11   5        132.29        115.85        22.42 o                         
 -10  11   5          1.72         23.91        19.93 o                         
  -9  11   5        266.52        248.34        20.89 o                         
  -8  11   5         13.71         28.43        18.25 o                         
  -7  11   5        193.45        196.58        20.42 o                         
  -6  11   5       3043.34       3058.84        86.96 o                         
  -5  11   5       1167.63       1165.40        40.09 o                         
  -4  11   5        750.19        715.58        34.47 o                         
  -3  11   5         11.05         52.31        23.78 o                         
  -2  11   5        245.80        253.51        24.11 o                         
  -1  11   5         32.65         79.47        23.68 o                         
   0  11   5        188.04        164.93        20.96 o                         
   1  11   5         42.05         31.76        20.33 o                         
   2  11   5       1052.92        992.28        31.13 o                         
   3  11   5       1193.62       1181.55        24.91 o                         
   4  11   5         13.51         11.89        17.78 o                         
   5  11   5       2771.21       2737.93        26.50 o                         
   6  11   5        336.82        281.61        21.15 o                         
   7  11   5        961.64        927.03        20.40 o                         
   8  11   5         15.65         74.71        70.37 o                         
   9  11   5        149.34        154.92        20.94 o                         
  10  11   5       1019.02       1089.73        91.34 o                         
  11  11   5        335.08        372.74        22.45 o                         
 -10  12   5        233.92        236.61        25.71 o                         
  -9  12   5         45.68         48.36        20.96 o                         
  -8  12   5         18.48         48.78        18.30 o                         
  -7  12   5         73.48         51.63        18.53 o                         
  -6  12   5          0.36         16.42        16.85 o                         
  -5  12   5         12.73         13.04        21.26 o                         
  -4  12   5        336.20        325.82        27.95 o                         
  -3  12   5         21.95         35.71        20.76 o                         
  -2  12   5         15.97         23.04        18.45 o                         
  -1  12   5          0.77         28.39        19.46 o                         
   0  12   5          4.15         -5.31        20.61 o                         
   1  12   5         55.62         58.28        20.18 o                         
   2  12   5        289.06        273.75        28.59 o                         
   3  12   5          0.18         14.99        21.53 o                         
   4  12   5        904.05        928.43        25.31 o                         
   5  12   5         32.68         46.69        18.83 o                         
   6  12   5         49.24         50.48        16.97 o                         
   7  12   5        100.23        106.43        18.32 o                         
   8  12   5          4.38        -43.39        59.83 o                         
   9  12   5         28.57         33.10        20.59 o                         
  10  12   5         17.86         33.76        30.40 o                         
  -8  13   5         36.71         97.73        21.45 o                         
  -7  13   5        133.43        112.12        19.04 o                         
  -6  13   5        366.15        346.36        23.13 o                         
  -5  13   5          4.64          9.30        21.34 o                         
  -4  13   5        292.14        278.32        19.41 o                         
  -3  13   5        497.91        501.88        19.83 o                         
  -2  13   5         55.06         72.34        21.91 o                         
  -1  13   5        474.84        414.83        23.33 o                         
   0  13   5         12.26         17.90        29.89 o                         
   1  13   5          2.03        -16.84        20.65 o                         
   2  13   5       1766.13       1685.67        34.05 o                         
   3  13   5        228.47        218.41        17.72 o                         
   4  13   5        447.90        455.56        24.32 o                         
   5  13   5        176.04        189.80        19.06 o                         
   6  13   5        927.09        919.67        28.10 o                         
   7  13   5        303.37        294.89        21.12 o                         
   8  13   5        225.86        265.16        43.38 o                         
  -6  14   5         12.09         16.19        19.55 o                         
  -5  14   5       1313.08       1218.00        29.04 o                         
  -4  14   5        715.59        629.60        23.50 o                         
  -3  14   5        519.09        490.09        32.62 o                         
  -2  14   5       1258.36       1194.52        39.24 o                         
  -1  14   5        328.39        351.75        25.86 o                         
   0  14   5        536.54        523.57        34.72 o                         
   1  14   5        201.52        203.35        21.29 o                         
   2  14   5         12.97         41.91        20.45 o                         
   3  14   5       1723.37       1635.52        53.04 o                         
   4  14   5        374.81        382.12        21.87 o                         
   5  14   5        135.92        147.70        21.73 o                         
   6  14   5       1032.61       1023.81        63.55 o                         
  -2  15   5       1103.89       1078.01        56.55 o                         
  -1  15   5        455.77        398.97        22.74 o                         
   0  15   5        159.08        205.30        25.22 o                         
   1  15   5        481.13        496.70        31.14 o                         
   2  15   5         17.20         31.52        21.36 o                         
 -16   0   6        298.74        275.41        30.17 o                         
 -15   0   6       2118.60       2053.32       107.55 o                         
 -14   0   6       1801.10       1920.48        35.52 o                         
 -13   0   6        281.08        284.12        34.39 o                         
 -12   0   6        889.18        911.59        43.50 o                         
 -11   0   6        156.66        165.02        29.37 o                         
 -10   0   6        351.70        347.24        30.11 o                         
  -9   0   6       2406.90       2472.98        40.02 o                         
  -8   0   6        183.05        158.72        28.81 o                         
  -7   0   6       5089.56       4948.42        56.56 o                         
  -6   0   6        671.36        615.26        43.53 o                         
  -5   0   6       2669.83       2731.03        43.05 o                         
  -4   0   6       2043.33       2051.49        32.74 o                         
  -3   0   6        144.77        153.56        29.17 o                         
  -2   0   6        246.64        215.98        27.38 o                         
  -1   0   6      17242.61      18273.73        75.09 o                         
   0   0   6      12424.18      12213.22        60.94 o                         
   1   0   6      14382.35      14185.21        88.98 o                         
   2   0   6       2682.57       2349.90       114.57 o                         
   3   0   6       6319.11       6972.08       473.38 o                         
   4   0   6        285.84        300.67        24.86 o                         
   5   0   6        686.16        700.38        29.53 o                         
   6   0   6        561.89        684.56        32.54 o                         
   7   0   6      14786.48      14272.49       956.23 o                         
   8   0   6       4802.29       4371.91       247.97 o                         
   9   0   6       6966.58       7153.23       255.06 o                         
  10   0   6        471.05        424.08        47.98 o                         
  11   0   6        317.72        283.77        25.62 o                         
  12   0   6        117.16        103.97        29.43 o                         
  13   0   6         96.14         74.98        31.02 o                         
  14   0   6         27.08         16.50        40.88 o                         
  15   0   6       1433.87       1408.78        49.44 o                         
  16   0   6        161.17        157.38        30.83 o                         
 -16   1   6        627.43        619.00        19.84 o                         
 -15   1   6        191.88        180.03        16.96 o                         
 -14   1   6         54.80         89.10        16.28 o                         
 -13   1   6        117.74        125.58        16.21 o                         
 -12   1   6        311.18        343.51        18.34 o                         
 -11   1   6         20.66         20.11        16.81 o                         
 -10   1   6        633.39        636.80        35.16 o                         
  -9   1   6         17.86         32.47        17.09 o                         
  -8   1   6       7492.23       7607.40        75.80 o                         
  -7   1   6        899.82        890.37        23.52 o                         
  -6   1   6       2066.71       1820.63        42.97 o                         
  -5   1   6        484.52        500.29        20.91 o                         
  -4   1   6       2258.31       2171.32        28.02 o                         
  -3   1   6         15.63         14.63        19.56 o                         
  -2   1   6        524.93        517.52        21.03 o                         
  -1   1   6        444.00        438.77        24.16 o                         
   0   1   6      38756.09      39602.28       301.52 o                         
   1   1   6       1439.38       1344.85        26.11 o                         
   2   1   6       5748.38       5285.12        81.93 o                         
   3   1   6       1017.86       1151.22        26.36 o                         
   4   1   6        791.39        707.13        19.91 o                         
   5   1   6        381.97        337.78        21.57 o                         
   6   1   6        539.74        744.81        31.46 o                         
   7   1   6       2694.47       2545.34        89.44 o                         
   8   1   6       3421.76       3117.69        68.24 o                         
   9   1   6       1782.32       1692.61        45.03 o                         
  10   1   6        201.13        202.94        19.68 o                         
  11   1   6        355.03        353.58        22.35 o                         
  12   1   6         42.44         57.07        18.73 o                         
  13   1   6        918.09        872.02        23.51 o                         
  14   1   6        480.36        463.02        30.90 o                         
  15   1   6        228.82        262.76        29.88 o                         
  16   1   6        662.45        635.23        27.17 o                         
 -16   2   6          0.44          8.31        15.50 o                         
 -15   2   6         97.98        120.21        15.84 o                         
 -14   2   6         14.82         24.40        15.02 o                         
 -13   2   6         23.18         58.13        17.77 o                         
 -12   2   6        289.67        270.91        16.73 o                         
 -11   2   6       2551.67       2675.65        24.78 o                         
 -10   2   6        235.52        230.38        18.09 o                         
  -9   2   6       1014.90       1123.85        23.66 o                         
  -8   2   6          9.06         -4.40        18.15 o                         
  -7   2   6        474.47        638.52        21.94 o                         
  -6   2   6        270.01        276.34        18.04 o                         
  -5   2   6       1806.12       1667.88        25.78 o                         
  -4   2   6       5021.20       5101.30       127.09 o                         
  -3   2   6         51.54         25.24        19.07 o                         
  -2   2   6         98.55         99.83        22.80 o                         
  -1   2   6       4534.74       4744.25        62.23 o                         
   0   2   6        496.04        496.77        22.92 o                         
   1   2   6        677.45        758.37        21.17 o                         
   2   2   6        730.89        795.48        23.02 o                         
   3   2   6        106.37         43.81        20.69 o                         
   4   2   6       1180.17       1110.72        23.24 o                         
   5   2   6       3264.47       2933.37        88.80 o                         
   6   2   6        759.61        910.30        20.24 o                         
   7   2   6         24.15         35.25        19.25 o                         
   8   2   6         45.38         34.06        23.60 o                         
   9   2   6         74.80         92.60        20.16 o                         
  10   2   6        849.71        880.96        29.99 o                         
  11   2   6        370.17        374.49        20.33 o                         
  12   2   6        291.39        303.66        21.58 o                         
  13   2   6        722.26        754.42        23.14 o                         
  14   2   6        191.72        193.56        25.84 o                         
  15   2   6         24.60         18.70        26.99 o                         
  16   2   6         12.44         24.88        28.31 o                         
 -16   3   6          1.65         10.43        18.75 o                         
 -15   3   6        255.48        241.74        17.04 o                         
 -14   3   6        178.89        198.94        18.46 o                         
 -13   3   6       1301.68       1227.79        33.75 o                         
 -12   3   6          3.76         31.81        17.85 o                         
 -11   3   6       1387.02       1322.23        20.27 o                         
 -10   3   6          1.17         14.79        18.77 o                         
  -9   3   6        693.76        708.07        26.45 o                         
  -8   3   6        851.79        864.61        23.45 o                         
  -7   3   6          1.33         -2.45        17.83 o                         
  -6   3   6       8943.65       9943.51       239.38 o                         
  -5   3   6       1267.41       1270.49        28.16 o                         
  -4   3   6        552.41        486.58        23.29 o                         
  -3   3   6       3843.00       3742.11        66.28 o                         
  -2   3   6       2742.53       2974.18        33.00 o                         
  -1   3   6        942.50        933.10        26.64 o                         
   0   3   6       7154.61       7543.68        38.34 o                         
   1   3   6       2030.27       2160.76        27.43 o                         
   2   3   6       3430.08       3841.00        55.92 o                         
   3   3   6         28.53         14.84        17.29 o                         
   4   3   6       8389.34       8086.00       280.54 o                         
   5   3   6         52.91         51.70        20.17 o                         
   6   3   6        742.89        896.22        45.27 o                         
   7   3   6        819.86        874.36        23.80 o                         
   8   3   6       1582.20       1614.89        28.12 o                         
   9   3   6        449.59        460.85        21.92 o                         
  10   3   6       2350.91       2275.96        82.12 o                         
  11   3   6        266.11        229.15        19.82 o                         
  12   3   6       1406.88       1384.67        47.41 o                         
  13   3   6        700.43        755.50        45.91 o                         
  14   3   6         33.93         62.87        29.18 o                         
  15   3   6         21.00         48.53        29.72 o                         
  16   3   6        123.20         84.41        32.47 o                         
 -16   4   6          1.03         28.85        17.35 o                         
 -15   4   6        164.00        186.85        18.72 o                         
 -14   4   6        359.79        334.20        17.63 o                         
 -13   4   6       1806.95       1806.87        47.33 o                         
 -12   4   6        938.05        879.18        28.37 o                         
 -11   4   6         24.89         56.77        23.56 o                         
 -10   4   6       2258.00       2344.75        53.70 o                         
  -9   4   6          2.17          5.54        24.45 o                         
  -8   4   6       1747.46       1852.85        69.91 o                         
  -7   4   6        180.37        180.82        24.46 o                         
  -6   4   6       1375.98       1455.00        61.61 o                         
  -5   4   6       8745.92       9349.61       236.70 o                         
  -4   4   6       2925.68       3104.37        68.66 o                         
  -3   4   6       6966.19       7665.41       259.65 o                         
  -2   4   6        555.57        549.47        38.79 o                         
  -1   4   6       2455.68       2730.23        33.74 o                         
   0   4   6        115.08        134.34        20.65 o                         
   1   4   6       1952.40       2041.65        25.80 o                         
   2   4   6          2.11          8.62        23.22 o                         
   3   4   6         39.58         59.50        21.15 o                         
   4   4   6        851.93        932.23        25.50 o                         
   5   4   6         66.52         58.50        21.91 o                         
   6   4   6        405.51        382.12        28.86 o                         
   7   4   6        295.66        286.22        22.45 o                         
   8   4   6        305.97        295.44        26.68 o                         
   9   4   6       1161.27       1130.96        25.67 o                         
  10   4   6       4661.42       4801.25        33.45 o                         
  11   4   6        633.88        685.94        26.66 o                         
  12   4   6        161.62        133.88        24.32 o                         
  13   4   6        197.38        209.69        25.43 o                         
  14   4   6        121.04        153.19        30.62 o                         
  15   4   6         79.22         85.57        42.76 o                         
 -15   5   6        546.85        506.76        20.04 o                         
 -14   5   6         70.80        109.42        18.38 o                         
 -13   5   6        297.42        245.69        21.30 o                         
 -12   5   6       1995.08       2096.97        80.42 o                         
 -11   5   6        946.54        924.57        25.83 o                         
 -10   5   6       2331.50       2161.49       111.75 o                         
  -9   5   6         89.65        115.20        24.02 o                         
  -8   5   6        221.29        227.22        22.14 o                         
  -7   5   6         21.90         15.48        24.48 o                         
  -6   5   6       5126.40       5420.80        60.07 o                         
  -5   5   6        113.94        162.47        19.39 o                         
  -4   5   6       8029.99       8242.09        69.49 o                         
  -3   5   6       4590.41       4676.40        95.20 o                         
  -2   5   6      10039.23      10629.61       362.78 o                         
  -1   5   6        332.76        356.67        23.15 o                         
   0   5   6        534.57        578.10        27.96 o                         
   1   5   6       2212.88       2260.19        28.47 o                         
   2   5   6       2631.01       2649.36        37.86 o                         
   3   5   6       3372.71       3391.67        51.42 o                         
   4   5   6       5031.44       4676.27        63.06 o                         
   5   5   6        953.98        832.75        26.74 o                         
   6   5   6        694.34        750.78        31.35 o                         
   7   5   6       1651.06       1509.62        28.12 o                         
   8   5   6         81.82         75.71        23.00 o                         
   9   5   6       3829.18       3747.67       355.49 o                         
  10   5   6       3233.11       3354.05       200.45 o                         
  11   5   6       1617.48       1674.09       121.98 o                         
  12   5   6       1718.19       1813.26        31.62 o                         
  13   5   6        924.74        932.71        39.06 o                         
  14   5   6        442.34        486.72        25.52 o                         
  15   5   6         68.86         94.67        21.76 o                         
 -15   6   6        279.26        241.07        18.12 o                         
 -14   6   6        167.40        149.19        21.20 o                         
 -13   6   6        625.07        594.77        44.71 o                         
 -12   6   6        277.33        286.62        24.24 o                         
 -11   6   6       2227.45       2141.65        30.30 o                         
 -10   6   6         26.14         21.98        18.52 o                         
  -9   6   6       2407.85       2400.14       105.83 o                         
  -8   6   6        416.70        467.93        28.92 o                         
  -7   6   6        327.42        381.57        26.02 o                         
  -6   6   6        338.14        377.09        22.62 o                         
  -5   6   6      16665.61      17316.07       348.85 o                         
  -4   6   6       4011.44       4038.32        54.01 o                         
  -3   6   6      14119.95      14447.66       223.41 o                         
  -2   6   6        387.40        402.46        21.93 o                         
  -1   6   6       9832.17      10091.99       250.11 o                         
   0   6   6        260.27        298.81        20.10 o                         
   1   6   6       4229.83       4338.36        77.92 o                         
   2   6   6       1759.82       1737.94        37.32 o                         
   3   6   6       7797.93       7857.16       134.85 o                         
   4   6   6       5239.52       5241.14        34.18 o                         
   5   6   6       7123.25       6705.87       254.46 o                         
   6   6   6        349.66        341.21        25.96 o                         
   7   6   6        381.18        411.61        25.30 o                         
   8   6   6        132.61        139.31        26.81 o                         
   9   6   6        438.00        534.65        65.05 o                         
  10   6   6       3249.07       3279.98        85.59 o                         
  11   6   6       1888.32       1865.26       122.36 o                         
  12   6   6       1028.52       1033.92        44.54 o                         
  13   6   6        740.66        830.69        26.75 o                         
  14   6   6         82.64         61.21        22.00 o                         
  15   6   6        386.44        363.73        26.13 o                         
 -14   7   6        858.06        809.14        61.25 o                         
 -13   7   6          4.50         -0.72        24.01 o                         
 -12   7   6        578.48        557.52        36.82 o                         
 -11   7   6         41.89         37.73        23.99 o                         
 -10   7   6       2221.17       2122.15        56.66 o                         
  -9   7   6       1506.32       1475.04        39.17 o                         
  -8   7   6       4452.18       4695.72        88.10 o                         
  -7   7   6         16.96         26.18        25.13 o                         
  -6   7   6       1949.54       2024.32        92.61 o                         
  -5   7   6          6.45         23.03        19.03 o                         
  -4   7   6       3587.74       3623.62        65.96 o                         
  -3   7   6        475.04        569.11        25.83 o                         
  -2   7   6       8680.69       8907.00       180.29 o                         
  -1   7   6         95.09         88.73        19.32 o                         
   0   7   6       7312.48       7577.82       185.29 o                         
   1   7   6       2538.23       2335.37        36.14 o                         
   2   7   6       6327.20       6238.36        45.69 o                         
   3   7   6       4882.41       4933.71        45.60 o                         
   4   7   6       1654.97       1672.24        24.88 o                         
   5   7   6         69.76         77.10        18.85 o                         
   6   7   6       2548.48       2472.07        76.07 o                         
   7   7   6        303.68        338.97        46.08 o                         
   8   7   6       6864.99       6790.88       304.12 o                         
   9   7   6       4282.44       4412.34       118.80 o                         
  10   7   6        318.36        318.59        24.56 o                         
  11   7   6       1372.54       1434.58        57.12 o                         
  12   7   6        527.99        597.49        26.24 o                         
  13   7   6          1.62         33.19        23.91 o                         
  14   7   6         94.05         87.27        21.92 o                         
 -14   8   6         60.55         64.78        26.38 o                         
 -13   8   6        256.75        218.61        37.59 o                         
 -12   8   6        214.28        208.70        29.91 o                         
 -11   8   6        268.76        254.72        51.83 o                         
 -10   8   6         19.61          9.92        20.88 o                         
  -9   8   6        567.16        552.43        21.56 o                         
  -8   8   6        706.45        682.63        35.51 o                         
  -7   8   6       1252.96       1261.01        29.69 o                         
  -6   8   6          4.11         32.13        25.31 o                         
  -5   8   6        725.17        706.09        20.32 o                         
  -4   8   6        890.63        894.43        19.50 o                         
  -3   8   6        140.73        144.51        19.23 o                         
  -2   8   6        552.05        554.28        23.72 o                         
  -1   8   6       2183.50       2219.48        54.39 o                         
   0   8   6        970.48        979.95        27.23 o                         
   1   8   6       2660.44       2519.76        31.61 o                         
   2   8   6        161.82        126.75        25.36 o                         
   3   8   6          4.87          5.01        32.96 o                         
   4   8   6          5.74         -2.83        20.87 o                         
   5   8   6         31.17         73.26        19.85 o                         
   6   8   6        138.54        154.16        21.67 o                         
   7   8   6       4874.81       4912.18        55.62 o                         
   8   8   6        376.21        418.38        57.12 o                         
   9   8   6       1621.67       1627.07        54.45 o                         
  10   8   6        703.16        764.07        23.38 o                         
  11   8   6         62.66         62.96        21.21 o                         
  12   8   6         22.74         44.24        24.14 o                         
  13   8   6        220.37        292.06        40.79 o                         
 -13   9   6        179.94        140.05        25.91 o                         
 -12   9   6        381.39        375.69        40.86 o                         
 -11   9   6         12.04         26.09        24.33 o                         
 -10   9   6         52.45         68.53        23.87 o                         
  -9   9   6        233.37        203.12        20.48 o                         
  -8   9   6         30.41         75.55        23.58 o                         
  -7   9   6          0.49          2.10        16.68 o                         
  -6   9   6       1160.41       1108.73        27.67 o                         
  -5   9   6        699.01        720.59        26.80 o                         
  -4   9   6       1959.09       1959.91        44.25 o                         
  -3   9   6        257.00        246.14        18.36 o                         
  -2   9   6        304.10        295.94        22.92 o                         
  -1   9   6        423.46        394.87        20.97 o                         
   0   9   6        514.24        463.77        21.44 o                         
   1   9   6         54.93         41.19        19.46 o                         
   2   9   6       2268.23       2146.97        26.43 o                         
   3   9   6       1777.03       1721.72        29.96 o                         
   4   9   6        385.16        369.33        19.76 o                         
   5   9   6       1350.65       1250.22        20.10 o                         
   6   9   6        181.99        168.28        20.01 o                         
   7   9   6       1854.50       1786.03        96.72 o                         
   8   9   6        373.55        429.66        28.91 o                         
   9   9   6         47.79         53.02        19.54 o                         
  10   9   6          0.66         36.52        28.98 o                         
  11   9   6          1.57         11.27        29.41 o                         
  12   9   6         55.86         45.31        30.73 o                         
  13   9   6        186.66        221.08        23.45 o                         
 -12  10   6        162.06        156.72        35.69 o                         
 -11  10   6         23.86         56.27        20.41 o                         
 -10  10   6         78.44         74.64        23.14 o                         
  -9  10   6        924.87        981.44        33.47 o                         
  -8  10   6         11.54          1.15        23.14 o                         
  -7  10   6        134.47        184.28        20.51 o                         
  -6  10   6        672.32        674.04        47.95 o                         
  -5  10   6       1784.95       1761.61        43.11 o                         
  -4  10   6         58.73         49.61        18.59 o                         
  -3  10   6        999.43       1098.52        46.86 o                         
  -2  10   6       4547.86       4612.46        56.67 o                         
  -1  10   6        934.47        979.59        22.30 o                         
   0  10   6       1614.45       1645.06        21.35 o                         
   1  10   6        853.45        892.66        21.26 o                         
   2  10   6       1841.54       1833.22        71.62 o                         
   3  10   6        581.26        595.50        38.77 o                         
   4  10   6        305.87        310.47        21.01 o                         
   5  10   6          1.66         28.66        18.17 o                         
   6  10   6        393.29        413.61        19.42 o                         
   7  10   6          3.62        -23.70        23.16 o                         
   8  10   6        133.34        164.65        34.97 o                         
   9  10   6         47.32        121.46        23.77 o                         
  10  10   6        103.38        116.65        23.84 o                         
  11  10   6         13.09         12.81        32.97 o                         
  12  10   6         60.83         37.01        24.98 o                         
 -11  11   6         38.62         41.74        22.23 o                         
 -10  11   6         40.84         62.48        23.56 o                         
  -9  11   6        156.26        201.99        20.58 o                         
  -8  11   6        687.06        695.74        35.02 o                         
  -7  11   6         33.39          4.28        23.39 o                         
  -6  11   6        728.07        731.20        23.87 o                         
  -5  11   6         31.60         37.95        24.12 o                         
  -4  11   6          5.56         25.32        20.10 o                         
  -3  11   6          3.28         18.65        18.04 o                         
  -2  11   6        388.46        427.08        21.72 o                         
  -1  11   6        940.74        959.30        33.86 o                         
   0  11   6       1404.60       1454.97        22.84 o                         
   1  11   6         26.91         37.33        20.43 o                         
   2  11   6        803.08        799.78        25.72 o                         
   3  11   6         61.76         78.27        16.82 o                         
   4  11   6          9.37         18.20        19.89 o                         
   5  11   6        349.85        317.54        17.34 o                         
   6  11   6        203.08        250.94        17.21 o                         
   7  11   6        209.00        193.51        25.62 o                         
   8  11   6       1235.33       1218.16        23.35 o                         
   9  11   6        116.68        110.48        30.54 o                         
  10  11   6        122.85        154.05        42.98 o                         
  11  11   6        150.42        126.19        22.09 o                         
 -10  12   6        535.55        490.62        23.09 o                         
  -9  12   6        126.30        141.47        20.99 o                         
  -8  12   6        159.15        173.35        24.09 o                         
  -7  12   6        328.47        303.01        24.38 o                         
  -6  12   6        170.82        155.58        30.22 o                         
  -5  12   6       1065.57       1080.75        25.82 o                         
  -4  12   6         15.00         27.90        18.63 o                         
  -3  12   6        671.81        711.80        21.75 o                         
  -2  12   6        267.30        284.66        18.91 o                         
  -1  12   6        550.11        580.00        24.25 o                         
   0  12   6        329.36        319.34        21.10 o                         
   1  12   6        648.89        620.03        35.63 o                         
   2  12   6       1042.33        989.33        84.75 o                         
   3  12   6        218.77        219.33        18.75 o                         
   4  12   6         54.00         92.11        24.47 o                         
   5  12   6       1372.00       1283.55        19.68 o                         
   6  12   6       1488.01       1497.61        36.55 o                         
   7  12   6         23.59         49.97        20.68 o                         
   8  12   6        120.99        124.96        20.69 o                         
   9  12   6        162.50        199.22        30.21 o                         
  -8  13   6         36.12          7.98        29.72 o                         
  -7  13   6         50.59         59.14        19.30 o                         
  -6  13   6       1257.50       1263.53        33.51 o                         
  -5  13   6         67.79         70.71        20.98 o                         
  -4  13   6       1040.37       1118.52        44.16 o                         
  -3  13   6         90.88         95.02        18.75 o                         
  -2  13   6       1013.68       1053.68        37.67 o                         
  -1  13   6        418.37        374.51        21.74 o                         
   0  13   6         68.93        109.06        17.03 o                         
   1  13   6         30.35         40.93        18.63 o                         
   2  13   6        419.16        498.30        25.05 o                         
   3  13   6        183.50        153.69        20.62 o                         
   4  13   6        755.29        789.74        26.48 o                         
   5  13   6        135.09        132.37        18.82 o                         
   6  13   6        325.04        314.20        17.90 o                         
   7  13   6        796.58        804.89        23.02 o                         
   8  13   6         18.73          2.31        29.20 o                         
  -6  14   6        247.70        238.66        46.32 o                         
  -5  14   6        149.66        153.21        19.31 o                         
  -4  14   6         24.92         75.69        25.08 o                         
  -3  14   6       1042.13       1009.37        26.80 o                         
  -2  14   6         30.86         53.28        17.18 o                         
  -1  14   6       1181.69       1210.97        22.86 o                         
   0  14   6          4.17          9.90        18.66 o                         
   1  14   6          4.03         25.11        18.92 o                         
   2  14   6        701.37        711.03        26.41 o                         
   3  14   6          6.15         -9.09        24.29 o                         
   4  14   6        284.44        303.09        33.84 o                         
   5  14   6        918.03        900.45        23.21 o                         
   6  14   6         19.38         10.84        21.51 o                         
  -1  15   6         78.71        122.88        25.22 o                         
   0  15   6          2.69         -9.53        19.70 o                         
   1  15   6        197.57        215.18        24.93 o                         
 -16   1   7        403.24        389.75        25.62 o                         
 -15   1   7          0.88         17.01        17.84 o                         
 -14   1   7        144.48        146.45        15.47 o                         
 -13   1   7        321.82        311.55        15.51 o                         
 -12   1   7         51.93         75.80        16.10 o                         
 -11   1   7        632.14        691.59        22.11 o                         
 -10   1   7         15.14         43.45        20.39 o                         
  -9   1   7       1746.57       1727.90        29.18 o                         
  -8   1   7       4076.53       4054.05        35.78 o                         
  -7   1   7          2.50         12.33        20.80 o                         
  -6   1   7       3805.30       3698.53        49.33 o                         
  -5   1   7        129.22        129.29        17.49 o                         
  -4   1   7       1853.48       1816.33        31.99 o                         
  -3   1   7        226.32        281.93        17.89 o                         
  -2   1   7        560.90        590.92        19.52 o                         
  -1   1   7       2772.50       2790.05        26.21 o                         
   0   1   7      13212.93      12981.50       155.15 o                         
   1   1   7          0.71         -6.63        18.90 o                         
   2   1   7          8.33          6.48        17.92 o                         
   3   1   7        299.34        345.13        21.34 o                         
   4   1   7         59.45         43.18        17.46 o                         
   5   1   7       1177.01       1067.99        42.35 o                         
   6   1   7         19.73         28.73        21.35 o                         
   7   1   7        885.08        841.56        20.96 o                         
   8   1   7       4142.21       3978.08        67.61 o                         
   9   1   7        725.98        666.40        35.84 o                         
  10   1   7          6.36         33.38        19.28 o                         
  11   1   7        254.57        262.43        19.75 o                         
  12   1   7          8.83          4.28        23.77 o                         
  13   1   7        259.52        229.51        21.79 o                         
  14   1   7        259.58        288.20        30.44 o                         
  15   1   7         36.55         36.78        29.21 o                         
  16   1   7        902.09        928.36        69.55 o                         
 -16   2   7        208.47        199.29        17.60 o                         
 -15   2   7       1695.29       1673.97        43.17 o                         
 -14   2   7        147.38        103.94        20.21 o                         
 -13   2   7        901.51        889.37        18.27 o                         
 -12   2   7         37.98         36.40        17.47 o                         
 -11   2   7          3.20         40.26        20.48 o                         
 -10   2   7       3743.32       3799.22        52.78 o                         
  -9   2   7        660.40        637.04        20.66 o                         
  -8   2   7        161.13        179.92        54.30 o                         
  -7   2   7       7296.92       7217.22        50.30 o                         
  -6   2   7       1606.08       1536.30        27.52 o                         
  -5   2   7        319.44        241.83        21.15 o                         
  -4   2   7          3.57         13.29        22.20 o                         
  -3   2   7         57.34         73.60        20.66 o                         
  -2   2   7         37.10         73.75        21.15 o                         
  -1   2   7      13597.42      13096.68       151.51 o                         
   0   2   7       3116.15       2917.66        81.98 o                         
   1   2   7      16535.62      15948.01       364.68 o                         
   2   2   7        679.94        587.97        18.90 o                         
   3   2   7       6443.99       6280.58       179.93 o                         
   4   2   7        917.84        848.42        18.56 o                         
   5   2   7         69.52         74.59        21.85 o                         
   6   2   7        240.77        245.49        19.56 o                         
   7   2   7       6257.23       5651.03       101.27 o                         
   8   2   7          1.36         -4.52        18.01 o                         
   9   2   7       2933.06       3110.87        29.95 o                         
  10   2   7       1411.21       1349.27        32.03 o                         
  11   2   7        192.33        192.33        21.67 o                         
  12   2   7        417.86        474.46        22.82 o                         
  13   2   7        705.24        716.18        26.13 o                         
  14   2   7         79.90         94.01        21.53 o                         
  15   2   7        936.56        892.62        25.63 o                         
  16   2   7        115.13        107.80        24.31 o                         
 -16   3   7        127.59         96.17        19.23 o                         
 -15   3   7        151.94        168.85        20.72 o                         
 -14   3   7        150.37        190.50        21.20 o                         
 -13   3   7        824.28        808.12        19.76 o                         
 -12   3   7       1196.41       1192.35        29.86 o                         
 -11   3   7       2366.90       2247.50        23.00 o                         
 -10   3   7        599.09        586.10        31.24 o                         
  -9   3   7       2625.60       2599.08        89.97 o                         
  -8   3   7        624.13        585.39        19.30 o                         
  -7   3   7       1861.04       1986.92        47.30 o                         
  -6   3   7       3844.80       3885.57        27.56 o                         
  -5   3   7        130.46        103.09        17.44 o                         
  -4   3   7      15221.82      14798.77       104.27 o                         
  -3   3   7        299.22        238.51        20.21 o                         
  -2   3   7       6498.01       6231.82       128.96 o                         
  -1   3   7       1571.97       1631.93        30.00 o                         
   0   3   7       4335.80       4617.40        77.08 o                         
   1   3   7        716.00        686.29        24.99 o                         
   2   3   7      13589.56      13551.28       128.56 o                         
   3   3   7       3773.37       3816.65        30.48 o                         
   4   3   7      20962.41      20555.94       271.68 o                         
   5   3   7        245.50        298.21        19.61 o                         
   6   3   7       8944.46       8472.20       218.80 o                         
   7   3   7        212.92        202.45        19.92 o                         
   8   3   7       1152.80       1115.88        26.76 o                         
   9   3   7         29.84         40.85        20.92 o                         
  10   3   7         77.99        104.67        23.35 o                         
  11   3   7        136.59        142.94        22.41 o                         
  12   3   7       4396.42       4030.15       116.98 o                         
  13   3   7        379.17        370.69        25.50 o                         
  14   3   7       1503.50       1515.84       173.13 o                         
  15   3   7       1283.86       1356.35        47.33 o                         
  16   3   7        233.97        226.92        46.99 o                         
 -16   4   7        778.55        739.77        31.42 o                         
 -15   4   7          1.17         21.07        18.20 o                         
 -14   4   7         49.51         40.14        18.40 o                         
 -13   4   7       1599.31       1620.48        61.00 o                         
 -12   4   7        560.66        495.32        21.19 o                         
 -11   4   7       3263.85       3353.60        49.70 o                         
 -10   4   7       1777.91       1672.91        43.56 o                         
  -9   4   7        302.87        315.83        25.68 o                         
  -8   4   7        700.67        704.36        26.56 o                         
  -7   4   7        599.49        602.63        20.26 o                         
  -6   4   7        226.11        193.51        20.86 o                         
  -5   4   7       2714.58       2573.22        55.74 o                         
  -4   4   7         56.35         11.72        21.96 o                         
  -3   4   7       7419.85       6711.05        54.42 o                         
  -2   4   7        416.61        380.66        19.13 o                         
  -1   4   7       1282.54       1292.71        25.55 o                         
   0   4   7          1.25          4.50        18.03 o                         
   1   4   7        640.79        670.57        21.80 o                         
   2   4   7        323.10        301.90        21.37 o                         
   3   4   7      16466.88      15845.33       205.34 o                         
   4   4   7       2212.23       2049.11       104.15 o                         
   5   4   7      11339.44      10914.69        44.80 o                         
   6   4   7          9.66         35.79        19.77 o                         
   7   4   7        509.98        507.04        22.59 o                         
   8   4   7        649.16        660.43        26.98 o                         
   9   4   7       1508.23       1476.72        27.66 o                         
  10   4   7       1195.56       1172.36        85.13 o                         
  11   4   7       2413.55       2341.89       136.52 o                         
  12   4   7        203.77        223.06        25.05 o                         
  13   4   7       1466.29       1506.86        28.83 o                         
  14   4   7          7.86         -7.24        24.83 o                         
  15   4   7         85.05         94.20        30.54 o                         
 -15   5   7        273.56        267.94        19.58 o                         
 -14   5   7         65.54         41.38        16.65 o                         
 -13   5   7         37.29         59.65        20.11 o                         
 -12   5   7        595.90        598.89        19.49 o                         
 -11   5   7        854.02        815.01        30.56 o                         
 -10   5   7        719.15        748.87        26.97 o                         
  -9   5   7        610.94        669.68        63.44 o                         
  -8   5   7         69.92        109.34        30.05 o                         
  -7   5   7        763.25        844.32        27.46 o                         
  -6   5   7       1911.01       2025.57        38.13 o                         
  -5   5   7       1405.63       1452.43        40.47 o                         
  -4   5   7       7852.09       8175.84       245.49 o                         
  -3   5   7       3130.13       3313.71       110.36 o                         
  -2   5   7       1360.26       1377.77        25.14 o                         
  -1   5   7         66.91         60.45        19.19 o                         
   0   5   7        149.36        196.96        22.44 o                         
   1   5   7        146.27        192.11        22.62 o                         
   2   5   7       5373.33       5245.59       113.23 o                         
   3   5   7         27.78         62.24        17.97 o                         
   4   5   7       2504.52       2457.05        31.69 o                         
   5   5   7       2433.34       2348.46        38.24 o                         
   6   5   7       3634.45       3277.64       145.56 o                         
   7   5   7       1162.15       1151.09        27.24 o                         
   8   5   7       2404.54       2290.27       152.20 o                         
   9   5   7       1826.15       1945.68        34.69 o                         
  10   5   7        604.03        667.72        22.50 o                         
  11   5   7         35.13         68.33        29.15 o                         
  12   5   7        781.53        800.72        56.59 o                         
  13   5   7        234.25        223.47        25.09 o                         
  14   5   7        337.05        382.14        25.76 o                         
  15   5   7        140.53        179.60        25.46 o                         
 -15   6   7        202.79        176.70        19.67 o                         
 -14   6   7         80.35        100.68        20.83 o                         
 -13   6   7         46.17         39.66        24.06 o                         
 -12   6   7         14.28          7.18        28.92 o                         
 -11   6   7          0.12         19.60        23.86 o                         
 -10   6   7        213.88        241.17        20.44 o                         
  -9   6   7        644.65        762.29        22.41 o                         
  -8   6   7        421.08        463.01        26.24 o                         
  -7   6   7        814.59        849.09        23.78 o                         
  -6   6   7         76.89         96.78        21.46 o                         
  -5   6   7        895.99        916.49        24.17 o                         
  -4   6   7        899.84        991.56        23.35 o                         
  -3   6   7       3393.00       3345.32        98.67 o                         
  -2   6   7        607.60        627.58        22.06 o                         
  -1   6   7        381.22        362.40        18.33 o                         
   0   6   7        104.61        103.37        21.87 o                         
   1   6   7       2706.09       2602.89        38.95 o                         
   2   6   7       1480.58       1587.07        24.60 o                         
   3   6   7         28.10         39.90        16.38 o                         
   4   6   7       1834.87       1886.27        31.44 o                         
   5   6   7        417.92        381.59        18.82 o                         
   6   6   7        153.11        167.66        20.48 o                         
   7   6   7       1519.26       1498.05        50.38 o                         
   8   6   7         31.79         55.66        30.24 o                         
   9   6   7        774.15        815.15        23.60 o                         
  10   6   7        228.02        206.49        24.81 o                         
  11   6   7        139.86        163.40        21.21 o                         
  12   6   7          9.82         21.82        21.11 o                         
  13   6   7        176.47        211.32        29.89 o                         
  14   6   7        571.16        608.94        26.28 o                         
 -14   7   7         45.83         36.65        21.68 o                         
 -13   7   7         31.89         22.83        29.29 o                         
 -12   7   7       1165.31       1131.14        75.95 o                         
 -11   7   7         91.37        123.33        44.88 o                         
 -10   7   7        323.85        371.76        30.69 o                         
  -9   7   7        585.95        587.77        25.94 o                         
  -8   7   7        618.25        655.36        32.40 o                         
  -7   7   7        146.35        169.24        31.13 o                         
  -6   7   7       1834.28       1810.42        27.77 o                         
  -5   7   7       1560.79       1589.95        48.07 o                         
  -4   7   7        269.24        264.15        25.43 o                         
  -3   7   7        105.93        114.88        25.47 o                         
  -2   7   7       4328.94       4437.37        64.08 o                         
  -1   7   7          9.93         29.42        21.12 o                         
   0   7   7       1580.94       1559.28        36.13 o                         
   1   7   7        219.25        237.83        21.23 o                         
   2   7   7          5.50        -14.62        20.68 o                         
   3   7   7       1224.26       1300.35        32.78 o                         
   4   7   7       4980.98       4742.30        91.18 o                         
   5   7   7        537.15        508.67        20.92 o                         
   6   7   7       2411.41       2175.79        35.90 o                         
   7   7   7        213.53        212.93        36.72 o                         
   8   7   7       2171.00       2251.00        38.74 o                         
   9   7   7        233.11        233.52        21.32 o                         
  10   7   7          0.73        -12.14        20.64 o                         
  11   7   7          0.00         39.23        20.84 o                         
  12   7   7        913.58        895.52        24.65 o                         
  13   7   7        166.49        174.85        30.26 o                         
  14   7   7         39.70         95.25        25.44 o                         
 -14   8   7         19.28        -11.13        42.54 o                         
 -13   8   7         27.66          2.25        23.80 o                         
 -12   8   7         26.26         60.00        32.44 o                         
 -11   8   7        578.87        630.45        27.01 o                         
 -10   8   7       1743.15       1753.52        77.32 o                         
  -9   8   7       1197.76       1132.06        23.27 o                         
  -8   8   7       2814.74       2781.55       128.58 o                         
  -7   8   7       1575.84       1587.21        33.50 o                         
  -6   8   7          1.79         40.50        21.76 o                         
  -5   8   7         86.51         87.61        18.63 o                         
  -4   8   7       1260.07       1255.80        20.02 o                         
  -3   8   7         75.78         90.00        19.85 o                         
  -2   8   7        196.47        176.30        20.01 o                         
  -1   8   7        913.59        879.71        19.61 o                         
   0   8   7        587.08        549.74        20.81 o                         
   1   8   7        513.27        504.00        18.52 o                         
   2   8   7       1175.81       1135.13        27.90 o                         
   3   8   7       1644.74       1671.58        34.92 o                         
   4   8   7        587.13        579.54        20.54 o                         
   5   8   7       1834.38       1717.92        44.10 o                         
   6   8   7        242.39        260.43        21.13 o                         
   7   8   7        206.46        207.63        24.43 o                         
   8   8   7        171.95        205.90        28.82 o                         
   9   8   7        674.45        696.57        34.99 o                         
  10   8   7         26.39         31.98        24.48 o                         
  11   8   7        643.90        681.84        37.44 o                         
  12   8   7         26.78         85.62        38.19 o                         
  13   8   7        130.28        106.01        43.53 o                         
 -13   9   7          6.01         10.79        24.69 o                         
 -12   9   7          5.27         29.53        23.98 o                         
 -11   9   7        222.92        259.75        24.70 o                         
 -10   9   7         22.18         41.76        20.31 o                         
  -9   9   7       2371.11       2325.95        76.25 o                         
  -8   9   7       2881.51       2830.26        75.12 o                         
  -7   9   7       1301.79       1213.83        70.56 o                         
  -6   9   7       1496.11       1447.24        21.82 o                         
  -5   9   7         27.30         63.06        21.26 o                         
  -4   9   7       1656.71       1571.13        26.58 o                         
  -3   9   7        144.42        161.16        18.06 o                         
  -2   9   7        849.56        873.84        24.20 o                         
  -1   9   7         43.49         65.91        22.12 o                         
   0   9   7       1926.31       1923.10        25.18 o                         
   1   9   7         10.89          4.62        17.14 o                         
   2   9   7       6523.15       6460.39       118.20 o                         
   3   9   7         55.29         71.28        21.10 o                         
   4   9   7       1067.45       1051.88        20.74 o                         
   5   9   7          0.75          2.66        17.63 o                         
   6   9   7        785.55        772.73        19.31 o                         
   7   9   7        489.46        525.02        41.08 o                         
   8   9   7        298.17        324.08        25.80 o                         
   9   9   7        418.98        440.21        33.09 o                         
  10   9   7       1029.06       1024.75        65.75 o                         
  11   9   7          7.57        -31.55        24.07 o                         
  12   9   7         10.78          5.38        20.77 o                         
 -12  10   7        124.01         47.95        44.06 o                         
 -11  10   7         61.60         92.07        20.20 o                         
 -10  10   7         53.20         47.78        18.12 o                         
  -9  10   7       1425.67       1371.18        39.75 o                         
  -8  10   7        207.24        250.63        38.56 o                         
  -7  10   7        986.19        975.28        54.16 o                         
  -6  10   7        386.63        381.40        24.82 o                         
  -5  10   7          5.09         -6.96        23.12 o                         
  -4  10   7         25.81         65.21        23.47 o                         
  -3  10   7         94.81        112.35        20.84 o                         
  -2  10   7        322.39        347.25        19.72 o                         
  -1  10   7       3200.77       3059.71        77.05 o                         
   0  10   7        577.40        598.04        20.53 o                         
   1  10   7       3584.91       3560.59        33.31 o                         
   2  10   7       1885.52       1790.03        84.15 o                         
   3  10   7        865.53        862.23        25.31 o                         
   4  10   7        583.95        604.84        18.94 o                         
   5  10   7       1477.53       1420.14        22.09 o                         
   6  10   7        168.63        179.18        20.95 o                         
   7  10   7        612.95        553.89        21.29 o                         
   8  10   7        165.91        159.40        42.42 o                         
   9  10   7       1165.85       1159.18        26.99 o                         
  10  10   7        643.26        670.44        22.62 o                         
  11  10   7        229.40        216.83        21.89 o                         
  12  10   7         42.22          4.99        25.03 o                         
 -11  11   7        340.63        316.50        23.11 o                         
 -10  11   7        137.20        108.14        18.90 o                         
  -9  11   7        306.54        299.46        29.81 o                         
  -8  11   7        433.98        435.80        21.80 o                         
  -7  11   7         45.17         64.90        24.12 o                         
  -6  11   7         61.37        108.79        23.74 o                         
  -5  11   7        527.37        498.23        26.78 o                         
  -4  11   7         11.29         30.20        16.70 o                         
  -3  11   7          6.24         30.25        20.03 o                         
  -2  11   7        810.95        885.16        40.43 o                         
  -1  11   7        438.15        410.28        21.67 o                         
   0  11   7        894.38        934.74        51.88 o                         
   1  11   7        109.91        153.65        18.46 o                         
   2  11   7       1348.34       1358.57        75.20 o                         
   3  11   7       2172.66       2198.77        40.93 o                         
   4  11   7       1677.75       1705.54        20.16 o                         
   5  11   7         28.58         37.14        17.63 o                         
   6  11   7        388.99        381.37        17.32 o                         
   7  11   7         69.85        112.57        24.05 o                         
   8  11   7         24.84         36.20        21.26 o                         
   9  11   7        321.34        315.81        29.96 o                         
  10  11   7        118.86        161.05        77.10 o                         
  -9  12   7        106.13         99.00        29.75 o                         
  -8  12   7        109.73        114.36        20.70 o                         
  -7  12   7        124.73        106.64        18.69 o                         
  -6  12   7        152.60        100.06        25.53 o                         
  -5  12   7          0.93         38.24        26.20 o                         
  -4  12   7         59.81         49.96        20.96 o                         
  -3  12   7        821.26        844.05        34.19 o                         
  -2  12   7          5.72         32.68        19.75 o                         
  -1  12   7         71.74         80.16        20.45 o                         
   0  12   7         36.28         65.01        18.54 o                         
   1  12   7         86.91         88.74        20.49 o                         
   2  12   7        315.83        317.87        20.66 o                         
   3  12   7         49.11         27.86        23.36 o                         
   4  12   7          0.13        -18.19        23.72 o                         
   5  12   7          3.41        -14.62        18.13 o                         
   6  12   7         10.80         21.69        16.25 o                         
   7  12   7        293.35        298.57        21.80 o                         
   8  12   7         22.77         61.61        23.20 o                         
   9  12   7        187.72        260.35        41.89 o                         
  -8  13   7          5.97         29.83        21.62 o                         
  -7  13   7         94.68         67.43        21.72 o                         
  -6  13   7         36.06         31.16        24.78 o                         
  -5  13   7        659.51        658.19        22.00 o                         
  -4  13   7          0.13         28.56        18.92 o                         
  -3  13   7         35.87         27.58        24.38 o                         
  -2  13   7        148.01        103.49        17.27 o                         
  -1  13   7        802.13        819.24        31.93 o                         
   0  13   7        116.41        112.35        20.31 o                         
   1  13   7          1.47         10.50        24.07 o                         
   2  13   7          0.24         47.01        23.61 o                         
   3  13   7        825.35        797.23        19.03 o                         
   4  13   7         37.45         66.99        18.51 o                         
   5  13   7          2.36         13.51        20.13 o                         
   6  13   7        453.15        418.58        27.12 o                         
   7  13   7        210.27        241.43        21.81 o                         
  -5  14   7        277.32        269.77        25.46 o                         
  -4  14   7        661.52        567.78        26.13 o                         
  -3  14   7        459.17        396.25        22.62 o                         
  -2  14   7        289.60        329.96        25.51 o                         
  -1  14   7        511.21        515.51        22.52 o                         
   0  14   7        105.32        113.04        20.87 o                         
   1  14   7        160.43        176.04        21.39 o                         
   2  14   7        167.52        183.25        24.98 o                         
   3  14   7        129.40        104.03        19.26 o                         
   4  14   7        482.39        434.88        18.24 o                         
   5  14   7        625.83        588.72        19.02 o                         
 -16   0   8       1002.25        977.81        57.84 o                         
 -15   0   8        637.37        536.37        29.46 o                         
 -14   0   8       1973.55       2103.28        41.51 o                         
 -13   0   8        127.89        146.65        22.93 o                         
 -12   0   8       1128.42       1148.35        68.97 o                         
 -11   0   8       1206.37       1231.97        34.53 o                         
 -10   0   8         93.83        153.96        42.23 o                         
  -9   0   8       5004.71       5275.58        47.14 o                         
  -8   0   8       2106.79       2032.12        36.79 o                         
  -7   0   8       2963.52       3146.45        41.22 o                         
  -6   0   8      10511.49      10252.48        60.46 o                         
  -5   0   8        532.98        534.51        22.95 o                         
  -4   0   8       1656.53       1688.19        30.50 o                         
  -3   0   8       1648.83       1731.61        42.90 o                         
  -2   0   8      12598.44      13502.33       658.26 o                         
  -1   0   8       2020.70       1988.31        32.97 o                         
   0   0   8      21043.92      21059.45        69.08 o                         
   1   0   8       6989.73       6637.56        47.87 o                         
   2   0   8      20325.07      19653.25      1038.50 o                         
   3   0   8         12.74         13.11        36.53 o                         
   4   0   8       7332.52       7814.03       264.75 o                         
   5   0   8      15885.33      17542.46       387.33 o                         
   6   0   8       7067.34       7315.84        45.28 o                         
   7   0   8       4430.38       4140.36       168.80 o                         
   8   0   8       7905.31       7563.83       654.54 o                         
   9   0   8       2641.53       2307.15        62.57 o                         
  10   0   8        954.89       1073.25        45.33 o                         
  11   0   8        982.67       1020.23        85.23 o                         
  12   0   8          1.76          3.63        28.65 o                         
  13   0   8         68.69        103.00        25.01 o                         
  14   0   8        227.26        251.12        42.52 o                         
  15   0   8        622.66        711.65        45.98 o                         
  16   0   8       1015.48       1120.14        51.95 o                         
 -16   1   8          0.32         16.22        18.43 o                         
 -15   1   8         37.79         64.85        19.51 o                         
 -14   1   8        573.03        545.08        15.69 o                         
 -13   1   8       1540.60       1516.73        22.06 o                         
 -12   1   8        199.43        234.91        18.20 o                         
 -11   1   8        932.84       1037.39        20.66 o                         
 -10   1   8       1398.30       1337.26        25.42 o                         
  -9   1   8        361.26        437.66        33.33 o                         
  -8   1   8       1610.65       1601.45        35.64 o                         
  -7   1   8       3740.50       3638.26        36.73 o                         
  -6   1   8        684.12        640.94        18.61 o                         
  -5   1   8       3033.24       3053.58        66.66 o                         
  -4   1   8         19.00         11.29        17.78 o                         
  -3   1   8        332.05        304.32        17.38 o                         
  -2   1   8         83.03         80.45        18.33 o                         
  -1   1   8       5951.21       6003.79        30.90 o                         
   0   1   8       3397.12       3376.44        29.81 o                         
   1   1   8      11440.09      10835.49       108.48 o                         
   2   1   8       3111.31       2984.58        27.13 o                         
   3   1   8       1037.21        921.60        20.63 o                         
   4   1   8        842.67       1006.66        22.39 o                         
   5   1   8       4952.72       5797.19        32.14 o                         
   6   1   8       4247.29       4282.16        58.50 o                         
   7   1   8       1982.80       2061.93        31.32 o                         
   8   1   8        666.10        648.08        30.24 o                         
   9   1   8       2177.24       2219.61        26.19 o                         
  10   1   8       2416.92       2484.61        27.19 o                         
  11   1   8        270.25        281.41        21.67 o                         
  12   1   8        353.75        321.69        21.10 o                         
  13   1   8        262.55        313.67        24.60 o                         
  14   1   8        945.60       1011.27        26.89 o                         
  15   1   8        413.12        436.11        26.33 o                         
  16   1   8        393.09        336.03        27.39 o                         
 -16   2   8          5.33         28.74        18.68 o                         
 -15   2   8          2.15          8.45        18.15 o                         
 -14   2   8          1.71          7.38        20.15 o                         
 -13   2   8        349.29        344.56        20.36 o                         
 -12   2   8       1388.34       1499.16        37.29 o                         
 -11   2   8       1134.68       1186.26        38.90 o                         
 -10   2   8          5.40         18.86        21.10 o                         
  -9   2   8         61.55         74.79        24.52 o                         
  -8   2   8       2191.40       2281.33        30.79 o                         
  -7   2   8        500.38        494.05        19.51 o                         
  -6   2   8        232.99        247.21        20.98 o                         
  -5   2   8         18.11         40.06        21.08 o                         
  -4   2   8       3651.36       3756.08        63.68 o                         
  -3   2   8       2686.95       2550.60        25.86 o                         
  -2   2   8       3602.57       4269.30        24.86 o                         
  -1   2   8        671.77        641.24        18.47 o                         
   0   2   8       1286.36       1256.20        29.68 o                         
   1   2   8        111.00        114.96        16.89 o                         
   2   2   8       1224.84       1230.22        22.83 o                         
   3   2   8       1509.66       1428.01        37.08 o                         
   4   2   8       1354.17       1119.37        21.95 o                         
   5   2   8         92.99         58.11        17.24 o                         
   6   2   8       3075.72       3228.12        26.01 o                         
   7   2   8       1158.03       1274.40        24.36 o                         
   8   2   8          8.20         34.80        21.44 o                         
   9   2   8         12.66         16.22        21.57 o                         
  10   2   8          1.69         -7.05        19.25 o                         
  11   2   8        117.23        132.15        19.14 o                         
  12   2   8       1112.17       1156.64        24.91 o                         
  13   2   8        518.23        535.58        22.37 o                         
  14   2   8         50.74         49.82        22.14 o                         
  15   2   8        208.02        206.29        28.63 o                         
 -16   3   8         63.91         59.68        17.29 o                         
 -15   3   8        195.81        196.20        17.08 o                         
 -14   3   8         60.29         73.32        14.54 o                         
 -13   3   8          7.95         -9.01        19.73 o                         
 -12   3   8        209.09        258.48        23.36 o                         
 -11   3   8        359.62        363.61        20.68 o                         
 -10   3   8        680.75        673.25        18.59 o                         
  -9   3   8          5.20         40.52        18.86 o                         
  -8   3   8        898.81        823.36        18.64 o                         
  -7   3   8       2872.33       3139.56        57.33 o                         
  -6   3   8        860.22        896.88        26.45 o                         
  -5   3   8       3724.36       4099.81        58.70 o                         
  -4   3   8         17.84         22.47        18.97 o                         
  -3   3   8        485.39        394.28        22.34 o                         
  -2   3   8        875.79        816.71        21.78 o                         
  -1   3   8        805.83        833.48        22.12 o                         
   0   3   8        307.11        290.18        20.46 o                         
   1   3   8          2.97         11.68        17.99 o                         
   2   3   8         20.64         27.30        18.30 o                         
   3   3   8        980.34       1203.82        31.67 o                         
   4   3   8        160.65        120.51        17.80 o                         
   5   3   8        823.95        754.35        22.75 o                         
   6   3   8         32.65         43.75        18.88 o                         
   7   3   8        170.60        184.70        20.46 o                         
   8   3   8         91.49        131.22        22.80 o                         
   9   3   8        941.84        982.20        23.68 o                         
  10   3   8          2.50          7.58        22.31 o                         
  11   3   8        240.90        270.47        23.01 o                         
  12   3   8        214.39        181.96        23.03 o                         
  13   3   8        324.94        354.25        38.31 o                         
  14   3   8          2.81         36.98        24.16 o                         
  15   3   8         78.55         77.86        21.94 o                         
 -15   4   8        106.37        101.66        18.64 o                         
 -14   4   8       1028.60        999.46        29.01 o                         
 -13   4   8         85.96         92.58        17.88 o                         
 -12   4   8         19.79         47.47        22.99 o                         
 -11   4   8        125.44         97.54        20.55 o                         
 -10   4   8         75.30         85.85        18.38 o                         
  -9   4   8         72.09         75.77        17.10 o                         
  -8   4   8        990.14       1003.93        36.52 o                         
  -7   4   8       1034.44       1087.36        19.38 o                         
  -6   4   8       5653.97       5920.56       119.20 o                         
  -5   4   8        523.38        520.46        21.81 o                         
  -4   4   8      14891.09      15853.20       253.79 o                         
  -3   4   8          1.36         19.20        17.38 o                         
  -2   4   8        447.79        540.58        22.05 o                         
  -1   4   8       2843.80       2830.53        27.98 o                         
   0   4   8        110.41        167.25        20.08 o                         
   1   4   8         25.33         34.81        18.40 o                         
   2   4   8       5133.45       5415.64        57.03 o                         
   3   4   8        526.23        605.54        24.75 o                         
   4   4   8       2652.66       2795.99       137.90 o                         
   5   4   8       2969.05       3072.04        35.68 o                         
   6   4   8        622.22        750.83        22.26 o                         
   7   4   8       1426.90       1458.95        25.97 o                         
   8   4   8        405.39        391.31        22.32 o                         
   9   4   8        809.84        809.39        67.19 o                         
  10   4   8        610.03        652.24        40.47 o                         
  11   4   8         68.49         88.80        24.07 o                         
  12   4   8        104.35        120.68        33.79 o                         
  13   4   8          4.03          9.05        36.36 o                         
  14   4   8         41.00         65.46        24.75 o                         
  15   4   8         34.85         45.65        21.63 o                         
 -15   5   8         87.75         72.25        17.29 o                         
 -14   5   8        519.71        555.28        32.50 o                         
 -13   5   8       1229.26       1249.65        23.63 o                         
 -12   5   8        147.52        201.19        23.69 o                         
 -11   5   8       4170.01       4103.63        64.57 o                         
 -10   5   8        139.13        164.88        19.22 o                         
  -9   5   8        634.34        614.57        21.51 o                         
  -8   5   8        608.50        569.38        22.33 o                         
  -7   5   8       1445.77       1502.47        47.02 o                         
  -6   5   8       1539.41       1600.13        39.54 o                         
  -5   5   8       5793.33       6138.16       107.85 o                         
  -4   5   8       2430.63       2477.52        70.90 o                         
  -3   5   8      27739.00      28814.95       148.37 o                         
  -2   5   8       2617.87       2446.86        35.57 o                         
  -1   5   8       1557.83       1518.41        27.49 o                         
   0   5   8        189.23        194.67        21.30 o                         
   1   5   8        124.54        153.89        21.91 o                         
   2   5   8          8.55         25.82        19.01 o                         
   3   5   8       8019.87       7865.16       292.08 o                         
   4   5   8       4894.29       4822.89        70.84 o                         
   5   5   8       9455.89       9617.50       123.09 o                         
   6   5   8       3857.37       3812.87        67.67 o                         
   7   5   8        384.78        390.70        23.05 o                         
   8   5   8        270.94        275.77        26.10 o                         
   9   5   8        123.96        192.76        25.62 o                         
  10   5   8        607.02        653.37        30.79 o                         
  11   5   8        863.15        988.22        26.42 o                         
  12   5   8          8.72         45.36        24.67 o                         
  13   5   8        462.23        552.10        22.65 o                         
  14   5   8          5.44         30.61        29.90 o                         
  15   5   8          1.33          3.80        46.61 o                         
 -15   6   8        445.79        360.39        26.04 o                         
 -14   6   8        152.29        104.37        18.95 o                         
 -13   6   8         85.83        102.32        20.33 o                         
 -12   6   8        415.72        476.54        17.46 o                         
 -11   6   8       2131.59       2025.22        29.68 o                         
 -10   6   8       3185.11       3139.79       200.83 o                         
  -9   6   8        966.75       1052.56        31.38 o                         
  -8   6   8        511.87        539.20        26.25 o                         
  -7   6   8        542.79        570.37        18.97 o                         
  -6   6   8        589.12        605.83        20.16 o                         
  -5   6   8        222.37        249.35        21.92 o                         
  -4   6   8      11405.85      12329.50       267.72 o                         
  -3   6   8        373.74        360.03        22.05 o                         
  -2   6   8       7708.90       8017.44       228.16 o                         
  -1   6   8        190.27        188.47        17.17 o                         
   0   6   8         25.37         63.15        18.50 o                         
   1   6   8         25.07         21.24        15.81 o                         
   2   6   8        307.87        360.67        21.79 o                         
   3   6   8       1187.33       1004.14        37.95 o                         
   4   6   8       2251.38       2118.74        21.99 o                         
   5   6   8       1104.77       1127.12        24.03 o                         
   6   6   8       4372.95       4328.60        32.56 o                         
   7   6   8         19.48         55.82        30.51 o                         
   8   6   8        451.69        543.54        32.73 o                         
   9   6   8       3937.77       4059.63        44.03 o                         
  10   6   8       1347.50       1426.28        43.74 o                         
  11   6   8       1524.29       1446.36        55.58 o                         
  12   6   8       1511.36       1699.32        32.99 o                         
  13   6   8        324.45        378.85        25.33 o                         
  14   6   8        901.14        988.95        27.75 o                         
 -14   7   8          0.21         18.66        20.62 o                         
 -13   7   8         84.50         97.82        18.25 o                         
 -12   7   8         45.90         61.73        23.58 o                         
 -11   7   8        537.44        552.13        21.92 o                         
 -10   7   8         19.50         24.76        19.90 o                         
  -9   7   8       2678.11       2536.79        97.85 o                         
  -8   7   8        815.77        800.09        26.41 o                         
  -7   7   8       3300.56       3416.46        29.70 o                         
  -6   7   8         75.97         96.31        21.69 o                         
  -5   7   8       1729.75       1842.21        32.27 o                         
  -4   7   8       1574.55       1568.02        20.81 o                         
  -3   7   8      10571.99      11117.19       203.50 o                         
  -2   7   8         15.10         29.49        18.79 o                         
  -1   7   8       6172.52       6405.57       171.61 o                         
   0   7   8       1005.78       1015.05        18.66 o                         
   1   7   8       1579.19       1398.67        22.65 o                         
   2   7   8        387.80        305.79        27.24 o                         
   3   7   8         28.04         74.35        19.90 o                         
   4   7   8        888.09        855.91        24.91 o                         
   5   7   8        388.36        360.52        18.70 o                         
   6   7   8        253.96        269.98        21.67 o                         
   7   7   8       2623.13       2766.91        27.15 o                         
   8   7   8       3403.85       3507.91        31.84 o                         
   9   7   8       1779.04       1853.22       116.35 o                         
  10   7   8       3206.55       3289.27        31.36 o                         
  11   7   8        105.52         96.53        31.74 o                         
  12   7   8        291.21        318.38        21.78 o                         
  13   7   8         86.51         82.72        27.58 o                         
  14   7   8        150.76        142.11        25.84 o                         
 -13   8   8         16.89         -5.01        24.10 o                         
 -12   8   8         51.50         33.25        44.23 o                         
 -11   8   8         43.82         59.23        18.53 o                         
 -10   8   8        129.43        152.40        20.44 o                         
  -9   8   8          6.28         16.95        19.76 o                         
  -8   8   8       2552.26       2592.13        29.85 o                         
  -7   8   8        588.13        534.19        21.76 o                         
  -6   8   8       5114.68       5221.93       102.69 o                         
  -5   8   8         89.16         92.09        19.18 o                         
  -4   8   8       1167.68       1176.23        32.69 o                         
  -3   8   8         36.78         29.55        22.89 o                         
  -2   8   8       2774.86       2879.94        25.38 o                         
  -1   8   8        350.56        393.30        18.66 o                         
   0   8   8       3841.73       4004.09        53.47 o                         
   1   8   8        530.71        540.37        16.94 o                         
   2   8   8       1653.32       1617.54        42.77 o                         
   3   8   8          2.33         -1.89        15.67 o                         
   4   8   8         29.88         34.99        15.75 o                         
   5   8   8        289.01        324.50        18.62 o                         
   6   8   8        813.33        770.50        19.85 o                         
   7   8   8       1228.98       1219.05        50.69 o                         
   8   8   8       2194.04       2135.46        61.23 o                         
   9   8   8        615.23        661.74        34.32 o                         
  10   8   8        341.46        353.88        21.60 o                         
  11   8   8        120.28        109.06        21.83 o                         
  12   8   8          0.39         12.28        27.61 o                         
  13   8   8        248.38        304.89        45.26 o                         
 -13   9   8        140.82        116.67        30.76 o                         
 -12   9   8         81.97         57.61        24.24 o                         
 -11   9   8         60.05         88.46        17.95 o                         
 -10   9   8          3.94         -3.72        27.35 o                         
  -9   9   8          9.94         39.61        17.71 o                         
  -8   9   8         19.14          7.54        34.46 o                         
  -7   9   8        808.73        768.16        61.23 o                         
  -6   9   8        106.99        122.37        18.55 o                         
  -5   9   8        578.95        585.47        19.56 o                         
  -4   9   8        873.77        865.97        35.56 o                         
  -3   9   8          9.39         27.38        22.01 o                         
  -2   9   8        719.48        720.72        21.11 o                         
  -1   9   8         15.77         17.52        25.52 o                         
   0   9   8       1900.05       1928.58        23.92 o                         
   1   9   8       2073.03       2044.51        39.83 o                         
   2   9   8        206.38        215.51        22.71 o                         
   3   9   8        519.93        504.90        18.14 o                         
   4   9   8        237.72        177.27        15.91 o                         
   5   9   8          2.19         14.43        18.02 o                         
   6   9   8       1303.73       1342.25        22.19 o                         
   7   9   8         61.34         37.90        28.48 o                         
   8   9   8         11.01         13.87        19.83 o                         
   9   9   8        922.88        954.78        26.28 o                         
  10   9   8        441.79        468.67        26.26 o                         
  11   9   8        235.91        296.77        41.58 o                         
  12   9   8         12.47         38.61        24.67 o                         
 -12  10   8        342.59        259.58        45.84 o                         
 -11  10   8         19.02         46.52        20.49 o                         
 -10  10   8          0.65         -4.40        18.15 o                         
  -9  10   8          0.02         25.45        17.60 o                         
  -8  10   8        535.04        483.08        22.17 o                         
  -7  10   8        290.96        301.34        30.12 o                         
  -6  10   8          6.14         30.52        18.46 o                         
  -5  10   8        419.18        378.47        29.56 o                         
  -4  10   8         38.41         64.54        16.74 o                         
  -3  10   8        338.30        342.05        17.58 o                         
  -2  10   8        801.53        799.05        20.37 o                         
  -1  10   8        198.12        211.01        19.39 o                         
   0  10   8        793.71        904.03        20.68 o                         
   1  10   8         51.16         62.17        17.10 o                         
   2  10   8          3.58         62.61        46.92 o                         
   3  10   8        140.25        157.61        18.49 o                         
   4  10   8        119.84        122.09        16.07 o                         
   5  10   8         40.31         41.65        17.74 o                         
   6  10   8        426.03        402.68        19.84 o                         
   7  10   8        196.42        166.43        23.21 o                         
   8  10   8        200.56        244.96        29.96 o                         
   9  10   8        927.33        880.05        23.54 o                         
  10  10   8         12.02         -2.51        21.82 o                         
  11  10   8        316.17        312.14        28.91 o                         
 -10  11   8         90.41        118.73        20.63 o                         
  -9  11   8         28.25        -15.30        29.01 o                         
  -8  11   8        220.02        218.80        20.76 o                         
  -7  11   8       1107.44       1053.82        45.07 o                         
  -6  11   8          4.91         -1.17        20.85 o                         
  -5  11   8        557.63        599.85        21.88 o                         
  -4  11   8        794.71        716.94        40.25 o                         
  -3  11   8         88.33         91.45        18.29 o                         
  -2  11   8        109.47        101.36        18.69 o                         
  -1  11   8         40.88         50.29        16.60 o                         
   0  11   8          8.56         10.14        16.64 o                         
   1  11   8        594.97        655.96        21.25 o                         
   2  11   8          0.68          3.24        25.56 o                         
   3  11   8        161.70        207.68        15.74 o                         
   4  11   8          9.54         18.72        20.27 o                         
   5  11   8        260.42        286.36        18.51 o                         
   6  11   8       1009.62       1012.80        21.49 o                         
   7  11   8        445.31        394.00        21.15 o                         
   8  11   8       1435.50       1445.68        78.93 o                         
   9  11   8        193.23        197.20        42.54 o                         
  10  11   8        303.58        312.12        22.56 o                         
  -9  12   8        166.53        139.66        30.61 o                         
  -8  12   8         27.48          2.37        18.88 o                         
  -7  12   8         13.33         10.20        21.18 o                         
  -6  12   8       1327.99       1375.53        31.59 o                         
  -5  12   8         19.11         32.55        20.96 o                         
  -4  12   8       2059.29       2108.63        30.89 o                         
  -3  12   8        649.07        663.84        45.10 o                         
  -2  12   8        337.28        353.22        30.12 o                         
  -1  12   8       1153.04       1132.77        28.60 o                         
   0  12   8         89.43         72.58        18.43 o                         
   1  12   8         74.58         84.47        20.67 o                         
   2  12   8        791.42        767.50        25.36 o                         
   3  12   8        218.61        223.37        15.87 o                         
   4  12   8        824.57        832.97        18.91 o                         
   5  12   8       1554.21       1573.89        34.43 o                         
   6  12   8          2.72         13.88        18.16 o                         
   7  12   8        749.10        723.58        43.31 o                         
   8  12   8        271.58        309.04        35.59 o                         
   9  12   8         14.28        -14.66        24.16 o                         
  -7  13   8        218.69        238.62        34.70 o                         
  -6  13   8        232.07        242.18        21.62 o                         
  -5  13   8        599.79        615.86        24.59 o                         
  -4  13   8        216.96        214.72        21.88 o                         
  -3  13   8        634.51        632.00        24.44 o                         
  -2  13   8        545.09        609.06        24.98 o                         
  -1  13   8        263.97        292.96        22.06 o                         
   0  13   8         16.60         51.17        18.20 o                         
   1  13   8        278.24        294.16        27.33 o                         
   2  13   8          6.69         -7.95        20.68 o                         
   3  13   8        748.27        741.70        17.42 o                         
   4  13   8        508.33        509.89        18.32 o                         
   5  13   8        508.67        512.35        18.26 o                         
   6  13   8        600.90        631.84        29.33 o                         
   7  13   8         44.31         44.04        21.73 o                         
  -5  14   8        536.36        468.63        53.75 o                         
  -4  14   8        197.58        203.23        18.35 o                         
  -3  14   8        123.13        188.85        30.11 o                         
  -2  14   8        952.46        912.45        23.51 o                         
  -1  14   8         10.69          7.99        19.37 o                         
   0  14   8         14.28         41.45        18.72 o                         
   1  14   8         15.68          2.44        26.66 o                         
   2  14   8         37.33         78.44        20.95 o                         
   3  14   8       1542.37       1510.24        63.01 o                         
   4  14   8        346.66        339.09        19.95 o                         
 -16   1   9          4.03         25.45        19.35 o                         
 -15   1   9        841.15        794.11        25.26 o                         
 -14   1   9         44.21         58.84        20.42 o                         
 -13   1   9         95.64        115.33        16.28 o                         
 -12   1   9        155.59        157.42        19.90 o                         
 -11   1   9          0.48        -20.54        22.70 o                         
 -10   1   9        128.05        139.29        24.92 o                         
  -9   1   9        924.07        937.61        27.17 o                         
  -8   1   9        430.80        376.16        21.91 o                         
  -7   1   9       5983.68       6097.05        46.62 o                         
  -6   1   9        232.04        283.36        18.43 o                         
  -5   1   9       1750.83       1767.48        23.97 o                         
  -4   1   9        174.65        202.72        17.03 o                         
  -3   1   9       4478.76       4629.42        28.86 o                         
  -2   1   9        781.22        786.70        19.45 o                         
  -1   1   9       5665.10       5865.40        27.29 o                         
   0   1   9        954.98        929.04        21.54 o                         
   1   1   9      17895.79      17268.39       300.76 o                         
   2   1   9        114.57        134.56        18.39 o                         
   3   1   9        289.68        323.94        18.74 o                         
   4   1   9       1097.84       1150.82        20.25 o                         
   5   1   9       1646.02       1827.49        24.36 o                         
   6   1   9        334.62        338.34        19.24 o                         
   7   1   9       1191.90       1061.47        41.50 o                         
   8   1   9        110.82        114.85        21.70 o                         
   9   1   9       4048.81       3670.55        85.97 o                         
  10   1   9          1.73         10.44        17.81 o                         
  11   1   9          8.32         30.30        18.04 o                         
  12   1   9        371.14        368.48        17.74 o                         
  13   1   9          1.76         29.10        20.53 o                         
  14   1   9        146.29        211.68        24.87 o                         
  15   1   9        658.02        699.41        53.87 o                         
 -16   2   9        389.19        389.75        19.44 o                         
 -15   2   9          1.11          8.42        16.39 o                         
 -14   2   9       1092.09       1085.33        17.36 o                         
 -13   2   9        356.19        337.30        18.79 o                         
 -12   2   9         92.88        116.31        20.20 o                         
 -11   2   9         33.93         33.99        18.44 o                         
 -10   2   9        119.57         98.95        17.84 o                         
  -9   2   9       2378.17       2296.50        77.20 o                         
  -8   2   9       3491.75       3423.22        52.86 o                         
  -7   2   9          1.49         20.77        16.52 o                         
  -6   2   9       2859.27       2724.31        29.64 o                         
  -5   2   9       3087.90       3171.94        74.81 o                         
  -4   2   9         88.19         91.39        21.00 o                         
  -3   2   9       2675.79       2853.96        93.35 o                         
  -2   2   9       2024.53       2144.12        23.49 o                         
  -1   2   9        100.26        121.77        18.30 o                         
   0   2   9      10642.56      10418.60        58.29 o                         
   1   2   9        514.61        448.63        17.51 o                         
   2   2   9        831.93        654.80        19.66 o                         
   3   2   9         76.12         70.83        19.18 o                         
   4   2   9        132.27        146.12        17.37 o                         
   5   2   9        152.15        143.80        17.78 o                         
   6   2   9       2953.87       3028.05        30.78 o                         
   7   2   9        206.83        218.20        22.15 o                         
   8   2   9      10215.64       9917.18       210.77 o                         
   9   2   9        312.16        297.80        18.74 o                         
  10   2   9         70.55         87.82        19.27 o                         
  11   2   9         87.25         75.64        19.08 o                         
  12   2   9         11.58         10.05        16.98 o                         
  13   2   9        297.48        368.16        26.14 o                         
  14   2   9        268.91        287.35        36.95 o                         
  15   2   9          1.29         29.94        24.90 o                         
 -15   3   9          3.57         -8.93        18.74 o                         
 -14   3   9        364.81        344.40        20.77 o                         
 -13   3   9        500.22        493.22        19.17 o                         
 -12   3   9        846.13        821.50        22.55 o                         
 -11   3   9       3036.95       3075.29        56.75 o                         
 -10   3   9        141.43        105.76        18.28 o                         
  -9   3   9       1935.37       1883.03        30.07 o                         
  -8   3   9       1993.71       2047.03        21.52 o                         
  -7   3   9       1162.01       1219.16        21.40 o                         
  -6   3   9       3695.99       3808.15        27.62 o                         
  -5   3   9       8437.71       8595.94        93.84 o                         
  -4   3   9        541.19        440.97        18.08 o                         
  -3   3   9       2559.62       2186.63        80.97 o                         
  -2   3   9        500.79        524.29        21.32 o                         
  -1   3   9       4605.43       4659.17        31.11 o                         
   0   3   9         76.41         90.64        16.62 o                         
   1   3   9       1563.89       1461.27        19.80 o                         
   2   3   9          0.65         17.43        16.87 o                         
   3   3   9        612.10        468.35        18.47 o                         
   4   3   9          4.59         -0.42        16.06 o                         
   5   3   9      20877.41      20536.17       189.28 o                         
   6   3   9          0.00         16.73        19.25 o                         
   7   3   9       3337.78       3085.33        57.88 o                         
   8   3   9        886.17        834.80        24.46 o                         
   9   3   9         86.54         97.95        20.45 o                         
  10   3   9         10.11         14.62        20.07 o                         
  11   3   9        850.72        802.50        24.24 o                         
  12   3   9          2.45         36.58        26.27 o                         
  13   3   9       1505.80       1672.80        33.62 o                         
  14   3   9         46.84         85.42        23.89 o                         
  15   3   9        273.99        362.36        48.53 o                         
 -15   4   9         17.56         18.78        18.98 o                         
 -14   4   9          1.44         15.56        23.53 o                         
 -13   4   9        117.79        131.44        18.32 o                         
 -12   4   9       2609.07       2476.84        43.06 o                         
 -11   4   9        152.75        152.58        18.20 o                         
 -10   4   9       1513.75       1566.25        28.07 o                         
  -9   4   9       1717.54       1739.72        38.08 o                         
  -8   4   9        427.50        453.08        19.59 o                         
  -7   4   9       1412.73       1428.20        24.28 o                         
  -6   4   9         98.33        129.64        21.41 o                         
  -5   4   9        432.56        414.20        19.51 o                         
  -4   4   9       7013.77       6791.40       157.97 o                         
  -3   4   9         11.59         -7.93        18.40 o                         
  -2   4   9      11675.83      11689.21       120.59 o                         
  -1   4   9       1354.92       1340.87        24.24 o                         
   0   4   9        468.71        431.33        30.65 o                         
   1   4   9        412.33        452.38        20.08 o                         
   2   4   9       1958.85       1821.70        48.13 o                         
   3   4   9         51.02         48.61        19.25 o                         
   4   4   9      13187.83      13169.03       106.13 o                         
   5   4   9          9.14         39.77        17.42 o                         
   6   4   9       5291.61       4914.17        90.71 o                         
   7   4   9          1.82         42.44        18.60 o                         
   8   4   9        283.14        268.48        20.92 o                         
   9   4   9        452.68        456.34        36.22 o                         
  10   4   9        273.58        263.94        21.84 o                         
  11   4   9         39.32         58.24        20.39 o                         
  12   4   9       4742.12       4633.51        32.92 o                         
  13   4   9         86.48        102.84        21.15 o                         
  14   4   9       1057.16       1166.35        95.33 o                         
  15   4   9        179.21        206.38        31.20 o                         
 -15   5   9        112.25         96.76        17.69 o                         
 -14   5   9         39.87         63.11        18.28 o                         
 -13   5   9         13.07         45.67        33.91 o                         
 -12   5   9         73.18         87.27        20.45 o                         
 -11   5   9        408.41        430.55        24.06 o                         
 -10   5   9        745.24        739.94        32.47 o                         
  -9   5   9       1561.13       1631.24        41.15 o                         
  -8   5   9        952.90        928.43        21.15 o                         
  -7   5   9       1181.34       1141.85        27.11 o                         
  -6   5   9        303.82        295.81        21.68 o                         
  -5   5   9       6846.22       7233.35       125.77 o                         
  -4   5   9       4396.97       4655.75       160.83 o                         
  -3   5   9        346.62        277.86        19.10 o                         
  -2   5   9         87.74        100.43        20.76 o                         
  -1   5   9       1069.40       1067.29        25.46 o                         
   0   5   9       1240.57       1249.77        23.85 o                         
   1   5   9       1032.21        911.75        33.20 o                         
   2   5   9        633.10        623.26        22.53 o                         
   3   5   9       2021.91       2088.44        51.18 o                         
   4   5   9         16.57          8.87        18.91 o                         
   5   5   9       2004.26       1912.03        23.43 o                         
   6   5   9        146.08        198.71        26.28 o                         
   7   5   9       1257.12       1225.77        62.31 o                         
   8   5   9        509.35        472.88        26.77 o                         
   9   5   9       1047.39       1024.69        27.16 o                         
  10   5   9        559.57        619.22        25.58 o                         
  11   5   9       1065.41       1122.54        27.34 o                         
  12   5   9         93.88        111.77        20.88 o                         
  13   5   9        219.47        238.39        37.01 o                         
  14   5   9         15.63         -8.14        20.71 o                         
 -14   6   9         84.71         67.86        26.63 o                         
 -13   6   9          0.17         27.27        18.15 o                         
 -12   6   9         70.82         55.50        18.31 o                         
 -11   6   9          0.29          8.83        18.12 o                         
 -10   6   9        824.95        846.45        21.75 o                         
  -9   6   9        111.93        103.54        15.36 o                         
  -8   6   9        256.47        234.65        17.22 o                         
  -7   6   9         91.90        114.81        16.89 o                         
  -6   6   9        429.25        413.57        24.89 o                         
  -5   6   9        626.13        655.12        20.04 o                         
  -4   6   9         89.31         68.59        17.70 o                         
  -3   6   9        267.55        263.28        15.13 o                         
  -2   6   9        189.23        206.88        16.32 o                         
  -1   6   9        178.12        167.38        17.44 o                         
   0   6   9       2473.25       2462.85        56.48 o                         
   1   6   9        667.16        705.11        25.71 o                         
   2   6   9        409.98        371.69        19.45 o                         
   3   6   9        279.56        281.10        19.60 o                         
   4   6   9         35.84         26.71        17.87 o                         
   5   6   9         11.23          8.19        17.42 o                         
   6   6   9         25.75          6.35        20.65 o                         
   7   6   9        859.93        769.56        23.06 o                         
   8   6   9        123.53        160.23        45.72 o                         
   9   6   9          5.46         28.40        21.10 o                         
  10   6   9         29.52         30.38        28.90 o                         
  11   6   9        427.72        432.33        41.94 o                         
  12   6   9        359.25        325.22        25.45 o                         
  13   6   9          0.11         49.67        40.50 o                         
  14   6   9        137.15        173.86        22.22 o                         
 -14   7   9          0.35         27.38        26.25 o                         
 -13   7   9          0.70         -5.75        20.76 o                         
 -12   7   9          0.35          5.99        18.59 o                         
 -11   7   9        426.11        438.25        18.63 o                         
 -10   7   9        537.06        475.32        30.17 o                         
  -9   7   9         90.49        103.70        28.61 o                         
  -8   7   9         77.08        104.01        20.29 o                         
  -7   7   9        647.59        695.05        25.66 o                         
  -6   7   9       2397.76       2635.56        49.02 o                         
  -5   7   9         58.30         70.11        17.63 o                         
  -4   7   9        263.83        314.91        22.15 o                         
  -3   7   9       2756.80       2809.21        70.07 o                         
  -2   7   9       1054.01       1088.69        21.11 o                         
  -1   7   9         15.91         44.54        19.28 o                         
   0   7   9          1.08          9.16        17.49 o                         
   1   7   9          8.79          2.30        18.98 o                         
   2   7   9        908.95        917.72        28.13 o                         
   3   7   9        484.61        440.71        20.41 o                         
   4   7   9         86.85         87.29        21.18 o                         
   5   7   9        661.74        590.77        27.21 o                         
   6   7   9        595.96        571.08        20.05 o                         
   7   7   9       1741.98       1668.50       100.40 o                         
   8   7   9         66.75        112.97        24.01 o                         
   9   7   9         24.61         30.21        41.29 o                         
  10   7   9         10.56         21.76        26.19 o                         
  11   7   9       1277.90       1344.90        35.59 o                         
  12   7   9         16.96         26.41        43.48 o                         
  13   7   9        166.18        188.90        62.98 o                         
 -13   8   9         36.65         76.84        29.47 o                         
 -12   8   9         18.36         24.56        20.31 o                         
 -11   8   9        418.97        432.15        29.43 o                         
 -10   8   9        663.49        650.11        45.74 o                         
  -9   8   9        850.32        966.72        30.58 o                         
  -8   8   9        686.82        669.61        47.14 o                         
  -7   8   9        234.23        252.11        18.76 o                         
  -6   8   9        194.67        193.37        21.49 o                         
  -5   8   9       4220.19       4183.67       102.79 o                         
  -4   8   9        295.49        332.68        22.62 o                         
  -3   8   9       3049.50       3003.57        40.24 o                         
  -2   8   9       2501.38       2484.10        36.03 o                         
  -1   8   9       3538.97       3532.13        75.59 o                         
   0   8   9       2144.78       2153.48        33.86 o                         
   1   8   9        211.94        187.97        19.14 o                         
   2   8   9       2946.88       2915.68        45.40 o                         
   3   8   9        395.47        441.33        19.73 o                         
   4   8   9        601.39        540.98        19.96 o                         
   5   8   9       1128.47       1105.55        21.31 o                         
   6   8   9         77.81        108.55        20.01 o                         
   7   8   9        302.41        310.64        28.34 o                         
   8   8   9       1849.90       1783.06        24.35 o                         
   9   8   9         27.81         40.53        25.10 o                         
  10   8   9       2405.66       2475.35        27.06 o                         
  11   8   9        559.05        631.57        22.76 o                         
  12   8   9        832.52        813.84        23.85 o                         
  13   8   9         69.61         86.67        25.23 o                         
 -12   9   9        115.69        117.26        26.52 o                         
 -11   9   9        208.21        203.29        41.76 o                         
 -10   9   9        379.09        299.27        19.09 o                         
  -9   9   9        543.64        532.78        24.93 o                         
  -8   9   9        104.87         74.32        28.33 o                         
  -7   9   9       1358.69       1397.08        37.69 o                         
  -6   9   9        370.87        410.36        37.44 o                         
  -5   9   9       1037.04       1123.19        27.62 o                         
  -4   9   9        690.08        759.92        34.20 o                         
  -3   9   9        314.48        303.19        20.61 o                         
  -2   9   9        655.61        643.35        34.28 o                         
  -1   9   9       5046.39       4942.52       135.86 o                         
   0   9   9        237.69        241.29        18.00 o                         
   1   9   9       9592.11       9377.91       199.64 o                         
   2   9   9          7.97         19.55        18.62 o                         
   3   9   9       1250.22       1363.88        23.13 o                         
   4   9   9        810.49        758.42        19.65 o                         
   5   9   9        183.87        200.16        17.63 o                         
   6   9   9       1165.01       1102.51        18.94 o                         
   7   9   9        513.20        469.29        58.63 o                         
   8   9   9         68.09        129.80        40.91 o                         
   9   9   9       2870.70       2977.04        31.41 o                         
  10   9   9        209.17        256.10        21.70 o                         
  11   9   9       1067.48       1076.99        28.24 o                         
  12   9   9        197.18        193.20        25.97 o                         
 -11  10   9        294.29        271.12        32.90 o                         
 -10  10   9          6.54         31.97        20.21 o                         
  -9  10   9          0.62         15.61        16.40 o                         
  -8  10   9        609.84        632.65        45.38 o                         
  -7  10   9         39.35         58.43        29.64 o                         
  -6  10   9       1451.44       1430.99        51.30 o                         
  -5  10   9        321.19        336.03        20.70 o                         
  -4  10   9        420.74        440.38        21.31 o                         
  -3  10   9        874.14        880.08        33.46 o                         
  -2  10   9        830.50        859.23        25.20 o                         
  -1  10   9        381.65        393.50        17.98 o                         
   0  10   9       1492.00       1477.03        59.93 o                         
   1  10   9        214.03        245.74        18.60 o                         
   2  10   9        816.87        894.51        19.18 o                         
   3  10   9        820.49        759.96        25.13 o                         
   4  10   9        377.46        360.65        18.63 o                         
   5  10   9         31.71         31.76        16.41 o                         
   6  10   9        209.10        204.33        18.85 o                         
   7  10   9        747.47        711.07        29.41 o                         
   8  10   9       1885.05       1846.74        71.21 o                         
   9  10   9          0.03         22.37        20.05 o                         
  10  10   9        695.15        721.09        26.66 o                         
  11  10   9        263.70        210.76        31.57 o                         
 -10  11   9        106.10        154.82        21.01 o                         
  -9  11   9         35.12         21.56        18.38 o                         
  -8  11   9         11.12         14.18        31.60 o                         
  -7  11   9        554.73        637.79        57.86 o                         
  -6  11   9        606.53        565.11        29.65 o                         
  -5  11   9        324.69        333.00        17.86 o                         
  -4  11   9        613.12        618.24        19.74 o                         
  -3  11   9       1006.37        989.76        22.33 o                         
  -2  11   9         65.17         60.47        19.97 o                         
  -1  11   9        142.72        164.63        20.40 o                         
   0  11   9        585.82        527.65        19.25 o                         
   1  11   9        752.69        755.68        21.49 o                         
   2  11   9        688.44        632.62        21.23 o                         
   3  11   9       1003.83       1000.24        20.27 o                         
   4  11   9        842.40        735.84        27.17 o                         
   5  11   9        743.61        738.22        24.91 o                         
   6  11   9       1424.84       1374.91        26.39 o                         
   7  11   9        115.81        134.46        20.27 o                         
   8  11   9         99.96        132.62        48.51 o                         
   9  11   9        259.66        341.14        28.35 o                         
  10  11   9        298.74        314.62        36.99 o                         
  -9  12   9          2.20        -17.05        29.73 o                         
  -8  12   9          2.44        -47.60        27.51 o                         
  -7  12   9         55.01         74.09        24.21 o                         
  -6  12   9         13.05         36.51        20.28 o                         
  -5  12   9         74.63         62.90        20.84 o                         
  -4  12   9        897.97        864.88        25.51 o                         
  -3  12   9        156.29        179.84        20.81 o                         
  -2  12   9         44.70         19.08        44.98 o                         
  -1  12   9         63.37         81.86        18.41 o                         
   0  12   9        262.95        249.40        18.78 o                         
   1  12   9         31.91         47.15        20.46 o                         
   2  12   9          3.86          3.52        31.46 o                         
   3  12   9        350.86        316.36        16.53 o                         
   4  12   9        885.28        865.12        18.56 o                         
   5  12   9         13.87         29.91        18.03 o                         
   6  12   9        418.61        419.94        18.22 o                         
   7  12   9          3.57         28.01        23.84 o                         
   8  12   9         80.38        131.91        27.94 o                         
  -7  13   9         19.19         12.04        21.74 o                         
  -6  13   9        723.39        713.08        42.50 o                         
  -5  13   9        144.55        118.98        21.18 o                         
  -4  13   9        759.67        752.64        23.03 o                         
  -3  13   9         46.58         59.79        23.98 o                         
  -2  13   9        500.76        478.43        18.27 o                         
  -1  13   9         71.39         86.86        17.18 o                         
   0  13   9        143.51        181.02        20.96 o                         
   1  13   9         41.86         84.67        19.72 o                         
   2  13   9        251.21        278.63        21.24 o                         
   3  13   9          3.74          1.87        24.56 o                         
   4  13   9          2.84         15.18        23.53 o                         
   5  13   9         35.54          4.04        20.85 o                         
   6  13   9        186.04        184.97        22.00 o                         
  -4  14   9        432.95        400.60        25.57 o                         
  -3  14   9          8.09         54.68        17.60 o                         
  -2  14   9        361.15        342.10        22.32 o                         
  -1  14   9        198.09        202.99        19.90 o                         
   0  14   9         23.51          3.33        19.05 o                         
   1  14   9         31.07         39.02        17.67 o                         
   2  14   9        297.35        308.18        25.16 o                         
   3  14   9        192.24        187.67        19.36 o                         
   4  14   9        405.43        373.88        20.76 o                         
 -15   0  10        574.09        503.59        26.00 o                         
 -14   0  10          1.01         16.61        26.26 o                         
 -13   0  10        564.97        609.44        24.94 o                         
 -12   0  10        175.96        138.47        28.23 o                         
 -11   0  10        788.13        892.93        32.18 o                         
 -10   0  10       1063.51       1080.75        33.43 o                         
  -9   0  10        559.03        570.05        32.37 o                         
  -8   0  10       5921.13       5970.69        58.05 o                         
  -7   0  10       4596.58       4461.58        43.82 o                         
  -6   0  10       1790.82       1703.76        40.23 o                         
  -5   0  10       1121.44       1105.47        26.24 o                         
  -4   0  10         39.95         49.44        24.19 o                         
  -3   0  10        350.88        383.89        49.88 o                         
  -2   0  10        858.89        951.15        28.50 o                         
  -1   0  10      16835.64      17477.57       552.16 o                         
   0   0  10       7485.60       7318.19        47.93 o                         
   1   0  10      19162.09      20054.33        72.58 o                         
   2   0  10       9812.55      10040.79        49.26 o                         
   3   0  10      12489.18      13296.88       134.70 o                         
   4   0  10         41.72         67.39        29.02 o                         
   5   0  10        567.02        625.31        22.80 o                         
   6   0  10       1544.92       1511.33        61.78 o                         
   7   0  10       2331.28       2302.63        33.69 o                         
   8   0  10       3677.15       4070.99        74.29 o                         
   9   0  10       2505.31       2783.53        55.87 o                         
  10   0  10       5868.99       6214.74        61.88 o                         
  11   0  10         15.07         69.86        24.17 o                         
  12   0  10       1905.58       1784.15       117.48 o                         
  13   0  10        114.45        139.62        29.77 o                         
  14   0  10        339.62        372.73        31.05 o                         
  15   0  10        533.42        635.03        45.64 o                         
 -15   1  10        693.79        658.05        36.13 o                         
 -14   1  10       1933.07       1885.39        43.64 o                         
 -13   1  10          1.82          9.88        18.13 o                         
 -12   1  10       1592.36       1653.71        48.53 o                         
 -11   1  10        816.17        862.16        30.44 o                         
 -10   1  10       2331.33       2480.08        34.57 o                         
  -9   1  10       1483.87       1490.21        28.31 o                         
  -8   1  10        112.13        161.51        29.65 o                         
  -7   1  10        683.24        690.60        24.58 o                         
  -6   1  10       6491.12       6482.88       162.24 o                         
  -5   1  10        825.83        846.92        17.15 o                         
  -4   1  10       3443.70       3688.44        23.29 o                         
  -3   1  10         64.17         56.89        18.25 o                         
  -2   1  10      10618.09      11490.13       195.45 o                         
  -1   1  10       3956.04       3915.74       111.55 o                         
   0   1  10       4255.30       4178.78        40.01 o                         
   1   1  10       4141.25       4140.84        25.23 o                         
   2   1  10       6924.75       7241.22        52.19 o                         
   3   1  10       8125.87       8289.23        77.95 o                         
   4   1  10        282.03        374.87        17.94 o                         
   5   1  10         96.37         88.65        18.51 o                         
   6   1  10        600.83        670.17        22.18 o                         
   7   1  10        811.79        739.13        17.07 o                         
   8   1  10       1680.40       1698.56        80.50 o                         
   9   1  10       1264.52       1226.25        35.11 o                         
  10   1  10       1734.85       1666.07        32.03 o                         
  11   1  10       4730.01       4254.20       108.31 o                         
  12   1  10         10.71         46.31        18.19 o                         
  13   1  10        290.17        324.22        21.45 o                         
  14   1  10        149.32        187.51        21.45 o                         
  15   1  10        222.94        240.61        22.77 o                         
 -15   2  10         14.79         24.30        17.25 o                         
 -14   2  10       1042.95       1053.93        28.43 o                         
 -13   2  10       1089.88       1054.27        31.82 o                         
 -12   2  10        117.64        135.34        19.79 o                         
 -11   2  10       1237.48       1371.52        60.69 o                         
 -10   2  10       1028.24       1018.54        26.88 o                         
  -9   2  10          3.79         26.51        30.64 o                         
  -8   2  10         70.96         75.76        20.93 o                         
  -7   2  10        113.09        153.01        17.38 o                         
  -6   2  10         41.74         58.96        25.23 o                         
  -5   2  10       1646.06       1567.93        22.78 o                         
  -4   2  10        506.17        439.10        19.39 o                         
  -3   2  10       4198.78       4111.55        33.32 o                         
  -2   2  10       1280.05       1271.54        20.38 o                         
  -1   2  10       4724.59       4963.86       122.76 o                         
   0   2  10         91.95        110.24        16.33 o                         
   1   2  10         30.87         51.76        16.11 o                         
   2   2  10        127.79        129.80        17.63 o                         
   3   2  10       3305.18       3045.64        80.93 o                         
   4   2  10        687.95        535.33        18.32 o                         
   5   2  10       3565.48       3326.06       112.73 o                         
   6   2  10        759.85        716.92        22.87 o                         
   7   2  10         27.11         39.30        21.36 o                         
   8   2  10        267.07        283.59        21.78 o                         
   9   2  10         19.22         29.60        21.43 o                         
  10   2  10       2314.46       2210.62        22.42 o                         
  11   2  10       1047.52       1101.05        28.52 o                         
  12   2  10       1820.14       1844.04        37.66 o                         
  13   2  10        483.34        512.82        23.31 o                         
  14   2  10        476.07        497.40        32.34 o                         
  15   2  10          3.85          6.79        22.92 o                         
 -15   3  10          0.43         12.72        17.28 o                         
 -14   3  10         55.61         56.51        20.84 o                         
 -13   3  10          0.73          9.41        21.45 o                         
 -12   3  10          3.65          5.26        17.86 o                         
 -11   3  10       1786.88       1688.17        37.51 o                         
 -10   3  10        497.06        503.18        19.09 o                         
  -9   3  10        136.64        124.08        16.66 o                         
  -8   3  10       1139.80       1248.04        21.02 o                         
  -7   3  10       1709.11       1754.86        28.59 o                         
  -6   3  10         10.19         22.48        20.62 o                         
  -5   3  10        111.10         88.94        19.07 o                         
  -4   3  10       1083.22       1198.33        23.24 o                         
  -3   3  10       4927.52       5052.98        28.44 o                         
  -2   3  10        441.95        416.70        19.87 o                         
  -1   3  10        104.58         99.29        15.21 o                         
   0   3  10       1892.20       2128.32        38.68 o                         
   1   3  10       2012.27       2032.03        23.88 o                         
   2   3  10       1179.47       1214.93        21.27 o                         
   3   3  10         10.31         -4.18        16.47 o                         
   4   3  10         38.43          8.38        16.87 o                         
   5   3  10       4085.54       4090.71        39.94 o                         
   6   3  10       2204.56       2191.52        81.22 o                         
   7   3  10         60.71         78.06        17.89 o                         
   8   3  10       1362.48       1410.46        36.30 o                         
   9   3  10         67.05         85.61        19.84 o                         
  10   3  10        445.40        404.34        20.24 o                         
  11   3  10        535.12        512.76        21.08 o                         
  12   3  10        720.28        720.35        30.75 o                         
  13   3  10        373.56        401.39        36.88 o                         
  14   3  10         59.86         84.75        24.14 o                         
  15   3  10         67.06         77.04        22.24 o                         
 -15   4  10        270.04        253.34        16.91 o                         
 -14   4  10          0.71         -2.49        18.15 o                         
 -13   4  10          8.26         -5.72        22.89 o                         
 -12   4  10         52.93         65.98        25.09 o                         
 -11   4  10        709.67        725.98        19.43 o                         
 -10   4  10          8.12         14.28        14.08 o                         
  -9   4  10          7.77         29.95        20.41 o                         
  -8   4  10        687.27        787.19        20.96 o                         
  -7   4  10        964.90        941.71        23.05 o                         
  -6   4  10          0.26         19.91        18.41 o                         
  -5   4  10        812.74        731.01        20.31 o                         
  -4   4  10          1.84         37.48        17.89 o                         
  -3   4  10        129.40        157.95        23.80 o                         
  -2   4  10        225.70        196.19        17.14 o                         
  -1   4  10        787.08        853.96        38.13 o                         
   0   4  10         38.69         33.47        20.64 o                         
   1   4  10        456.39        465.25        25.11 o                         
   2   4  10         15.05         39.58        20.72 o                         
   3   4  10       1555.82       1593.72        20.18 o                         
   4   4  10        147.29        136.89        19.10 o                         
   5   4  10          1.32         17.59        17.18 o                         
   6   4  10          6.61         54.79        21.24 o                         
   7   4  10          0.44         28.38        22.47 o                         
   8   4  10        492.09        481.55        23.94 o                         
   9   4  10        292.06        343.00        21.60 o                         
  10   4  10        287.14        293.59        29.95 o                         
  11   4  10        210.79        287.62        29.52 o                         
  12   4  10         22.13         16.12        38.43 o                         
  13   4  10        110.40        161.26        30.10 o                         
  14   4  10        259.13        306.36        46.10 o                         
 -14   5  10        308.37        326.42        21.53 o                         
 -13   5  10         21.18          4.63        17.99 o                         
 -12   5  10        890.86        952.91        40.67 o                         
 -11   5  10        325.58        345.37        29.35 o                         
 -10   5  10       1044.77       1131.61        43.66 o                         
  -9   5  10         71.88         61.72        16.58 o                         
  -8   5  10        288.74        314.13        19.28 o                         
  -7   5  10         36.69         39.18        17.29 o                         
  -6   5  10         21.47         33.91        15.91 o                         
  -5   5  10       3643.03       3744.16        37.29 o                         
  -4   5  10       6025.28       6107.81       117.26 o                         
  -3   5  10       3945.00       3865.52        63.83 o                         
  -2   5  10         17.14         47.29        16.68 o                         
  -1   5  10        114.30        122.37        17.03 o                         
   0   5  10          2.85         31.63        20.77 o                         
   1   5  10        307.17        303.48        19.29 o                         
   2   5  10        911.68        951.42        20.38 o                         
   3   5  10       1405.99       1480.09        26.55 o                         
   4   5  10       5544.76       5862.71        69.19 o                         
   5   5  10       1858.36       1860.59        28.27 o                         
   6   5  10        118.22        151.54        19.92 o                         
   7   5  10         80.28         92.42        19.76 o                         
   8   5  10        499.32        495.83        24.03 o                         
   9   5  10        408.38        427.81        38.57 o                         
  10   5  10          3.01         24.55        23.21 o                         
  11   5  10        248.70        296.15        24.40 o                         
  12   5  10       1193.18       1313.54        32.04 o                         
  13   5  10       1076.97       1187.54        31.98 o                         
  14   5  10        133.14        164.43        21.73 o                         
 -14   6  10         79.64         92.62        21.25 o                         
 -13   6  10        209.66        242.72        30.43 o                         
 -12   6  10        625.31        590.16        24.65 o                         
 -11   6  10       1714.99       1690.58        22.15 o                         
 -10   6  10          8.63         18.86        16.32 o                         
  -9   6  10       3649.93       3854.05        65.32 o                         
  -8   6  10        893.27        871.39        18.48 o                         
  -7   6  10       2952.67       3221.09        42.47 o                         
  -6   6  10         11.36         31.87        14.95 o                         
  -5   6  10        978.11        999.95        32.16 o                         
  -4   6  10        781.92        784.13        18.86 o                         
  -3   6  10       1997.37       2064.42        29.26 o                         
  -2   6  10       1228.65       1236.85        21.31 o                         
  -1   6  10       2282.87       2212.50        25.93 o                         
   0   6  10         13.84         14.00        19.26 o                         
   1   6  10       1186.71       1133.77        54.84 o                         
   2   6  10       2437.86       2360.84        38.76 o                         
   3   6  10       6464.26       6302.47       417.40 o                         
   4   6  10       6845.80       6811.48       137.25 o                         
   5   6  10       2892.48       3156.56        90.33 o                         
   6   6  10        176.89        193.24        18.13 o                         
   7   6  10        159.93        185.24        22.06 o                         
   8   6  10         12.32         -9.92        23.38 o                         
   9   6  10          5.72         25.73        23.42 o                         
  10   6  10        126.76        136.20        20.19 o                         
  11   6  10        187.08        233.74        39.95 o                         
  12   6  10        788.83        794.95        56.68 o                         
  13   6  10       1126.17       1230.04        90.06 o                         
  14   6  10        575.51        569.61        34.61 o                         
 -13   7  10        175.60        161.99        18.51 o                         
 -12   7  10        308.44        300.00        24.08 o                         
 -11   7  10        173.70        148.91        20.80 o                         
 -10   7  10       2194.52       2104.49        69.73 o                         
  -9   7  10         41.13         23.11        14.95 o                         
  -8   7  10       3527.85       3469.13        45.74 o                         
  -7   7  10         28.57         28.07        16.84 o                         
  -6   7  10        188.15        241.32        17.82 o                         
  -5   7  10       1006.21       1001.46        17.14 o                         
  -4   7  10         18.41         14.87        19.52 o                         
  -3   7  10       1082.18       1110.33        18.20 o                         
  -2   7  10        542.79        544.23        17.24 o                         
  -1   7  10        148.20        160.18        15.31 o                         
   0   7  10       6669.46       6671.39       213.12 o                         
   1   7  10       3875.95       3876.02        73.83 o                         
   2   7  10       1132.10       1236.73        38.91 o                         
   3   7  10       2366.06       2281.98        45.56 o                         
   4   7  10        758.17        764.61        21.07 o                         
   5   7  10        356.42        369.43        22.18 o                         
   6   7  10       1756.77       1800.08        35.57 o                         
   7   7  10         28.09         26.96        20.82 o                         
   8   7  10       1314.54       1280.26       101.80 o                         
   9   7  10         32.81         35.58        43.26 o                         
  10   7  10         24.47         72.25        24.03 o                         
  11   7  10         33.17         92.50        29.84 o                         
  12   7  10        132.90        174.53        43.74 o                         
  13   7  10         82.99        119.31        31.27 o                         
 -13   8  10        698.63        623.43        44.17 o                         
 -12   8  10          0.04        -36.29        23.68 o                         
 -11   8  10         57.69         64.33        18.37 o                         
 -10   8  10          1.80         -6.80        20.28 o                         
  -9   8  10        576.22        597.80        17.37 o                         
  -8   8  10        422.11        424.25        18.86 o                         
  -7   8  10       1130.46       1173.35        40.19 o                         
  -6   8  10        363.76        373.80        22.41 o                         
  -5   8  10        486.32        483.28        21.86 o                         
  -4   8  10        908.44        941.72        18.03 o                         
  -3   8  10        223.94        272.65        18.10 o                         
  -2   8  10        131.73        117.99        16.77 o                         
  -1   8  10       1073.48       1069.98        19.52 o                         
   0   8  10       2880.40       2829.02        38.19 o                         
   1   8  10       1156.64       1090.70        39.13 o                         
   2   8  10       1718.94       1665.54        31.01 o                         
   3   8  10        158.18        180.16        16.41 o                         
   4   8  10        100.22        125.79        19.13 o                         
   5   8  10         57.04         88.80        16.85 o                         
   6   8  10          1.47         -1.38        16.80 o                         
   7   8  10       2108.84       2195.56        64.62 o                         
   8   8  10        420.66        416.59        37.92 o                         
   9   8  10       1467.34       1537.95        32.06 o                         
  10   8  10        103.96         93.98        27.32 o                         
  11   8  10         37.48          6.32        20.95 o                         
  12   8  10        180.68        195.31        22.02 o                         
 -12   9  10        414.32        378.63        24.44 o                         
 -11   9  10          9.11         20.49        18.07 o                         
 -10   9  10         20.80         38.14        28.37 o                         
  -9   9  10        735.33        699.40        22.61 o                         
  -8   9  10          0.14         51.86        19.78 o                         
  -7   9  10         10.40          0.20        20.19 o                         
  -6   9  10        752.18        782.99        21.93 o                         
  -5   9  10        160.46        190.11        17.06 o                         
  -4   9  10        107.04        148.53        20.75 o                         
  -3   9  10        261.65        276.26        28.74 o                         
  -2   9  10        122.74        137.58        16.01 o                         
  -1   9  10       2839.38       2859.35        22.15 o                         
   0   9  10        275.15        251.01        16.30 o                         
   1   9  10         18.51         24.44        15.92 o                         
   2   9  10         16.04         30.56        20.57 o                         
   3   9  10        170.88        179.43        20.53 o                         
   4   9  10        497.03        495.02        17.26 o                         
   5   9  10        151.97        135.87        16.21 o                         
   6   9  10         45.38         68.90        17.23 o                         
   7   9  10        317.43        292.33        20.74 o                         
   8   9  10        178.17        194.12        21.32 o                         
   9   9  10         71.33        130.26        29.97 o                         
  10   9  10        359.36        371.66        25.80 o                         
  11   9  10        103.91        142.85        25.35 o                         
  12   9  10         33.54         -6.05        25.07 o                         
 -11  10  10         41.32         70.86        29.91 o                         
 -10  10  10        201.80        282.69        44.99 o                         
  -9  10  10        225.78        223.90        24.78 o                         
  -8  10  10         71.66         92.76        16.71 o                         
  -7  10  10         46.53         70.85        18.25 o                         
  -6  10  10         93.25         95.10        20.78 o                         
  -5  10  10        246.46        274.50        17.42 o                         
  -4  10  10          9.96         23.71        18.22 o                         
  -3  10  10         91.89         96.50        16.49 o                         
  -2  10  10        687.07        719.44        18.08 o                         
  -1  10  10        336.36        362.79        21.04 o                         
   0  10  10          3.29         15.93        15.35 o                         
   1  10  10        329.09        361.74        18.94 o                         
   2  10  10       1842.22       1730.73        48.69 o                         
   3  10  10        345.52        363.05        17.12 o                         
   4  10  10        222.92        239.21        16.59 o                         
   5  10  10        565.08        583.70        17.42 o                         
   6  10  10        534.62        496.54        19.49 o                         
   7  10  10        541.38        541.69        48.99 o                         
   8  10  10         12.62          9.72        20.75 o                         
   9  10  10        426.34        526.47        54.37 o                         
  10  10  10        547.65        624.14        26.32 o                         
  11  10  10        248.97        195.34        58.78 o                         
 -10  11  10        306.33        296.05        25.13 o                         
  -9  11  10          0.41         31.73        24.31 o                         
  -8  11  10        590.21        612.86        34.11 o                         
  -7  11  10        295.42        295.82        25.14 o                         
  -6  11  10        597.92        618.81        26.62 o                         
  -5  11  10         24.72          5.59        20.34 o                         
  -4  11  10        341.80        384.23        21.62 o                         
  -3  11  10       1379.68       1296.63        55.84 o                         
  -2  11  10        124.54         94.22        18.48 o                         
  -1  11  10         34.37         60.25        18.35 o                         
   0  11  10        919.19        998.75        18.30 o                         
   1  11  10       1047.94       1025.33        25.88 o                         
   2  11  10       1915.04       1857.96        33.76 o                         
   3  11  10        149.83        181.89        20.56 o                         
   4  11  10        254.20        312.71        22.67 o                         
   5  11  10        429.30        472.34        31.70 o                         
   6  11  10         15.42         58.67        18.41 o                         
   7  11  10        486.21        468.29        29.05 o                         
   8  11  10        575.41        571.33        26.02 o                         
   9  11  10        298.29        328.51        21.81 o                         
  -8  12  10        183.42        176.73        25.74 o                         
  -7  12  10        258.83        250.49        27.26 o                         
  -6  12  10          9.81         13.85        24.81 o                         
  -5  12  10       2682.26       2719.22       100.23 o                         
  -4  12  10         78.66        103.05        24.32 o                         
  -3  12  10        576.92        599.84        20.52 o                         
  -2  12  10       2857.47       2720.91        67.49 o                         
  -1  12  10        110.13        116.87        18.47 o                         
   0  12  10        298.19        306.73        22.71 o                         
   1  12  10        807.66        821.04        22.19 o                         
   2  12  10          2.54         16.25        20.31 o                         
   3  12  10       3144.46       3138.57        81.01 o                         
   4  12  10        211.95        219.40        18.50 o                         
   5  12  10         49.90         91.06        20.51 o                         
   6  12  10        747.88        755.02        29.67 o                         
   7  12  10         94.01         83.59        20.51 o                         
   8  12  10        463.72        432.34        24.59 o                         
  -6  13  10         34.12         53.56        24.46 o                         
  -5  13  10         39.39         30.60        20.91 o                         
  -4  13  10       1455.10       1411.77        71.81 o                         
  -3  13  10        961.40        904.70        19.53 o                         
  -2  13  10        354.12        382.16        21.98 o                         
  -1  13  10        760.35        761.49        25.93 o                         
   0  13  10        605.43        638.66        21.99 o                         
   1  13  10         88.58        108.08        16.88 o                         
   2  13  10        880.26        892.23        28.97 o                         
   3  13  10        184.46        205.87        21.23 o                         
   4  13  10        204.50        199.68        17.51 o                         
   5  13  10       1746.80       1658.88        51.09 o                         
   6  13  10         19.79         25.40        19.16 o                         
  -3  14  10        870.71        866.65        44.89 o                         
  -2  14  10          2.06         23.89        19.16 o                         
  -1  14  10        414.69        441.16        23.13 o                         
   0  14  10         65.88         78.87        16.43 o                         
   1  14  10        223.75        220.31        18.01 o                         
   2  14  10        678.54        656.48        21.15 o                         
 -15   1  11         17.73         29.54        14.46 o                         
 -14   1  11        721.68        701.78        19.94 o                         
 -13   1  11         40.48         26.89        28.32 o                         
 -12   1  11          9.79         37.53        40.86 o                         
 -11   1  11          4.01         44.42        19.96 o                         
 -10   1  11         83.58         94.20        20.29 o                         
  -9   1  11        373.48        390.45        24.71 o                         
  -8   1  11       2927.53       3110.53        31.98 o                         
  -7   1  11        153.07        162.43        17.34 o                         
  -6   1  11       2366.17       2349.32        49.65 o                         
  -5   1  11        601.75        676.33        23.10 o                         
  -4   1  11        594.13        610.03        29.70 o                         
  -3   1  11        763.17        808.16        18.39 o                         
  -2   1  11          5.86          0.32        15.19 o                         
  -1   1  11        748.25        875.09        19.13 o                         
   0   1  11       7923.29       7359.55        62.13 o                         
   1   1  11        558.17        640.69        18.22 o                         
   2   1  11       3293.67       3140.64        38.25 o                         
   3   1  11        339.68        312.41        19.32 o                         
   4   1  11       1105.92       1153.96        22.38 o                         
   5   1  11        173.68        189.50        17.32 o                         
   6   1  11        121.43        147.71        15.41 o                         
   7   1  11         11.64         30.65        21.22 o                         
   8   1  11       2515.83       2540.58        26.13 o                         
   9   1  11        204.01        246.59        19.70 o                         
  10   1  11        886.21        839.96        28.56 o                         
  11   1  11         63.74         65.15        18.69 o                         
  12   1  11        607.59        512.51        16.23 o                         
  13   1  11         62.99         88.44        20.54 o                         
  14   1  11          0.79          6.20        18.96 o                         
  15   1  11         33.01         62.59        25.25 o                         
 -15   2  11        783.88        756.07        20.73 o                         
 -14   2  11         85.43         77.79        18.77 o                         
 -13   2  11        427.44        449.78        20.99 o                         
 -12   2  11        562.47        586.17        31.83 o                         
 -11   2  11          7.93         28.31        28.32 o                         
 -10   2  11        159.88        191.62        23.73 o                         
  -9   2  11        988.22       1023.22        31.70 o                         
  -8   2  11       3059.64       2983.55        38.61 o                         
  -7   2  11       5369.50       5549.95        59.56 o                         
  -6   2  11        457.48        418.05        21.01 o                         
  -5   2  11       2656.78       2776.99        23.69 o                         
  -4   2  11        379.56        334.41        19.05 o                         
  -3   2  11        979.91        982.23        21.31 o                         
  -2   2  11        643.68        624.53        18.09 o                         
  -1   2  11       2582.27       2289.86        39.02 o                         
   0   2  11        217.00        240.24        21.51 o                         
   1   2  11      12044.65      11806.33       161.91 o                         
   2   2  11        621.33        594.80        19.46 o                         
   3   2  11        224.26        253.66        17.17 o                         
   4   2  11         42.72         44.24        14.46 o                         
   5   2  11       3566.42       3256.91        55.02 o                         
   6   2  11       1645.20       1714.68        44.56 o                         
   7   2  11       5990.40       5741.59       181.16 o                         
   8   2  11        238.01        228.38        19.66 o                         
   9   2  11       4616.96       4767.26        65.07 o                         
  10   2  11         14.53         42.45        17.92 o                         
  11   2  11        146.00        185.67        18.48 o                         
  12   2  11         37.80         37.35        20.61 o                         
  13   2  11         17.38         46.91        18.22 o                         
  14   2  11        360.65        376.40        26.93 o                         
  15   2  11        944.90        985.19        64.18 o                         
 -15   3  11       1202.40       1136.84        21.54 o                         
 -14   3  11        684.44        646.18        29.64 o                         
 -13   3  11        121.09        157.05        20.69 o                         
 -12   3  11       2076.81       2168.30        48.12 o                         
 -11   3  11         69.89         75.09        29.69 o                         
 -10   3  11       1982.42       2005.01        27.97 o                         
  -9   3  11         23.68         18.45        20.92 o                         
  -8   3  11       3491.07       3571.60        61.41 o                         
  -7   3  11        514.82        528.64        22.02 o                         
  -6   3  11       3968.29       4137.37        26.39 o                         
  -5   3  11        167.82        167.40        23.67 o                         
  -4   3  11       1569.75       1476.14        23.18 o                         
  -3   3  11         56.55         86.94        20.69 o                         
  -2   3  11       5679.75       5580.97        76.28 o                         
  -1   3  11        351.86        431.34        15.43 o                         
   0   3  11        711.84        697.11        16.20 o                         
   1   3  11          1.72         14.14        15.78 o                         
   2   3  11       1090.56        986.16        30.40 o                         
   3   3  11        219.58        198.98        16.91 o                         
   4   3  11       4814.86       4563.13        49.87 o                         
   5   3  11        147.09        157.92        21.42 o                         
   6   3  11       4536.30       4347.57        53.43 o                         
   7   3  11       1183.41       1174.40        23.75 o                         
   8   3  11        240.03        266.15        20.03 o                         
   9   3  11         78.48         73.60        19.67 o                         
  10   3  11       1193.62       1128.81        40.58 o                         
  11   3  11        332.12        295.13        20.11 o                         
  12   3  11       1347.27       1450.44        36.26 o                         
  13   3  11         63.48        101.64        26.96 o                         
  14   3  11        448.06        463.28        31.76 o                         
 -15   4  11         49.57         48.24        21.43 o                         
 -14   4  11        391.50        410.91        19.68 o                         
 -13   4  11        384.41        380.44        17.56 o                         
 -12   4  11          5.57         48.62        20.19 o                         
 -11   4  11       2459.38       2492.50        49.67 o                         
 -10   4  11        428.99        452.85        17.29 o                         
  -9   4  11        480.05        517.49        19.13 o                         
  -8   4  11        381.94        413.53        19.30 o                         
  -7   4  11         85.49        111.12        21.37 o                         
  -6   4  11        801.89        822.56        20.78 o                         
  -5   4  11       1315.97       1322.12        22.44 o                         
  -4   4  11         72.47         79.44        18.63 o                         
  -3   4  11      15716.41      15950.82       212.56 o                         
  -2   4  11        318.94        310.36        21.20 o                         
  -1   4  11       1242.93       1161.74        21.06 o                         
   0   4  11        264.64        277.06        19.38 o                         
   1   4  11       1291.89       1351.92        26.31 o                         
   2   4  11          0.13        -12.22        16.36 o                         
   3   4  11        459.52        395.64        19.04 o                         
   4   4  11         18.71         38.23        20.79 o                         
   5   4  11       8448.35       8259.87        80.43 o                         
   6   4  11        220.63        264.27        18.02 o                         
   7   4  11        944.51        929.26        20.29 o                         
   8   4  11         16.79         37.43        17.94 o                         
   9   4  11         57.20         75.57        19.62 o                         
  10   4  11        417.39        398.15        19.32 o                         
  11   4  11       1304.83       1301.01       102.98 o                         
  12   4  11         43.67         24.98        23.53 o                         
  13   4  11       1652.77       1710.00        26.75 o                         
  14   4  11         81.77         77.42        21.56 o                         
 -14   5  11        155.98        196.36        30.19 o                         
 -13   5  11         77.62         63.90        18.28 o                         
 -12   5  11        168.56        217.30        44.79 o                         
 -11   5  11         57.16         40.46        17.84 o                         
 -10   5  11       1773.62       1804.17        50.22 o                         
  -9   5  11        227.28        238.15        15.55 o                         
  -8   5  11        643.12        660.02        21.45 o                         
  -7   5  11       2204.14       2175.70        34.24 o                         
  -6   5  11        865.10        866.63        19.09 o                         
  -5   5  11         25.94         17.16        24.49 o                         
  -4   5  11        247.73        245.95        19.30 o                         
  -3   5  11        454.27        421.09        18.99 o                         
  -2   5  11       3228.63       3266.53        29.09 o                         
  -1   5  11         27.39          6.19        20.51 o                         
   0   5  11          7.51         10.59        18.11 o                         
   1   5  11         83.05         92.27        17.51 o                         
   2   5  11          4.63         29.03        19.03 o                         
   3   5  11        386.65        440.81        22.23 o                         
   4   5  11       4526.01       4256.00       164.63 o                         
   5   5  11        310.20        289.96        21.31 o                         
   6   5  11       4761.04       4586.38       100.62 o                         
   7   5  11        813.51        882.40        27.72 o                         
   8   5  11          8.57        -14.46        28.48 o                         
   9   5  11        155.00        168.58        20.31 o                         
  10   5  11        352.68        354.78        24.24 o                         
  11   5  11         58.66        126.72        32.90 o                         
  12   5  11        329.70        375.79        30.87 o                         
  13   5  11        495.40        487.45        82.82 o                         
  14   5  11         31.43         46.44        25.35 o                         
 -14   6  11          0.11          1.73        24.38 o                         
 -13   6  11         28.41         21.72        26.68 o                         
 -12   6  11         18.46         33.67        18.00 o                         
 -11   6  11        291.61        266.07        17.25 o                         
 -10   6  11        329.47        331.82        14.95 o                         
  -9   6  11         23.45         36.18        16.04 o                         
  -8   6  11        146.76        183.27        15.43 o                         
  -7   6  11       2812.65       3004.56        50.82 o                         
  -6   6  11          9.55         19.49        16.37 o                         
  -5   6  11          8.46         -4.43        17.14 o                         
  -4   6  11        121.25        139.04        17.66 o                         
  -3   6  11        371.95        370.09        21.38 o                         
  -2   6  11        112.44        119.64        24.25 o                         
  -1   6  11        293.46        272.32        19.43 o                         
   0   6  11          4.22         12.33        16.92 o                         
   1   6  11       1669.41       1568.57        74.05 o                         
   2   6  11        927.02        906.47        62.40 o                         
   3   6  11         87.58        117.15        21.17 o                         
   4   6  11        129.89        151.84        21.21 o                         
   5   6  11         23.73         42.80        26.25 o                         
   6   6  11        458.75        512.67        27.00 o                         
   7   6  11        193.06        174.74        20.28 o                         
   8   6  11        231.32        162.23        25.63 o                         
   9   6  11       1978.29       1865.58       112.48 o                         
  10   6  11        236.03        210.05        23.86 o                         
  11   6  11         81.58        102.82        20.65 o                         
  12   6  11         17.52         61.62        31.24 o                         
  13   6  11        136.86        141.40        22.02 o                         
 -13   7  11         62.46         62.36        18.74 o                         
 -12   7  11        453.87        409.04        49.39 o                         
 -11   7  11         63.26         72.34        18.37 o                         
 -10   7  11        243.28        227.77        15.45 o                         
  -9   7  11         12.52         29.52        14.18 o                         
  -8   7  11        345.67        364.48        15.68 o                         
  -7   7  11        265.16        310.39        17.03 o                         
  -6   7  11         23.10         55.74        16.84 o                         
  -5   7  11       2338.41       2405.99        20.06 o                         
  -4   7  11       6585.56       6508.73       101.54 o                         
  -3   7  11        127.11        114.73        19.65 o                         
  -2   7  11       2497.26       2404.53        64.01 o                         
  -1   7  11       1028.29        966.09        18.97 o                         
   0   7  11         25.22          5.56        17.67 o                         
   1   7  11          9.95          6.81        14.98 o                         
   2   7  11         14.33         13.95        21.27 o                         
   3   7  11          2.76         12.49        19.06 o                         
   4   7  11       1756.44       1822.38        44.79 o                         
   5   7  11        472.15        425.69        19.54 o                         
   6   7  11       2080.70       2053.76        48.04 o                         
   7   7  11          1.43          7.18        19.93 o                         
   8   7  11        803.83        775.46        71.11 o                         
   9   7  11        846.90        823.69        72.77 o                         
  10   7  11          6.28         -5.44        28.66 o                         
  11   7  11          0.44         35.86        47.78 o                         
  12   7  11        953.11        893.48        45.21 o                         
  13   7  11         42.88         55.09        31.40 o                         
 -12   8  11        146.68        185.55        18.97 o                         
 -11   8  11        660.81        533.69        34.00 o                         
 -10   8  11        149.83        152.97        14.42 o                         
  -9   8  11       1182.68       1235.57        27.25 o                         
  -8   8  11       1046.96       1019.31        21.66 o                         
  -7   8  11        234.94        236.26        21.71 o                         
  -6   8  11        152.00        117.61        16.51 o                         
  -5   8  11       1230.49       1222.63        38.99 o                         
  -4   8  11        244.66        242.24        16.94 o                         
  -3   8  11       1362.44       1335.58        23.52 o                         
  -2   8  11       4706.40       4739.99        91.60 o                         
  -1   8  11       1046.21       1034.79        19.40 o                         
   0   8  11         97.87        125.47        17.43 o                         
   1   8  11        196.61        227.59        15.25 o                         
   2   8  11        764.46        829.48        20.31 o                         
   3   8  11        460.62        497.91        20.99 o                         
   4   8  11       2133.04       2068.12        38.82 o                         
   5   8  11        871.39        869.29        18.20 o                         
   6   8  11        278.43        248.60        16.75 o                         
   7   8  11       7542.70       6984.47       344.52 o                         
   8   8  11         34.72         56.01        38.67 o                         
   9   8  11        631.77        645.16        25.36 o                         
  10   8  11        387.24        463.15        25.62 o                         
  11   8  11        705.81        758.66        49.30 o                         
  12   8  11         63.88         92.00        38.55 o                         
 -12   9  11         24.36         28.85        19.51 o                         
 -11   9  11         21.87         49.33        20.86 o                         
 -10   9  11        389.11        352.40        20.82 o                         
  -9   9  11        248.35        288.02        16.97 o                         
  -8   9  11       2277.60       2140.60        66.11 o                         
  -7   9  11        117.12        131.35        16.65 o                         
  -6   9  11       3733.22       3787.83       135.60 o                         
  -5   9  11        411.19        405.94        15.11 o                         
  -4   9  11       1629.15       1615.89        22.69 o                         
  -3   9  11        348.91        363.94        16.14 o                         
  -2   9  11        123.95        134.96        16.64 o                         
  -1   9  11        318.53        328.34        17.64 o                         
   0   9  11       3163.13       3320.01        60.40 o                         
   1   9  11         75.49        107.00        21.43 o                         
   2   9  11        704.66        677.18        19.60 o                         
   3   9  11       1436.59       1497.46        19.34 o                         
   4   9  11         13.19         12.94        15.14 o                         
   5   9  11        111.61        109.53        17.87 o                         
   6   9  11       1184.16       1123.57        29.14 o                         
   7   9  11         52.23         70.67        20.55 o                         
   8   9  11       4478.12       4581.51       110.43 o                         
   9   9  11        454.18        490.45        25.35 o                         
  10   9  11       1246.05       1271.51        28.11 o                         
  11   9  11          2.84        -11.86        25.80 o                         
 -11  10  11         86.37         61.30        17.36 o                         
 -10  10  11          0.52         32.11        21.18 o                         
  -9  10  11         25.09         17.34        29.26 o                         
  -8  10  11         56.23         81.29        16.92 o                         
  -7  10  11       1859.67       1724.05        37.71 o                         
  -6  10  11        559.02        533.71        17.92 o                         
  -5  10  11       3141.61       3095.85        78.57 o                         
  -4  10  11       1465.92       1409.41        19.07 o                         
  -3  10  11        201.33        196.44        15.36 o                         
  -2  10  11        698.31        656.97        17.94 o                         
  -1  10  11        402.39        427.19        22.84 o                         
   0  10  11         19.80          9.33        16.55 o                         
   1  10  11       1704.10       1712.80        27.18 o                         
   2  10  11        350.17        356.88        32.49 o                         
   3  10  11       1856.59       1852.08        39.05 o                         
   4  10  11         14.10          1.67        17.97 o                         
   5  10  11        862.64        807.51        17.85 o                         
   6  10  11         88.65        100.69        18.60 o                         
   7  10  11       4458.84       4370.24       243.05 o                         
   8  10  11        219.83        260.22        26.86 o                         
   9  10  11       2381.93       2469.89       119.98 o                         
  10  10  11         33.53         96.07        38.50 o                         
  -9  11  11         53.30         50.92        19.17 o                         
  -8  11  11         46.79         81.75        18.75 o                         
  -7  11  11         20.79         34.00        16.93 o                         
  -6  11  11        702.18        758.04        57.20 o                         
  -5  11  11       1196.25       1156.47        36.19 o                         
  -4  11  11       3291.87       3189.04        92.73 o                         
  -3  11  11         62.65         54.31        17.98 o                         
  -2  11  11       1091.87       1067.80        39.13 o                         
  -1  11  11        230.04        222.48        15.64 o                         
   0  11  11        515.76        499.17        17.86 o                         
   1  11  11         50.98         63.07        21.99 o                         
   2  11  11        560.53        558.75        21.42 o                         
   3  11  11        637.37        639.72        19.55 o                         
   4  11  11        512.56        532.73        22.13 o                         
   5  11  11          2.17         -4.94        17.46 o                         
   6  11  11        469.66        485.91        36.35 o                         
   7  11  11        556.75        532.82        45.40 o                         
   8  11  11        677.62        734.78        60.48 o                         
   9  11  11         18.93         33.41        27.66 o                         
  -8  12  11         16.58         33.52        21.17 o                         
  -7  12  11         92.73         96.51        21.25 o                         
  -6  12  11         56.85         37.03        17.06 o                         
  -5  12  11        616.15        616.30        20.32 o                         
  -4  12  11        104.38         96.14        14.99 o                         
  -3  12  11        635.54        632.67        20.90 o                         
  -2  12  11         21.22         50.37        15.55 o                         
  -1  12  11         59.04         76.13        15.95 o                         
   0  12  11        127.34        152.43        20.95 o                         
   1  12  11         53.30         39.61        15.75 o                         
   2  12  11        115.84         88.96        18.73 o                         
   3  12  11        499.48        529.44        19.44 o                         
   4  12  11        209.02        165.78        17.05 o                         
   5  12  11        503.38        502.64        32.03 o                         
   6  12  11          4.68         10.68        18.83 o                         
   7  12  11         96.48        100.76        24.32 o                         
  -5  13  11        528.14        543.33        35.35 o                         
  -4  13  11         12.89         24.64        15.47 o                         
  -3  13  11         11.97         13.79        15.11 o                         
  -2  13  11        197.68        158.54        20.70 o                         
  -1  13  11        541.38        537.30        18.72 o                         
   0  13  11          0.92         -0.76        15.75 o                         
   1  13  11         36.04         35.67        20.78 o                         
   2  13  11         12.45         17.11        21.04 o                         
   3  13  11        116.69        136.05        18.96 o                         
   4  13  11         10.51         17.98        18.80 o                         
   5  13  11         34.34         41.13        19.01 o                         
 -15   0  12        156.16        151.68        24.98 o                         
 -14   0  12        501.90        472.62        25.64 o                         
 -13   0  12         47.66         52.38        28.19 o                         
 -12   0  12        380.64        359.29        29.53 o                         
 -11   0  12        663.28        675.67        43.10 o                         
 -10   0  12       3784.42       3988.78        41.84 o                         
  -9   0  12         43.64         66.42        29.87 o                         
  -8   0  12       6010.62       6290.15        57.77 o                         
  -7   0  12       4279.83       4410.45        52.52 o                         
  -6   0  12       6912.51       6664.30       368.14 o                         
  -5   0  12        243.44        265.56        23.77 o                         
  -4   0  12       1165.68       1028.09        30.61 o                         
  -3   0  12        178.16        161.97        24.37 o                         
  -2   0  12      11901.06      13014.93       360.01 o                         
  -1   0  12       1294.48       1178.73        24.31 o                         
   0   0  12       8886.80       9255.86       288.01 o                         
   1   0  12       7402.34       7540.24        59.86 o                         
   2   0  12       2990.30       3103.18        42.98 o                         
   3   0  12       1399.84       1467.86        32.36 o                         
   4   0  12       6649.30       7096.56       125.53 o                         
   5   0  12       4611.53       4851.56        47.83 o                         
   6   0  12         66.67         97.76        31.10 o                         
   7   0  12       1762.68       1661.30        97.21 o                         
   8   0  12       1784.77       2032.86        40.98 o                         
   9   0  12       5140.14       5506.22        42.74 o                         
  10   0  12       1369.43       1238.74        99.44 o                         
  11   0  12       1898.69       2032.71        35.74 o                         
  12   0  12        405.34        419.86        42.49 o                         
  13   0  12        152.95        173.42        28.67 o                         
  14   0  12        357.64        313.76        25.97 o                         
 -15   1  12       1105.34        981.30        18.68 o                         
 -14   1  12         64.51         99.85        42.94 o                         
 -13   1  12        924.47        968.18        26.68 o                         
 -12   1  12         61.85         84.78        20.03 o                         
 -11   1  12        697.11        715.11        25.13 o                         
 -10   1  12        131.34        138.82        24.24 o                         
  -9   1  12       3026.27       3233.97        44.49 o                         
  -8   1  12       1092.37       1114.30        19.47 o                         
  -7   1  12       1683.42       1804.61        20.82 o                         
  -6   1  12       1469.56       1542.04        21.34 o                         
  -5   1  12       1988.94       2051.32        21.57 o                         
  -4   1  12        404.93        417.53        17.20 o                         
  -3   1  12       5129.65       5348.19       133.25 o                         
  -2   1  12       1939.01       2124.75        22.01 o                         
  -1   1  12        240.72        165.49        19.01 o                         
   0   1  12       3950.03       3941.56        22.55 o                         
   1   1  12       1867.09       1812.48        23.02 o                         
   2   1  12       2171.24       2103.32        22.02 o                         
   3   1  12       1520.09       1584.36        25.67 o                         
   4   1  12       7605.92       7802.01       205.07 o                         
   5   1  12       2466.32       2678.79        43.94 o                         
   6   1  12         41.54         39.59        16.94 o                         
   7   1  12       1643.45       1623.46        57.48 o                         
   8   1  12       3314.64       3131.08        98.25 o                         
   9   1  12       1825.48       1678.59        38.89 o                         
  10   1  12        726.38        694.70        19.63 o                         
  11   1  12        290.53        393.69        21.47 o                         
  12   1  12       1079.77       1121.56        23.30 o                         
  13   1  12          0.74         -1.58        17.74 o                         
  14   1  12        190.20        229.48        18.29 o                         
 -15   2  12        287.45        282.60        19.49 o                         
 -14   2  12        132.86        130.63        19.06 o                         
 -13   2  12         16.35         -4.60        23.66 o                         
 -12   2  12        105.21        148.04        18.04 o                         
 -11   2  12        768.97        828.56        53.22 o                         
 -10   2  12        637.43        672.53        21.88 o                         
  -9   2  12        229.66        253.68        23.62 o                         
  -8   2  12       1466.92       1454.91        22.54 o                         
  -7   2  12        171.00        180.02        17.41 o                         
  -6   2  12         23.74         53.50        17.73 o                         
  -5   2  12        303.24        287.99        18.82 o                         
  -4   2  12       3936.21       4036.51        21.76 o                         
  -3   2  12       4986.29       4959.04        24.18 o                         
  -2   2  12       7227.85       7619.75       131.71 o                         
  -1   2  12       1154.01       1192.29        18.95 o                         
   0   2  12        840.08        910.02        17.03 o                         
   1   2  12          5.55          5.43        16.42 o                         
   2   2  12        834.88        908.12        19.21 o                         
   3   2  12       1120.76       1197.93        20.61 o                         
   4   2  12       7988.14       8388.01       248.57 o                         
   5   2  12      13508.65      13848.06       299.98 o                         
   6   2  12        255.09        273.40        18.26 o                         
   7   2  12        121.54        156.27        21.30 o                         
   8   2  12        235.66        233.34        19.36 o                         
   9   2  12        488.54        466.12        17.77 o                         
  10   2  12         99.36         98.90        18.09 o                         
  11   2  12       1131.33       1130.95        29.37 o                         
  12   2  12        366.82        416.78        21.46 o                         
  13   2  12       1338.85       1318.11        31.45 o                         
  14   2  12          3.66         -1.88        24.66 o                         
 -15   3  12         53.49         68.25        18.96 o                         
 -14   3  12        564.32        538.67        21.73 o                         
 -13   3  12         90.63        114.53        20.75 o                         
 -12   3  12         53.02         91.11        20.35 o                         
 -11   3  12        281.84        306.16        23.92 o                         
 -10   3  12        305.17        285.78        26.72 o                         
  -9   3  12        855.57        917.82        24.99 o                         
  -8   3  12       1125.53       1103.28        31.34 o                         
  -7   3  12        442.78        497.19        18.12 o                         
  -6   3  12        659.39        757.13        21.56 o                         
  -5   3  12        272.09        270.51        18.69 o                         
  -4   3  12       2455.32       2550.49        34.61 o                         
  -3   3  12       4782.07       5035.15        27.27 o                         
  -2   3  12       1558.33       1500.99        21.38 o                         
  -1   3  12       1267.12       1242.79        23.15 o                         
   0   3  12        822.89        808.73        19.67 o                         
   1   3  12        808.81        826.43        19.71 o                         
   2   3  12        421.19        413.52        18.70 o                         
   3   3  12         96.08        105.39        16.89 o                         
   4   3  12       3514.09       3488.20        65.35 o                         
   5   3  12       3695.20       3624.94       100.37 o                         
   6   3  12       2213.52       2284.75        45.29 o                         
   7   3  12          0.69         39.94        17.59 o                         
   8   3  12        526.74        552.80        20.42 o                         
   9   3  12        175.59        174.05        19.09 o                         
  10   3  12          2.67          6.18        16.43 o                         
  11   3  12         65.35         75.51        21.58 o                         
  12   3  12        237.00        252.85        22.35 o                         
  13   3  12         99.28        104.66        22.45 o                         
  14   3  12          5.24         48.05        21.44 o                         
 -14   4  12        115.24        135.51        21.92 o                         
 -13   4  12          5.75         14.73        20.32 o                         
 -12   4  12       1076.19       1081.09        22.30 o                         
 -11   4  12         42.51         62.86        23.70 o                         
 -10   4  12        407.84        449.38        17.07 o                         
  -9   4  12         78.92         99.47        18.39 o                         
  -8   4  12        847.64        874.33        21.94 o                         
  -7   4  12        102.45         95.88        24.64 o                         
  -6   4  12       1010.41        999.93        19.37 o                         
  -5   4  12        328.95        338.54        19.14 o                         
  -4   4  12        116.48        136.97        18.44 o                         
  -3   4  12        168.59        185.16        19.33 o                         
  -2   4  12       1434.67       1548.36        49.93 o                         
  -1   4  12        866.90        825.81        35.16 o                         
   0   4  12         91.77         96.32        18.94 o                         
   1   4  12        579.58        577.02        20.13 o                         
   2   4  12       2137.85       2173.27        31.91 o                         
   3   4  12        579.35        618.68        18.38 o                         
   4   4  12        257.91        287.14        19.44 o                         
   5   4  12          8.72         21.60        21.25 o                         
   6   4  12          1.31          1.61        17.37 o                         
   7   4  12        331.29        362.36        18.08 o                         
   8   4  12         11.94         12.54        18.67 o                         
   9   4  12        504.64        485.64        20.87 o                         
  10   4  12         94.86        142.10        21.77 o                         
  11   4  12          3.02          7.57        19.32 o                         
  12   4  12         15.40         31.48        20.98 o                         
  13   4  12          1.14        -20.63        24.46 o                         
  14   4  12          1.44         49.11        50.77 o                         
 -14   5  12         31.62         37.27        20.99 o                         
 -13   5  12       1376.85       1365.71        34.61 o                         
 -12   5  12         21.85         59.40        23.83 o                         
 -11   5  12       1137.80       1126.00        40.61 o                         
 -10   5  12        799.55        834.73        21.69 o                         
  -9   5  12        466.69        456.84        19.26 o                         
  -8   5  12         34.90         62.17        35.27 o                         
  -7   5  12       2044.35       2146.14        23.02 o                         
  -6   5  12        213.22        256.83        19.24 o                         
  -5   5  12       1559.30       1629.21        23.77 o                         
  -4   5  12        705.43        674.34        36.73 o                         
  -3   5  12       1186.22       1287.43        21.16 o                         
  -2   5  12       1905.64       1934.03        24.88 o                         
  -1   5  12          8.91         31.16        18.79 o                         
   0   5  12         35.19         49.80        21.48 o                         
   1   5  12       1745.36       1750.57        55.30 o                         
   2   5  12        255.28        265.47        17.79 o                         
   3   5  12       1427.75       1543.60        24.99 o                         
   4   5  12       1782.58       1682.05        52.74 o                         
   5   5  12        914.55        909.81        20.88 o                         
   6   5  12          4.79         38.25        24.72 o                         
   7   5  12         17.50         85.34        25.48 o                         
   8   5  12        353.02        350.25        22.54 o                         
   9   5  12        224.10        227.79        21.00 o                         
  10   5  12        126.70        181.74        23.64 o                         
  11   5  12        113.19        186.06        29.82 o                         
  12   5  12        520.74        527.02        50.00 o                         
  13   5  12        108.47        103.89        22.29 o                         
 -13   6  12         86.42        101.39        18.80 o                         
 -12   6  12       1077.98        984.00        72.33 o                         
 -11   6  12        294.78        291.88        17.30 o                         
 -10   6  12       1640.59       1691.22        58.66 o                         
  -9   6  12        633.14        631.11        17.53 o                         
  -8   6  12        149.49        174.12        23.52 o                         
  -7   6  12          0.87         25.42        15.91 o                         
  -6   6  12       1287.51       1444.49        20.71 o                         
  -5   6  12        207.13        208.11        19.20 o                         
  -4   6  12        274.56        285.63        21.58 o                         
  -3   6  12       1581.56       1573.42        33.21 o                         
  -2   6  12       2307.93       2373.35        30.30 o                         
  -1   6  12        955.10        954.91        47.95 o                         
   0   6  12       2977.30       3057.01       108.07 o                         
   1   6  12        678.86        673.79        25.23 o                         
   2   6  12        299.84        364.24        32.60 o                         
   3   6  12       1576.46       1608.13        24.11 o                         
   4   6  12        439.64        418.70        19.47 o                         
   5   6  12        196.03        184.92        21.45 o                         
   6   6  12        871.48        967.21        26.23 o                         
   7   6  12        212.06        232.39        21.41 o                         
   8   6  12        527.26        509.27        35.29 o                         
   9   6  12        726.76        756.10        33.24 o                         
  10   6  12         81.99        163.60        23.86 o                         
  11   6  12       2653.16       2518.85        33.07 o                         
  12   6  12        151.17        177.64        24.56 o                         
  13   6  12        596.51        598.09        23.48 o                         
 -13   7  12          7.85         -7.13        18.96 o                         
 -12   7  12         88.15         68.66        24.25 o                         
 -11   7  12        402.85        412.33        19.71 o                         
 -10   7  12        106.47         82.57        19.08 o                         
  -9   7  12       1501.90       1482.12        21.38 o                         
  -8   7  12        596.84        634.02        38.68 o                         
  -7   7  12        284.77        316.07        18.21 o                         
  -6   7  12       3383.48       3494.56        96.69 o                         
  -5   7  12         67.06         85.90        15.68 o                         
  -4   7  12        749.43        740.56        16.43 o                         
  -3   7  12         40.89         53.35        16.20 o                         
  -2   7  12        764.13        745.75        25.95 o                         
  -1   7  12       4625.77       4738.94        74.33 o                         
   0   7  12         13.59         14.21        18.50 o                         
   1   7  12       1474.79       1596.88        69.04 o                         
   2   7  12       2524.34       2702.73        24.30 o                         
   3   7  12         49.54         84.52        24.14 o                         
   4   7  12         39.31         56.60        16.29 o                         
   5   7  12        275.59        277.04        17.50 o                         
   6   7  12         21.77         28.11        18.49 o                         
   7   7  12        373.55        372.09        19.22 o                         
   8   7  12        121.55        144.77        21.03 o                         
   9   7  12        266.90        335.02        37.01 o                         
  10   7  12       1351.92       1448.14        82.63 o                         
  11   7  12         87.39         80.66        21.36 o                         
  12   7  12        255.79        253.55        46.08 o                         
 -12   8  12         60.38         11.82        21.51 o                         
 -11   8  12        207.33        211.16        15.99 o                         
 -10   8  12         21.66         33.40        14.95 o                         
  -9   8  12          6.32          8.96        16.87 o                         
  -8   8  12       1479.12       1421.69        31.21 o                         
  -7   8  12        775.86        898.70        19.91 o                         
  -6   8  12        740.07        782.88        21.03 o                         
  -5   8  12         47.97         77.24        16.57 o                         
  -4   8  12          9.96         13.72        16.34 o                         
  -3   8  12         24.27         36.35        18.44 o                         
  -2   8  12         11.39         19.71        20.43 o                         
  -1   8  12        213.95        241.76        19.45 o                         
   0   8  12       2760.70       2967.53        57.19 o                         
   1   8  12       1226.37       1301.28        18.29 o                         
   2   8  12       2139.06       2195.93        22.42 o                         
   3   8  12         55.59         58.05        18.64 o                         
   4   8  12         22.35         14.78        15.06 o                         
   5   8  12          2.84         22.46        15.87 o                         
   6   8  12       1063.75        991.95        18.96 o                         
   7   8  12        235.73        238.51        18.02 o                         
   8   8  12        320.92        402.94        41.53 o                         
   9   8  12        603.62        657.68        79.22 o                         
  10   8  12        105.95        113.08        24.51 o                         
  11   8  12         28.63         13.64        63.63 o                         
  12   8  12          5.98         25.83        26.29 o                         
 -11   9  12         22.49         47.59        23.71 o                         
 -10   9  12          3.70         -2.82        17.33 o                         
  -9   9  12        406.27        411.61        19.16 o                         
  -8   9  12         37.60         56.41        18.09 o                         
  -7   9  12          9.50         37.14        17.96 o                         
  -6   9  12          3.10         -7.03        21.50 o                         
  -5   9  12         85.97        107.61        15.21 o                         
  -4   9  12         28.15         33.90        16.13 o                         
  -3   9  12        713.69        745.17        18.11 o                         
  -2   9  12        369.25        344.78        15.09 o                         
  -1   9  12        328.15        351.49        18.93 o                         
   0   9  12         34.88         31.34        14.41 o                         
   1   9  12         49.81         79.91        16.45 o                         
   2   9  12          8.96         -8.51        22.29 o                         
   3   9  12        979.49        946.81        17.07 o                         
   4   9  12        149.41        142.45        16.42 o                         
   5   9  12        558.19        517.87        16.13 o                         
   6   9  12        236.78        200.54        16.45 o                         
   7   9  12          1.50         15.87        19.91 o                         
   8   9  12         59.04        137.56        28.76 o                         
   9   9  12         33.47         67.21        24.44 o                         
  10   9  12        485.26        464.25        26.01 o                         
  11   9  12         53.99         85.17        30.99 o                         
 -10  10  12         76.92        115.42        21.21 o                         
  -9  10  12         89.36         88.43        17.16 o                         
  -8  10  12        368.42        400.65        16.59 o                         
  -7  10  12        313.35        259.52        17.32 o                         
  -6  10  12        113.66        149.84        15.01 o                         
  -5  10  12         21.85         52.43        15.49 o                         
  -4  10  12         94.63        111.14        16.92 o                         
  -3  10  12         43.87         30.65        15.35 o                         
  -2  10  12        705.10        718.48        15.69 o                         
  -1  10  12          7.65          1.68        19.61 o                         
   0  10  12        937.75        952.52        16.45 o                         
   1  10  12        343.79        331.78        17.70 o                         
   2  10  12         29.12         46.01        18.04 o                         
   3  10  12        265.72        238.59        18.21 o                         
   4  10  12        688.27        723.48        19.79 o                         
   5  10  12        970.23        919.52        25.89 o                         
   6  10  12        195.55        223.89        21.24 o                         
   7  10  12          0.12         50.73        22.13 o                         
   8  10  12        401.45        489.59        25.45 o                         
   9  10  12        871.35        924.89        23.84 o                         
  10  10  12         11.55        -37.15        30.95 o                         
  -9  11  12          1.74         -3.76        23.64 o                         
  -8  11  12        547.65        562.65        19.87 o                         
  -7  11  12         93.82        126.02        31.03 o                         
  -6  11  12        416.46        418.89        21.67 o                         
  -5  11  12        570.60        589.07        55.86 o                         
  -4  11  12         39.21         43.53        16.18 o                         
  -3  11  12         56.76         69.03        15.41 o                         
  -2  11  12        428.82        397.14        26.25 o                         
  -1  11  12        330.15        321.76        17.62 o                         
   0  11  12        879.08        866.87        20.24 o                         
   1  11  12       1748.81       1652.22        24.90 o                         
   2  11  12        190.90        209.60        16.85 o                         
   3  11  12        830.60        794.85        22.90 o                         
   4  11  12         63.52         73.32        18.23 o                         
   5  11  12         84.52         92.07        20.28 o                         
   6  11  12        727.92        686.22        22.33 o                         
   7  11  12          1.36          9.18        18.24 o                         
   8  11  12        852.16        907.82        94.25 o                         
  -7  12  12         10.06         32.79        17.53 o                         
  -6  12  12       1618.91       1540.45        26.76 o                         
  -5  12  12         34.19          9.10        21.63 o                         
  -4  12  12       1545.29       1485.99        72.65 o                         
  -3  12  12        451.99        432.92        29.65 o                         
  -2  12  12          3.20         34.38        16.96 o                         
  -1  12  12       2120.04       2129.76        71.89 o                         
   0  12  12        190.56        170.02        18.13 o                         
   1  12  12        584.70        551.39        18.13 o                         
   2  12  12       3476.02       3544.58       109.98 o                         
   3  12  12          7.52         23.72        18.22 o                         
   4  12  12        578.50        575.42        18.36 o                         
   5  12  12        246.03        231.31        19.09 o                         
   6  12  12        119.80        107.16        18.00 o                         
   7  12  12       1453.10       1376.90       103.85 o                         
  -5  13  12        805.62        814.43        30.31 o                         
  -4  13  12        258.16        298.97        26.04 o                         
  -3  13  12        968.37        924.21        44.87 o                         
  -2  13  12        799.55        786.16        21.16 o                         
  -1  13  12         75.47         65.55        16.17 o                         
   0  13  12        346.28        316.90        17.94 o                         
   1  13  12        413.96        379.98        16.95 o                         
   2  13  12         35.70         38.62        21.01 o                         
   3  13  12        632.56        582.08        34.68 o                         
   4  13  12        581.92        547.15        18.87 o                         
 -14   1  13          0.14         -2.54        34.60 o                         
 -13   1  13        337.68        349.73        29.43 o                         
 -12   1  13         37.69         66.50        20.32 o                         
 -11   1  13         38.69         81.81        19.45 o                         
 -10   1  13          3.07         23.53        22.78 o                         
  -9   1  13        460.02        515.53        25.00 o                         
  -8   1  13        122.85        104.32        20.76 o                         
  -7   1  13       5052.94       4916.05        70.05 o                         
  -6   1  13        654.81        606.07        19.52 o                         
  -5   1  13         17.50         23.04        18.15 o                         
  -4   1  13        459.44        490.75        16.44 o                         
  -3   1  13        171.54        159.32        17.32 o                         
  -2   1  13        141.96        130.87        15.45 o                         
  -1   1  13       1898.46       1846.70        41.17 o                         
   0   1  13        113.70        118.68        15.58 o                         
   1   1  13       5886.37       5781.98       149.80 o                         
   2   1  13         30.75         52.93        14.40 o                         
   3   1  13        169.06        169.13        15.24 o                         
   4   1  13        829.00        837.05        19.14 o                         
   5   1  13       3605.86       3566.64        42.16 o                         
   6   1  13          2.34          5.66        18.89 o                         
   7   1  13       1494.72       1476.78        49.81 o                         
   8   1  13         28.16         44.53        15.99 o                         
   9   1  13       4154.17       4038.33        48.78 o                         
  10   1  13        123.43        138.88        20.43 o                         
  11   1  13        213.88        211.11        17.33 o                         
  12   1  13          0.32         27.05        18.35 o                         
  13   1  13         14.14          4.75        18.63 o                         
  14   1  13         37.16         28.57        21.50 o                         
 -14   2  13        403.80        422.70        29.92 o                         
 -13   2  13         21.86         22.57        23.71 o                         
 -12   2  13        173.46        188.09        23.73 o                         
 -11   2  13        315.37        369.52        29.70 o                         
 -10   2  13         67.10         73.86        22.86 o                         
  -9   2  13         41.41         30.19        20.52 o                         
  -8   2  13       2183.36       2197.58        52.29 o                         
  -7   2  13          0.58         15.56        18.67 o                         
  -6   2  13       5505.70       5648.64        48.94 o                         
  -5   2  13        365.55        398.10        18.98 o                         
  -4   2  13       1602.78       1665.27        26.89 o                         
  -3   2  13       1005.11       1041.22        24.75 o                         
  -2   2  13          5.18         15.38        20.06 o                         
  -1   2  13         40.95         31.93        15.32 o                         
   0   2  13       6558.58       6490.34       133.23 o                         
   1   2  13        213.05        247.86        16.82 o                         
   2   2  13       1508.80       1553.84        43.83 o                         
   3   2  13         13.15         40.11        17.06 o                         
   4   2  13         10.22         24.99        19.13 o                         
   5   2  13         34.10         60.28        17.50 o                         
   6   2  13       1260.56       1307.68        21.58 o                         
   7   2  13        234.44        230.90        15.78 o                         
   8   2  13       1837.62       1718.38        21.85 o                         
   9   2  13        394.29        402.37        19.40 o                         
  10   2  13       1957.57       1861.85        71.06 o                         
  11   2  13         52.05         46.32        18.02 o                         
  12   2  13          2.20         10.65        18.41 o                         
  13   2  13        271.25        290.66        19.78 o                         
  14   2  13        404.88        427.05        24.01 o                         
 -14   3  13        347.38        295.60        21.70 o                         
 -13   3  13       1038.49        985.22        19.56 o                         
 -12   3  13         82.62        114.97        20.65 o                         
 -11   3  13       1723.36       1717.44        27.53 o                         
 -10   3  13          2.43         29.46        24.14 o                         
  -9   3  13        227.12        257.78        18.33 o                         
  -8   3  13         94.75        107.27        18.23 o                         
  -7   3  13       1313.15       1364.87        40.30 o                         
  -6   3  13        721.66        820.21        19.69 o                         
  -5   3  13        160.32        189.72        24.28 o                         
  -4   3  13        403.58        402.65        19.42 o                         
  -3   3  13       6502.84       6621.47        76.80 o                         
  -2   3  13        600.27        638.55        27.14 o                         
  -1   3  13       5833.16       5719.12       103.24 o                         
   0   3  13        123.05        129.05        15.96 o                         
   1   3  13        443.19        435.06        18.04 o                         
   2   3  13         21.21         38.40        18.50 o                         
   3   3  13       7816.27       7787.66        78.29 o                         
   4   3  13        237.37        251.96        19.34 o                         
   5   3  13        880.15        887.90        27.74 o                         
   6   3  13       1707.44       1771.02        22.52 o                         
   7   3  13       1088.95       1034.19        35.20 o                         
   8   3  13        488.04        531.39        21.43 o                         
   9   3  13        869.91        850.68        21.97 o                         
  10   3  13          0.68         21.73        16.46 o                         
  11   3  13        588.34        581.99        22.11 o                         
  12   3  13          7.99         -0.84        19.82 o                         
  13   3  13        990.91       1025.63        65.65 o                         
  14   3  13         17.70         15.33        28.32 o                         
 -14   4  13        214.82        199.30        23.97 o                         
 -13   4  13         31.23         65.47        16.88 o                         
 -12   4  13        908.99        952.45        25.99 o                         
 -11   4  13         22.11         44.39        16.52 o                         
 -10   4  13       1951.38       2064.29        19.27 o                         
  -9   4  13        409.11        390.74        16.64 o                         
  -8   4  13          4.73         -7.15        15.92 o                         
  -7   4  13        884.64        966.69        39.09 o                         
  -6   4  13        471.80        475.12        19.92 o                         
  -5   4  13        162.78        118.65        26.26 o                         
  -4   4  13       7318.77       7610.61       184.58 o                         
  -3   4  13         17.06         41.73        18.45 o                         
  -2   4  13       7291.22       7004.80       143.11 o                         
  -1   4  13        734.39        747.62        20.08 o                         
   0   4  13        534.89        518.40        22.03 o                         
   1   4  13          9.80          3.47        18.90 o                         
   2   4  13        792.01        865.33        40.24 o                         
   3   4  13        215.95        237.44        16.26 o                         
   4   4  13       9381.41       9123.68       170.95 o                         
   5   4  13        121.37        119.95        21.77 o                         
   6   4  13       3720.98       3443.53        94.66 o                         
   7   4  13          0.74          6.25        18.27 o                         
   8   4  13        254.85        260.17        31.30 o
[truncated: 179,659 more chars]
